# Supplementary material for: FepR as a Central Genetic Target in the Adaptation to Quaternary Ammonium Compounds and Cross-Resistance to Ciprofloxacin in Listeria monocytogenes
Source: Front Microbiol. 2022 May 18;13:864576. doi: 10.3389/fmicb.2022.864576 (PMC9158494; doi:10.3389/fmicb.2022.864576)
Supplement: Supplementary file 2 [file Table_2.xlsx]

## Sheet: All_SNPs
RL15000412	PARENTAL
FR-BIO-T-500	CHROM	POS	TYPE	REF	ALT	EVIDENCE	FTYPE	STRAND	NT_POS	AA_POS	EFFECT	LOCUS_TAG	GENE	PRODUCT
	RL15000412_1	617869	del	GACTGTAAATCCGCTCCTTCGGGTT	G	G:21 GACTGTAAATCCGCTCCTTCGGGTT:0
	RL15000412_1	1143729	snp	G	T	T:15 G:0
	RL15000412_1	2743455	complex	N	ACATACTGAGAAGTAC	ACATACTGAGAAGTAC:9 N:0
FR-BIO-DC-501	CHROM	POS	TYPE	REF	ALT	EVIDENCE	FTYPE	STRAND	NT_POS	AA_POS	EFFECT	LOCUS_TAG	GENE	PRODUCT
	RL15000412_1	275115	snp	C	T	T:120 C:0	CDS	+	1387/2691	463/896	missense_variant c.1387C>T p.Pro463Ser	KDABABEH_00262	kdpD	Sensor protein KdpD
	RL15000412_1	589256	snp	G	A	A:81 G:8	CDS	-	1453/1566	485/521	missense_variant c.1453C>T p.Arg485Cys	KDABABEH_00615		hypothetical protein
	RL15000412_1	617869	del	GACTGTAAATCCGCTCCTTCGGGTT	G	G:18 GACTGTAAATCCGCTCCTTCGGGTT:0
	RL15000412_1	846806	snp	C	T	T:74 C:0	CDS	+	65/591	22/196	missense_variant c.65C>T p.Thr22Ile	KDABABEH_00872		hypothetical protein
	RL15000412_1	1625244	snp	C	T	T:70 C:0
	RL15000412_1	1954914	del	AT	A	A:95 AT:0	CDS	-	220/1005	74/334	frameshift_variant c.220delA p.Ile74fs	KDABABEH_01985	rsbU	Phosphoserine phosphatase RsbU
	RL15000412_1	2803313	snp	C	A	A:92 C:0	CDS	-	1195/1215	399/404	stop_gained c.1195G>T p.Glu399*	KDABABEH_02804	nagC	N-acetylglucosamine repressor
	RL15000412_1	2804342	del	CT	C	C:105 CT:0	CDS	-	165/1215	55/404	frameshift_variant c.165delA p.Glu56fs	KDABABEH_02804	nagC	N-acetylglucosamine repressor
12CEB366LM	PARENTAL
FR-BIO-T-502	CHROM	POS	TYPE	REF	ALT	EVIDENCE	FTYPE	STRAND	NT_POS	AA_POS	EFFECT	LOCUS_TAG	GENE	PRODUCT
	12CEB366LM_1	136772	snp	T	C	C:62 T:0
	12CEB366LM_1	136784	snp	T	G	G:60 T:0
	12CEB366LM_1	136811	snp	C	T	T:47 C:0
	12CEB366LM_1	136849	snp	T	A	A:22 T:0
	12CEB366LM_1	700657	snp	N	T	T:12 N:0
	12CEB366LM_1	842382	ins	G	GC	GC:123 G:0	CDS	+	105/1005	35/334	frameshift_variant c.104dupC p.Met36fs	PROKKA_00819	rsbU	Phosphoserine phosphatase RsbU
	12CEB366LM_1	1156251	snp	C	A	A:124 C:0	CDS	+	560/3243	187/1080	missense_variant c.560C>A p.Pro187His	PROKKA_01152	inlJ_10	Internalin-J precursor
	12CEB366LM_1	1156294	ins	C	CAA	CAA:114 C:1	CDS	+	604/3243	202/1080	frameshift_variant c.603_604insAA p.Val202fs	PROKKA_01152	inlJ_10	Internalin-J precursor
	12CEB366LM_1	1156344	ins	C	CAATA	CAATA:100 C:2	CDS	+	654/3243	218/1080	frameshift_variant c.653_654insAATA p.Thr219fs	PROKKA_01152	inlJ_10	Internalin-J precursor
	12CEB366LM_1	1173200	snp	C	T	T:89 C:0
	12CEB366LM_1	2148597	complex	TT	AC	AC:116 TT:8	CDS	-	3550/4311	1183/1436	missense_variant c.3549_3550delAAinsGT p.Thr1184Ser	PROKKA_02124	inlJ_12	Internalin-J precursor
	12CEB366LM_1	2148613	snp	C	T	T:109 C:7	CDS	-	3534/4311	1178/1436	synonymous_variant c.3534G>A p.Thr1178Thr	PROKKA_02124	inlJ_12	Internalin-J precursor
	12CEB366LM_1	2395965	del	TC	T	T:19 TC:0	CDS	+	268/339	90/112	frameshift_variant c.268delC p.Arg90fs	PROKKA_02394	inlJ_15	Internalin-J precursor
	12CEB366LM_1	2404909	snp	A	G	G:28 A:1	CDS	+	1693/2118	565/705	missense_variant c.1693A>G p.Thr565Ala	PROKKA_02402	inlJ_16	Internalin-J precursor
FR-BIO-BC-503	CHROM	POS	TYPE	REF	ALT	EVIDENCE	FTYPE	STRAND	NT_POS	AA_POS	EFFECT	LOCUS_TAG	GENE	PRODUCT
	12CEB366LM_1	136772	snp	T	C	C:68 T:0
	12CEB366LM_1	136784	snp	T	G	G:62 T:0
	12CEB366LM_1	136811	snp	C	T	T:51 C:0
	12CEB366LM_1	136849	snp	T	A	A:19 T:0
	12CEB366LM_1	700657	snp	N	T	T:12 N:0
	12CEB366LM_1	842382	ins	G	GC	GC:102 G:0	CDS	+	105/1005	35/334	frameshift_variant c.104dupC p.Met36fs	PROKKA_00819	rsbU	Phosphoserine phosphatase RsbU
	12CEB366LM_1	1156251	snp	C	A	A:114 C:0	CDS	+	560/3243	187/1080	missense_variant c.560C>A p.Pro187His	PROKKA_01152	inlJ_10	Internalin-J precursor
	12CEB366LM_1	1156294	ins	C	CAA	CAA:96 C:0	CDS	+	604/3243	202/1080	frameshift_variant c.603_604insAA p.Val202fs	PROKKA_01152	inlJ_10	Internalin-J precursor
	12CEB366LM_1	1156344	ins	C	CAATA	CAATA:106 C:3	CDS	+	654/3243	218/1080	frameshift_variant c.653_654insAATA p.Thr219fs	PROKKA_01152	inlJ_10	Internalin-J precursor
	12CEB366LM_1	1173200	snp	C	T	T:110 C:0
	12CEB366LM_1	1957304	snp	G	A	A:76 G:0	CDS	-	69/111	23/36	synonymous_variant c.69C>T p.Tyr23Tyr	PROKKA_01932		hypothetical protein
	12CEB366LM_1	2054130	snp	C	A	A:139 C:0	CDS	-	469/591	157/196	stop_gained c.469G>T p.Gly157*	PROKKA_02027	acrR	HTH-type transcriptional regulator AcrR
	12CEB366LM_1	2148597	mnp	TT	AC	AC:115 TT:8	CDS	-	3550/4311	1183/1436	missense_variant c.3549_3550delAAinsGT p.Thr1184Ser	PROKKA_02124	inlJ_12	Internalin-J precursor
	12CEB366LM_1	2148613	snp	C	T	T:116 C:6	CDS	-	3534/4311	1178/1436	synonymous_variant c.3534G>A p.Thr1178Thr	PROKKA_02124	inlJ_12	Internalin-J precursor
	12CEB366LM_1	2395965	del	TC	T	T:16 TC:0	CDS	+	268/339	90/112	frameshift_variant c.268delC p.Arg90fs	PROKKA_02394	inlJ_15	Internalin-J precursor
	12CEB366LM_1	2404909	snp	A	G	G:36 A:1	CDS	+	1693/2118	565/705	missense_variant c.1693A>G p.Thr565Ala	PROKKA_02402	inlJ_16	Internalin-J precursor
FR-BIO-DC-504	CHROM	POS	TYPE	REF	ALT	EVIDENCE	FTYPE	STRAND	NT_POS	AA_POS	EFFECT	LOCUS_TAG	GENE	PRODUCT
	12CEB366LM_1	3741	snp	N	G	G:9 N:0
	12CEB366LM_1	136772	snp	T	C	C:68 T:0
	12CEB366LM_1	136784	snp	T	G	G:66 T:0
	12CEB366LM_1	136811	snp	C	T	T:55 C:1
	12CEB366LM_1	136849	snp	T	A	cd
	12CEB366LM_1	700657	snp	N	T	T:11 N:0
	12CEB366LM_1	842382	ins	G	GC	GC:111 G:0	CDS	+	105/1005	35/334	frameshift_variant c.104dupC p.Met36fs	PROKKA_00819	rsbU	Phosphoserine phosphatase RsbU
	12CEB366LM_1	1156251	snp	C	A	A:92 C:0	CDS	+	560/3243	187/1080	missense_variant c.560C>A p.Pro187His	PROKKA_01152	inlJ_10	Internalin-J precursor
	12CEB366LM_1	1156294	ins	C	CAA	CAA:87 C:0	CDS	+	604/3243	202/1080	frameshift_variant c.603_604insAA p.Val202fs	PROKKA_01152	inlJ_10	Internalin-J precursor
	12CEB366LM_1	1156344	ins	C	CAATA	CAATA:93 C:2	CDS	+	654/3243	218/1080	frameshift_variant c.653_654insAATA p.Thr219fs	PROKKA_01152	inlJ_10	Internalin-J precursor
	12CEB366LM_1	1173206	snp	C	T	T:87 C:0
	12CEB366LM_1	2054300	del	CA	C	C:88 CA:0	CDS	-	298/591	100/196	frameshift_variant c.298delT p.Trp100fs	PROKKA_02027	acrR	HTH-type transcriptional regulator AcrR
	12CEB366LM_1	2148597	complex	TT	AC	AC:117 TT:10	CDS	-	3550/4311	1183/1436	missense_variant c.3549_3550delAAinsGT p.Thr1184Ser	PROKKA_02124	inlJ_12	Internalin-J precursor
	12CEB366LM_1	2148613	snp	C	T	T:110 C:6	CDS	-	3534/4311	1178/1436	synonymous_variant c.3534G>A p.Thr1178Thr	PROKKA_02124	inlJ_12	Internalin-J precursor
	12CEB366LM_1	2395965	del	TC	T	T:18 TC:0	CDS	+	268/339	90/112	frameshift_variant c.268delC p.Arg90fs	PROKKA_02394	inlJ_15	Internalin-J precursor
	12CEB366LM_1	2404873	snp	C	A	A:36 C:3	CDS	+	1657/2118	553/705	missense_variant c.1657C>A p.Pro553Thr	PROKKA_02402	inlJ_16	Internalin-J precursor
	12CEB366LM_1	2404909	snp	A	G	G:37 A:0	CDS	+	1693/2118	565/705	missense_variant c.1693A>G p.Thr565Ala	PROKKA_02402	inlJ_16	Internalin-J precursor
RL15000366	PARENTAL
FR-BIO-T-507	CHROM	POS	TYPE	REF	ALT	EVIDENCE	FTYPE	STRAND	NT_POS	AA_POS	EFFECT	LOCUS_TAG	GENE	PRODUCT
	NFPEPKME_1	650395	ins	G	GTAGCTAAATCGTTGC	GTAGCTAAATCGTTGC:18 G:0
	NFPEPKME_1	679187	del	CTGTAAATCCGCTCCTTCGGGTT	C	C:15 CTGTAAATCCGCTCCTTCGGGTT:0	tRNA	+			non_coding_transcript_variant	NFPEPKME_00688		tRNA-Tyr
	NFPEPKME_1	1609440	snp	G	T	T:123 G:0	CDS	+	937/1347	313/448	stop_gained c.937G>T p.Gly313*	NFPEPKME_01595	mntH	Divalent metal cation transporter MntH
	NFPEPKME_1	2821006	complex	CGCTGACCTCCTGCGTGCAAAGCAGGCGCN	C	C:30 CGCTGACCTCCTGCGTGCAAAGCAGGCGCN:0
FR-BIO-DC-508	CHROM	POS	TYPE	REF	ALT	EVIDENCE	FTYPE	STRAND	NT_POS	AA_POS	EFFECT	LOCUS_TAG	GENE	PRODUCT
	NFPEPKME_1	679187	del	CTGTAAATCCGCTCCTTCGGGTT	C	C:27 CTGTAAATCCGCTCCTTCGGGTT:0	tRNA	+			non_coding_transcript_variant	NFPEPKME_00688		tRNA-Tyr
	NFPEPKME_1	908394	snp	C	A	A:143 C:0	CDS	+	309/591	103/196	stop_gained c.309C>A p.Tyr103*	NFPEPKME_00914		hypothetical protein
	NFPEPKME_1	1834308	snp	C	G	G:136 C:0	CDS	-	434/444	145/147	missense_variant c.434G>C p.Gly145Ala	NFPEPKME_01832		hypothetical protein
	NFPEPKME_1	2821006	complex	CGCTGACCTCCTGCGTGCAAAGCAGGCGCN	C	C:22 CGCTGACCTCCTGCGTGCAAAGCAGGCGCN:0
12CEB1426LM	PARENTAL
FR-BIO-T-505	CHROM	POS	TYPE	REF	ALT	EVIDENCE	FTYPE	STRAND	NT_POS	AA_POS	EFFECT	LOCUS_TAG	GENE	PRODUCT
	12CEB1426LM_3	846115	snp	C	T	T:156 C:0	CDS	+	741/780	247/259	synonymous_variant c.741C>T p.Asn247Asn	GHCMHPHC_00891	yusV_2	putative siderophore transport system ATP-binding protein YusV
	12CEB1426LM_3	2854307	snp	T	A	A:148 T:0	CDS	+	648/1437	216/478	synonymous_variant c.648T>A p.Val216Val	GHCMHPHC_02962	bglC_3	Aryl-phospho-beta-D-glucosidase BglC
FR-BIO-DC-506	CHROM	POS	TYPE	REF	ALT	EVIDENCE	FTYPE	STRAND	NT_POS	AA_POS	EFFECT	LOCUS_TAG	GENE	PRODUCT
	12CEB1426LM_3	727879	snp	T	G	G:71 T:0	CDS	+	199/267	67/88	missense_variant c.199T>G p.Ser67Ala	GHCMHPHC_00764		hypothetical protein
	12CEB1426LM_3	949721	snp	G	T	T:108 G:0	CDS	+	361/591	121/196	stop_gained c.361G>T p.Glu121*	GHCMHPHC_00994	acrR	HTH-type transcriptional regulator AcrR
	12CEB1426LM_3	2923483	snp	A	G	G:122 A:0	CDS	-	1427/2076	476/691	missense_variant c.1427T>C p.Met476Thr	GHCMHPHC_03026	ftsH	ATP-dependent zinc metalloprotease FtsH
CZ-NAT-SO-22	PARENTAL
CZ-BIO-T-276	CHROM	POS	TYPE	REF	ALT	EVIDENCE	FTYPE	STRAND	NT_POS	AA_POS	EFFECT	LOCUS_TAG	GENE	PRODUCT
	CZ-NAT-SO-22_1	689500	snp	G	T	T:132 G:0	CDS	+	925/1344	309/447	missense_variant c.925G>T p.Val309Phe	OFGNKHJA_00704	rpoN	RNA polymerase sigma-54 factor
	CZ-NAT-SO-22_1	783064	snp	N	C	C:12 N:0	rRNA	+			non_coding_transcript_variant	OFGNKHJA_00805		5S ribosomal RNA (partial)
	CZ-NAT-SO-22_1	1340354	ins	A	ATGGTAG	ATGGTAG:16 A:0	rRNA	+			non_coding_transcript_variant	OFGNKHJA_01356		5S ribosomal RNA
	CZ-NAT-SO-22_1	2013649	complex	TACN	T	T:85 TACN:0	CDS	-	1262/1593	420/530	disruptive_inframe_deletion c.1260_1262delTGT p.???420del	OFGNKHJA_02019	inlA_4	Internalin-A
CZ-BIO-BC-277	CHROM	POS	TYPE	REF	ALT	EVIDENCE	FTYPE	STRAND	NT_POS	AA_POS	EFFECT	LOCUS_TAG	GENE	PRODUCT
	CZ-NAT-SO-22_1	1018046	snp	G	T	T:72 G:0	CDS	+	130/591	44/196	missense_variant c.130G>T p.Asp44Tyr	OFGNKHJA_01038	acrR	HTH-type transcriptional regulator AcrR
	CZ-NAT-SO-22_1	1069063	snp	G	C	C:111 G:0	CDS	+	508/1092	170/363	missense_variant c.508G>C p.Gly170Arg	OFGNKHJA_01093	murG	UDP-N-acetylglucosamine--N-acetylmuramyl- (pentapeptide) pyrophosphoryl-undecaprenol N-acetylglucosamine transferase
	CZ-NAT-SO-22_1	1340354	ins	A	ATGGTAG	ATGGTAG:20 A:0	rRNA	+			non_coding_transcript_variant	OFGNKHJA_01356		5S ribosomal RNA
	CZ-NAT-SO-22_1	2013649	complex	TACN	T	T:85 TACN:0	CDS	-	1262/1593	420/530	disruptive_inframe_deletion c.1260_1262delTGT p.???420del	OFGNKHJA_02019	inlA_4	Internalin-A
	CZ-NAT-SO-22_1	2235182	snp	T	G	G:146 T:0	CDS	-	317/1005	106/334	missense_variant c.317A>C p.Gln106Pro	OFGNKHJA_02254	rsbU	Phosphoserine phosphatase RsbU
	CZ-NAT-SO-22_1	2360175	snp	G	T	T:149 G:0	CDS	+	706/879	236/292	missense_variant c.706G>T p.Asp236Tyr	OFGNKHJA_02367	manZ_4	PTS system mannose-specific EIID component
CZ-BIO-DC-278	CHROM	POS	TYPE	REF	ALT	EVIDENCE	FTYPE	STRAND	NT_POS	AA_POS	EFFECT	LOCUS_TAG	GENE	PRODUCT
	CZ-NAT-SO-22_1	1018262	snp	C	T	T:123 C:0	CDS	+	346/591	116/196	stop_gained c.346C>T p.Gln116*	OFGNKHJA_01038	acrR	HTH-type transcriptional regulator AcrR
	CZ-NAT-SO-22_1	1115578	snp	G	A	A:106 G:0	CDS	+	73/111	25/36	missense_variant c.73G>A p.Glu25Lys	OFGNKHJA_01132		hypothetical protein
	CZ-NAT-SO-22_1	1340354	ins	A	ATGGTAG	ATGGTAG:23 A:0	rRNA	+			non_coding_transcript_variant	OFGNKHJA_01356		5S ribosomal RNA
	CZ-NAT-SO-22_1	1899762	snp	G	A	A:73 G:0
	CZ-NAT-SO-22_1	2013649	complex	TACN	T	T:58 TACN:0	CDS	-	1262/1593	420/530	disruptive_inframe_deletion c.1260_1262delTGT p.???420del	OFGNKHJA_02019	inlA_4	Internalin-A
NO-DEE-F-3	PARENTAL
NO-BIO-T-40	CHROM	POS	TYPE	REF	ALT	EVIDENCE	FTYPE	STRAND	NT_POS	AA_POS	EFFECT	LOCUS_TAG	GENE	PRODUCT
	NO-DEE-F-3_1	940866	snp	C	A	A:124 C:0	CDS	+	565/1671	189/556	missense_variant c.565C>A p.Gln189Lys	ONNIIMOD_00989	mglA	Galactose/methyl galactoside import ATP-binding protein MglA
	NO-DEE-F-3_1	2176579	snp	N	G	G:9 N:0	tRNA	-			non_coding_transcript_variant	ONNIIMOD_02239		tRNA-Ala
	NO-DEE-F-3_1	2683133	snp	N	C	C:11 N:0
	NO-DEE-F-3_1	2754105	snp	A	T	T:107 A:0	CDS	+	42/1833	14/610	missense_variant c.42A>T p.Leu14Phe	ONNIIMOD_02811	walK	Sensor histidine kinase WalK
NO-BIO-BC-41	CHROM	POS	TYPE	REF	ALT	EVIDENCE	FTYPE	STRAND	NT_POS	AA_POS	EFFECT	LOCUS_TAG	GENE	PRODUCT
	NO-DEE-F-3_1	431645	snp	T	C	C:131 T:0	CDS	+	301/303	101/100	stop_lost&splice_region_variant c.301T>C p.Ter101Glnext*?	ONNIIMOD_00432	rsbU_1	Phosphoserine phosphatase RsbU
	NO-DEE-F-3_1	1677294	snp	A	C	C:111 A:0	CDS	-	390/591	130/196	missense_variant c.390T>G p.Phe130Leu	ONNIIMOD_01710	acrR	HTH-type transcriptional regulator AcrR
	NO-DEE-F-3_1	2683133	snp	N	C	C:14 N:0
	NO-DEE-F-3_1	2755147	snp	G	A	A:117 G:0	CDS	+	1084/1833	362/610	missense_variant c.1084G>A p.Gly362Arg	ONNIIMOD_02811	walK	Sensor histidine kinase WalK
CZ-OTH-UN-8	PARENTAL
CZ-BIO-T-282	CHROM	POS	TYPE	REF	ALT	EVIDENCE	FTYPE	STRAND	NT_POS	AA_POS	EFFECT	LOCUS_TAG	GENE	PRODUCT
	CZ-OTH-UN-8_2	638969	del	CTTTTTCGTA	C	C:11 CTTTTTCGTA:0	CDS	-	1952/1977	648/658	disruptive_inframe_deletion c.1944_1952delTACGAAAAA p.Asn648_Lys650del	NMPNGGPG_00649	inlJ_5	Internalin-J
	CZ-OTH-UN-8_2	667006	snp	N	A	A:13 N:0
	CZ-OTH-UN-8_2	1250366	complex	N	CCAATGGTAG	CCAATGGTAG:12 N:0	rRNA	+			non_coding_transcript_variant	NMPNGGPG_01294		5S ribosomal RNA
	CZ-OTH-UN-8_2	1810651	snp	G	A	A:90 G:0
CZ-BIO-BC-283	CHROM	POS	TYPE	REF	ALT	EVIDENCE	FTYPE	STRAND	NT_POS	AA_POS	EFFECT	LOCUS_TAG	GENE	PRODUCT
	CZ-OTH-UN-8_2	437150	snp	N	C	C:12 N:0
	CZ-OTH-UN-8_2	667006	snp	N	A	A:12 N:0
	CZ-OTH-UN-8_2	937098	snp	T	C	C:113 T:0	CDS	+	80/591	27/196	missense_variant c.80T>C p.Ile27Thr	NMPNGGPG_00980	acrR	HTH-type transcriptional regulator AcrR
	CZ-OTH-UN-8_2	1250366	complex	N	CCAATGGTAG	CCAATGGTAG:10 N:0	rRNA	+			non_coding_transcript_variant	NMPNGGPG_01294		5S ribosomal RNA
	CZ-OTH-UN-8_2	2180601	snp	G	C	C:112 G:1	CDS	-	49/357	17/118	missense_variant c.49C>G p.Gln17Glu	NMPNGGPG_02254	rsbS	RsbT antagonist protein RsbS
	CZ-OTH-UN-8_2	2879916	ins	T	TTAATAA	TTAATAA:15 T:0
CZ-BIO-DC-284	CHROM	POS	TYPE	REF	ALT	EVIDENCE	FTYPE	STRAND	NT_POS	AA_POS	EFFECT	LOCUS_TAG	GENE	PRODUCT
	CZ-OTH-UN-8_2	638969	del	CTTTTTCGTA	C	C:11 CTTTTTCGTA:0	CDS	-	1952/1977	648/658	disruptive_inframe_deletion c.1944_1952delTACGAAAAA p.Asn648_Lys650del	NMPNGGPG_00649	inlJ_5	Internalin-J
	CZ-OTH-UN-8_2	667006	snp	N	A	A:12 N:0
	CZ-OTH-UN-8_2	937075	snp	T	A	A:81 T:0	CDS	+	57/591	19/196	missense_variant c.57T>A p.Phe19Leu	NMPNGGPG_00980	acrR	HTH-type transcriptional regulator AcrR
	CZ-OTH-UN-8_2	1250366	complex	N	CCAATGGTAG	CCAATGGTAG:7 N:0	rRNA	+			non_coding_transcript_variant	NMPNGGPG_01294		5S ribosomal RNA
	CZ-OTH-UN-8_2	1487453	snp	C	A	A:124 C:0
	CZ-OTH-UN-8_2	1810651	snp	G	A	A:96 G:0
CZ-NAT-SO-15	PARENTAL
CZ-BIO-T-286	CHROM	POS	TYPE	REF	ALT	EVIDENCE	FTYPE	STRAND	NT_POS	AA_POS	EFFECT	LOCUS_TAG	GENE	PRODUCT
	CZ-NAT-SO-15_8	502616	snp	T	A	A:64 T:0
	CZ-NAT-SO-15_8	672605	snp	C	T	T:103 C:0	CDS	+	934/1005	312/334	stop_gained c.934C>T p.Gln312*	GJGNAGHF_00660	rsbU	Phosphoserine phosphatase RsbU
	CZ-NAT-SO-15_8	1214194	snp	G	A	A:57 G:0	CDS	-	83/1038	28/345	missense_variant c.83C>T p.Ser28Leu	GJGNAGHF_01246		Putative transport protein
	CZ-NAT-SO-15_8	2018352	complex	N	TCCACCATT	TCCACCATT:95 N:0	tRNA	+			non_coding_transcript_variant	GJGNAGHF_02062		tRNA-Tyr
	CZ-NAT-SO-15_8	2218036	snp	N	G	G:14 N:0	tRNA	-			non_coding_transcript_variant	GJGNAGHF_02270		tRNA-Asn
	CZ-NAT-SO-15_8	2955645	snp	N	T	T:16 N:0
	CZ-NAT-SO-15_8	2961682	ins	T	TTTATTA	TTTATTA:17 T:0
	CZ-NAT-SO-15_8	2962579	snp	N	G	G:15 N:0
CZ-BIO-BC-287	CHROM	POS	TYPE	REF	ALT	EVIDENCE	FTYPE	STRAND	NT_POS	AA_POS	EFFECT	LOCUS_TAG	GENE	PRODUCT
	CZ-NAT-SO-15_8	133104	snp	T	C	C:58 T:0
	CZ-NAT-SO-15_8	502616	snp	T	A	A:46 T:0
	CZ-NAT-SO-15_8	670997	snp	G	T	T:124 G:0	CDS	+	112/357	38/118	stop_gained c.112G>T p.Glu38*	GJGNAGHF_00658	rsbS	RsbT antagonist protein RsbS
	CZ-NAT-SO-15_8	1214194	snp	G	A	A:60 G:0	CDS	-	83/1038	28/345	missense_variant c.83C>T p.Ser28Leu	GJGNAGHF_01246		Putative transport protein
	CZ-NAT-SO-15_8	1968842	snp	T	C	C:110 T:0	CDS	-	137/591	46/196	missense_variant c.137A>G p.Asp46Gly	GJGNAGHF_02013	acrR	HTH-type transcriptional regulator AcrR
	CZ-NAT-SO-15_8	2018352	complex	N	TCCACCATT	TCCACCATT:84 N:0	tRNA	+			non_coding_transcript_variant	GJGNAGHF_02062		tRNA-Tyr
	CZ-NAT-SO-15_8	2218036	snp	N	G	G:11 N:0	tRNA	-			non_coding_transcript_variant	GJGNAGHF_02270		tRNA-Asn
	CZ-NAT-SO-15_8	2955645	snp	N	T	T:12 N:0
CZ-BIO-DC-288	CHROM	POS	TYPE	REF	ALT	EVIDENCE	FTYPE	STRAND	NT_POS	AA_POS	EFFECT	LOCUS_TAG	GENE	PRODUCT
	CZ-NAT-SO-15_8	502616	snp	T	A	A:68 T:0
	CZ-NAT-SO-15_8	1214194	snp	G	A	A:49 G:0	CDS	-	83/1038	28/345	missense_variant c.83C>T p.Ser28Leu	GJGNAGHF_01246		Putative transport protein
	CZ-NAT-SO-15_8	1968679	snp	C	T	T:120 C:0	CDS	-	300/591	100/196	stop_gained c.300G>A p.Trp100*	GJGNAGHF_02013	acrR	HTH-type transcriptional regulator AcrR
	CZ-NAT-SO-15_8	2018352	complex	N	TCCACCATT	TCCACCATT:71 N:0	tRNA	+			non_coding_transcript_variant	GJGNAGHF_02062		tRNA-Tyr
	CZ-NAT-SO-15_8	2218036	snp	N	G	G:10 N:0	tRNA	-			non_coding_transcript_variant	GJGNAGHF_02270		tRNA-Asn
	CZ-NAT-SO-15_8	2955645	snp	N	T	T:14 N:0
	CZ-NAT-SO-15_8	2961682	ins	T	TTTATTA	TTTATTA:13 T:0
IT-FOX-FE-63	PARENTAL
IT-BIO-T-137	CHROM	POS	TYPE	REF	ALT	EVIDENCE	FTYPE	STRAND	NT_POS	AA_POS	EFFECT	LOCUS_TAG	GENE	PRODUCT
	DDEAMHHH_1	763412	del	TAAG	T	T:106 TAAG:0	CDS	-	629/816	209/271	disruptive_inframe_deletion c.627_629delCTT p.Phe209del	DDEAMHHH_00799	manY	PTS system mannose-specific EIIC component
	DDEAMHHH_1	1557096	del	GAGGCTACAC	G	G:57 GAGGCTACAC:0	CDS	-	874/1377	289/458	disruptive_inframe_deletion c.866_874delGTGTAGCCT p.Cys289_Ala291del	DDEAMHHH_01592	guaB_2	Inosine-5'-monophosphate dehydrogenase
	DDEAMHHH_1	1681475	ins	A	ATG	ATG:16 A:0
	DDEAMHHH_1	2100296	ins	C	CGTAT	CGTAT:71 C:0	CDS	-	1253/1284	418/427	frameshift_variant c.1253_1254insATAC p.Ile419fs	DDEAMHHH_02130		hypothetical protein
	DDEAMHHH_1	2564627	snp	N	G	G:12 N:0	rRNA	-			non_coding_transcript_variant	DDEAMHHH_02596		5S ribosomal RNA (partial)
IT-BIO-BC-138	CHROM	POS	TYPE	REF	ALT	EVIDENCE	FTYPE	STRAND	NT_POS	AA_POS	EFFECT	LOCUS_TAG	GENE	PRODUCT
	DDEAMHHH_1	286031	snp	A	T	T:134 A:0	CDS	+	319/714	107/237	missense_variant c.319A>T p.Asn107Tyr	DDEAMHHH_00313	walR	Transcriptional regulatory protein WalR
	DDEAMHHH_1	1557096	del	GAGGCTACAC	G	G:81 GAGGCTACAC:0	CDS	-	874/1377	289/458	disruptive_inframe_deletion c.866_874delGTGTAGCCT p.Cys289_Ala291del	DDEAMHHH_01592	guaB_2	Inosine-5'-monophosphate dehydrogenase
	DDEAMHHH_1	1681475	ins	A	ATG	ATG:14 A:0
	DDEAMHHH_1	1799351	snp	A	G	G:77 A:4	CDS	-	741/846	247/281	synonymous_variant c.741T>C p.Ala247Ala	DDEAMHHH_01839		hypothetical protein
	DDEAMHHH_1	2100296	ins	C	CGTAT	CGTAT:49 C:0	CDS	-	1253/1284	418/427	frameshift_variant c.1253_1254insATAC p.Ile419fs	DDEAMHHH_02130		hypothetical protein
	DDEAMHHH_1	2104146	snp	C	T	T:75 C:0
	DDEAMHHH_1	2564627	snp	N	G	G:11 N:0	rRNA	-			non_coding_transcript_variant	DDEAMHHH_02596		5S ribosomal RNA (partial)
IT-BIO-DC-139	CHROM	POS	TYPE	REF	ALT	EVIDENCE	FTYPE	STRAND	NT_POS	AA_POS	EFFECT	LOCUS_TAG	GENE	PRODUCT
	DDEAMHHH_1	204630	ins	A	AG	AG:21 A:0
	DDEAMHHH_1	1395220	snp	C	G	G:100 C:0	CDS	-	127/1347	43/448	missense_variant c.127G>C p.Ala43Pro	DDEAMHHH_01440	mntH	Divalent metal cation transporter MntH
	DDEAMHHH_1	1399914	snp	C	G	G:91 C:0
	DDEAMHHH_1	1557096	del	GAGGCTACAC	G	G:70 GAGGCTACAC:0	CDS	-	874/1377	289/458	disruptive_inframe_deletion c.866_874delGTGTAGCCT p.Cys289_Ala291del	DDEAMHHH_01592	guaB_2	Inosine-5'-monophosphate dehydrogenase
	DDEAMHHH_1	1681475	ins	A	ATG	ATG:22 A:0
	DDEAMHHH_1	1799351	snp	A	G	G:70 A:6	CDS	-	741/846	247/281	synonymous_variant c.741T>C p.Ala247Ala	DDEAMHHH_01839		hypothetical protein
	DDEAMHHH_1	2100296	ins	C	CGTAT	CGTAT:68 C:1	CDS	-	1253/1284	418/427	frameshift_variant c.1253_1254insATAC p.Ile419fs	DDEAMHHH_02130		hypothetical protein
	DDEAMHHH_1	2104007	snp	G	T	T:84 G:0	CDS	-	110/591	37/196	missense_variant c.110C>A p.Ser37Tyr	DDEAMHHH_02132		hypothetical protein
NL-GOA-UN-2	PARENTAL
NL-BIO-T-65	CHROM	POS	TYPE	REF	ALT	EVIDENCE	FTYPE	STRAND	NT_POS	AA_POS	EFFECT	LOCUS_TAG	GENE	PRODUCT
	IHGEGDAK_6	211899	snp	G	T	T:124 G:0	CDS	-	880/1833	294/610	missense_variant c.880C>A p.Pro294Thr	IHGEGDAK_00289	walK	Sensor histidine kinase WalK
	IHGEGDAK_6	285580	ins	T	TTAATAA	TTAATAA:10 T:0
	IHGEGDAK_6	1591703	complex	N	ACG	ACG:40 N:0	CDS	+	809/825	270/274	frameshift_variant&missense_variant c.809delCinsACG p.???270fs	IHGEGDAK_01674		hypothetical protein
	IHGEGDAK_6	1891823	snp	G	T	T:108 G:0
NL-BIO-BC-66	CHROM	POS	TYPE	REF	ALT	EVIDENCE	FTYPE	STRAND	NT_POS	AA_POS	EFFECT	LOCUS_TAG	GENE	PRODUCT
	IHGEGDAK_6	37387	snp	G	A	A:143 G:0	CDS	-	347/546	116/181	missense_variant c.347C>T p.Thr116Ile	IHGEGDAK_00123		hypothetical protein
	IHGEGDAK_6	213637	snp	G	T	T:94 G:0	CDS	-	40/714	14/237	missense_variant c.40C>A p.Pro14Thr	IHGEGDAK_00290	walR	Transcriptional regulatory protein WalR
	IHGEGDAK_6	285580	ins	T	TTAATAA	TTAATAA:15 T:0
	IHGEGDAK_6	1293855	snp	C	T	T:122 C:0	CDS	+	323/591	108/196	missense_variant c.323C>T p.Pro108Leu	IHGEGDAK_01380		hypothetical protein
	IHGEGDAK_6	1591703	complex	N	ACG	ACG:49 N:0	CDS	+	809/825	270/274	frameshift_variant&missense_variant c.809delCinsACG p.???270fs	IHGEGDAK_01674		hypothetical protein
NL-BIO-DC-67	CHROM	POS	TYPE	REF	ALT	EVIDENCE	FTYPE	STRAND	NT_POS	AA_POS	EFFECT	LOCUS_TAG	GENE	PRODUCT
	IHGEGDAK_6	213570	snp	C	T	T:105 C:0	CDS	-	107/714	36/237	missense_variant c.107G>A p.Gly36Asp	IHGEGDAK_00290	walR	Transcriptional regulatory protein WalR
	IHGEGDAK_6	285580	ins	T	TTAATAA	TTAATAA:11 T:0
	IHGEGDAK_6	1294036	snp	C	A	A:98 C:0	CDS	+	504/591	168/196	stop_gained c.504C>A p.Tyr168*	IHGEGDAK_01380		hypothetical protein
	IHGEGDAK_6	1591703	complex	N	ACG	ACG:47 N:0	CDS	+	809/825	270/274	frameshift_variant&missense_variant c.809delCinsACG p.???270fs	IHGEGDAK_01674		hypothetical protein
	IHGEGDAK_6	2603231	snp	G	A	A:95 G:0
Supplementary Table 2 | SNIPPY analysis, Single Nucleotide Polymorphism Identification between parental and adapted strains

## Sheet: Filtered_SNPs
RL15000412	PARENTAL
FR-BIO-DC-501	CHROM	POS	TYPE	REF	ALT	EVIDENCE	FTYPE	STRAND	NT_POS	AA_POS	EFFECT	LOCUS_TAG	_EGD-e	EGD-e_PRODUCT	GENE	PRODUCT
	RL15000412_1	275115	snp	C	T	T:120 C:0	CDS	+	1387/2691	463/896	missense_variant c.1387C>T p.Pro463Ser	KDABABEH_00262	lmo2679	histidine kinase	kdpD	Sensor protein KdpD
	RL15000412_1	589256	snp	G	A	A:81 G:8	CDS	-	1453/1566	485/521	missense_variant c.1453C>T p.Arg485Cys	KDABABEH_00615	lmo2396	internalin		hypothetical protein
	RL15000412_1	846806	snp	C	T	T:74 C:0	CDS	+	65/591	22/196	missense_variant c.65C>T p.Thr22Ile	KDABABEH_00872	lmo2088	transcriptional regulator		hypothetical protein
	RL15000412_1	1625244	snp	C	T	T:70 C:0
	RL15000412_1	1954914	del	AT	A	A:95 AT:0	CDS	-	220/1005	74/334	frameshift_variant c.220delA p.Ile74fs	KDABABEH_01985	lmo0892	rsbU serine phosphatase	rsbU	Phosphoserine phosphatase RsbU
	RL15000412_1	2803313	snp	C	A	A:92 C:0	CDS	-	1195/1215	399/404	stop_gained c.1195G>T p.Glu399*	KDABABEH_02804	lmo0178	xylose repressor	nagC	N-acetylglucosamine repressor
	RL15000412_1	2804342	del	CT	C	C:105 CT:0	CDS	-	165/1215	55/404	frameshift_variant c.165delA p.Glu56fs	KDABABEH_02804	lmo0178	xylose repressor	nagC	N-acetylglucosamine repressor
12CEB366LM	PARENTAL
FR-BIO-BC-503	CHROM	POS	TYPE	REF	ALT	EVIDENCE	FTYPE	STRAND	NT_POS	AA_POS	EFFECT	LOCUS_TAG	Lmo_EGD-e	EGD-e_PRODUCT	GENE	PRODUCT
	12CEB366LM_1	1957304	snp	G	A	A:76 G:0	CDS	-	69/111	23/36	synonymous_variant c.69C>T p.Tyr23Tyr	PROKKA_01932	Absent in EGD-e	NA		hypothetical protein
	12CEB366LM_1	2054130	snp	C	A	A:139 C:0	CDS	-	469/591	157/196	stop_gained c.469G>T p.Gly157*	PROKKA_02027	lmo2088	transcriptional regulator	acrR	HTH-type transcriptional regulator AcrR
FR-BIO-DC-504	CHROM	POS	TYPE	REF	ALT	EVIDENCE	FTYPE	STRAND	NT_POS	AA_POS	EFFECT	LOCUS_TAG	Lmo_EGD-e		GENE	PRODUCT
	12CEB366LM_1	3741	snp	N	G	G:9 N:0
	12CEB366LM_1	1173206	snp	C	T	T:87 C:0
	12CEB366LM_1	2054300	del	CA	C	C:88 CA:0	CDS	-	298/591	100/196	frameshift_variant c.298delT p.Trp100fs	PROKKA_02027	lmo2088	transcriptional regulator	acrR	HTH-type transcriptional regulator AcrR
	12CEB366LM_1	2404873	snp	C	A	A:36 C:3	CDS	+	1657/2118	553/705	missense_variant c.1657C>A p.Pro553Thr	PROKKA_02402	Absent in EGD-e	NA	inlJ_16	Internalin-J precursor
RL15000366	PARENTAL
FR-BIO-DC-508	CHROM	POS	TYPE	REF	ALT	EVIDENCE	FTYPE	STRAND	NT_POS	AA_POS	EFFECT	LOCUS_TAG	Lmo_EGD-e	EGD-e_PRODUCT	GENE	PRODUCT
	NFPEPKME_1	908394	snp	C	A	A:143 C:0	CDS	+	309/591	103/196	stop_gained c.309C>A p.Tyr103*	NFPEPKME_00914	lmo2088	transcriptional regulator		hypothetical protein
	NFPEPKME_1	1834308	snp	C	G	G:136 C:0	CDS	-	434/444	145/147	missense_variant c.434G>C p.Gly145Ala	NFPEPKME_01832	Absent in EGD-e	NA		hypothetical protein
12CEB1426LM	PARENTAL
FR-BIO-DC-506	CHROM	POS	TYPE	REF	ALT	EVIDENCE	FTYPE	STRAND	NT_POS	AA_POS	EFFECT	LOCUS_TAG	Lmo_EGD-e	EGD-e_PRODUCT	GENE	PRODUCT
	12CEB1426LM_3	727879	snp	T	G	G:71 T:0	CDS	+	199/267	67/88	missense_variant c.199T>G p.Ser67Ala	GHCMHPHC_00764	Absent in EGD-e	NA		hypothetical protein
	12CEB1426LM_3	949721	snp	G	T	T:108 G:0	CDS	+	361/591	121/196	stop_gained c.361G>T p.Glu121*	GHCMHPHC_00994	lmo2088	transcriptional regulator	acrR	HTH-type transcriptional regulator AcrR
	12CEB1426LM_3	2923483	snp	A	G	G:122 A:0	CDS	-	1427/2076	476/691	missense_variant c.1427T>C p.Met476Thr	GHCMHPHC_03026	lmo0220	ftsH cell division protein FtsH	ftsH	ATP-dependent zinc metalloprotease FtsH
CZ-NAT-SO-22	PARENTAL
CZ-BIO-BC-277	CHROM	POS	TYPE	REF	ALT	EVIDENCE	FTYPE	STRAND	NT_POS	AA_POS	EFFECT	LOCUS_TAG	Lmo_EGD-e	EGD-e_PRODUCT	GENE	PRODUCT
	CZ-NAT-SO-22_1	1018046	snp	G	T	T:72 G:0	CDS	+	130/591	44/196	missense_variant c.130G>T p.Asp44Tyr	OFGNKHJA_01038	lmo2088	transcriptional regulator 2167353:2167943 reverse	acrR	HTH-type transcriptional regulator AcrR
	CZ-NAT-SO-22_1	1069063	snp	G	C	C:111 G:0	CDS	+	508/1092	170/363	missense_variant c.508G>C p.Gly170Arg	OFGNKHJA_01093	lmo2035	murG UDP-diphospho-muramoylpentapeptide beta-N-acetylglucosaminyltransferase	murG	UDP-N-acetylglucosamine--N-acetylmuramyl- (pentapeptide) pyrophosphoryl-undecaprenol N-acetylglucosamine transferase
	CZ-NAT-SO-22_1	2235182	snp	T	G	G:146 T:0	CDS	-	317/1005	106/334	missense_variant c.317A>C p.Gln106Pro	OFGNKHJA_02254	lmo0892	rsbU serine phosphatase	rsbU	Phosphoserine phosphatase RsbU
	CZ-NAT-SO-22_1	2360175	snp	G	T	T:149 G:0	CDS	+	706/879	236/292	missense_variant c.706G>T p.Asp236Tyr	OFGNKHJA_02367	lmo0781	PTS mannose transporter subunit IID	manZ_4	PTS system mannose-specific EIID component
CZ-BIO-DC-278	CHROM	POS	TYPE	REF	ALT	EVIDENCE	FTYPE	STRAND	NT_POS	AA_POS	EFFECT	LOCUS_TAG	Lmo_EGD-e	EGD-e_PRODUCT	GENE	PRODUCT
	CZ-NAT-SO-22_1	1018262	snp	C	T	T:123 C:0	CDS	+	346/591	116/196	stop_gained c.346C>T p.Gln116*	OFGNKHJA_01038	lmo2088	transcriptional regulator 2167353:2167943 reverse	acrR	HTH-type transcriptional regulator AcrR
	CZ-NAT-SO-22_1	1115578	snp	G	A	A:106 G:0	CDS	+	73/111	25/36	missense_variant c.73G>A p.Glu25Lys	OFGNKHJA_01132	Absent in EGD-e	NA		hypothetical protein
	CZ-NAT-SO-22_1	1899762	snp	G	A	A:73 G:0
NO-DEE-F-3	PARENTAL
NO-BIO-BC-41	CHROM	POS	TYPE	REF	ALT	EVIDENCE	FTYPE	STRAND	NT_POS	AA_POS	EFFECT	LOCUS_TAG	Lmo_EGD-e	EGD-e_PRODUCT	GENE	PRODUCT
	NO-DEE-F-3_1	431645	snp	T	C	C:131 T:0	CDS	+	301/303	101/100	stop_lost&splice_region_variant c.301T>C p.Ter101Glnext*?	ONNIIMOD_00432	lmo0892	rsbU serine phosphatase	rsbU_1	Phosphoserine phosphatase RsbU
	NO-DEE-F-3_1	1677294	snp	A	C	C:111 A:0	CDS	-	390/591	130/196	missense_variant c.390T>G p.Phe130Leu	ONNIIMOD_01710	lmo2088	transcriptional regulator	acrR	HTH-type transcriptional regulator AcrR
	NO-DEE-F-3_1	2755147	snp	G	A	A:117 G:0	CDS	+	1084/1833	362/610	missense_variant c.1084G>A p.Gly362Arg	ONNIIMOD_02811	lmo0288	two-component sensor histidine kinase	walK	Sensor histidine kinase WalK
CZ-OTH-UN-8	PARENTAL
CZ-BIO-BC-283	CHROM	POS	TYPE	REF	ALT	EVIDENCE	FTYPE	STRAND	NT_POS	AA_POS	EFFECT	LOCUS_TAG	Lmo_EGD-e	EGD-e_PRODUCT	GENE	PRODUCT
	CZ-OTH-UN-8_2	437150	snp	N	C	C:12 N:0
	CZ-OTH-UN-8_2	937098	snp	T	C	C:113 T:0	CDS	+	80/591	27/196	missense_variant c.80T>C p.Ile27Thr	NMPNGGPG_00980	lmo2088	transcriptional regulator	acrR	HTH-type transcriptional regulator AcrR
	CZ-OTH-UN-8_2	2180601	snp	G	C	C:112 G:1	CDS	-	49/357	17/118	missense_variant c.49C>G p.Gln17Glu	NMPNGGPG_02254	lmo0890	rsbS negative regulation of sigma-B activity	rsbS	RsbT antagonist protein RsbS
	CZ-OTH-UN-8_2	2879916	ins	T	TTAATAA	TTAATAA:15 T:0
CZ-BIO-DC-284	CHROM	POS	TYPE	REF	ALT	EVIDENCE	FTYPE	STRAND	NT_POS	AA_POS	EFFECT	LOCUS_TAG	Lmo_EGD-e	EGD-e_PRODUCT	GENE	PRODUCT
	CZ-OTH-UN-8_2	937075	snp	T	A	A:81 T:0	CDS	+	57/591	19/196	missense_variant c.57T>A p.Phe19Leu	NMPNGGPG_00980	lmo2088	transcriptional regulator	acrR	HTH-type transcriptional regulator AcrR
	CZ-OTH-UN-8_2	1487453	snp	C	A	A:124 C:0
CZ-NAT-SO-15	PARENTAL
CZ-BIO-BC-287	CHROM	POS	TYPE	REF	ALT	EVIDENCE	FTYPE	STRAND	NT_POS	AA_POS	EFFECT	LOCUS_TAG	Lmo_EGD-e		GENE	PRODUCT
	CZ-NAT-SO-15_8	133104	snp	T	C	C:58 T:0
	CZ-NAT-SO-15_8	670997	snp	G	T	T:124 G:0	CDS	+	112/357	38/118	stop_gained c.112G>T p.Glu38*	GJGNAGHF_00658	lmo0890	rsbS negative regulation of sigma-B activity	rsbS	RsbT antagonist protein RsbS
	CZ-NAT-SO-15_8	1968842	snp	T	C	C:110 T:0	CDS	-	137/591	46/196	missense_variant c.137A>G p.Asp46Gly	GJGNAGHF_02013	lmo2088	transcriptional regulator	acrR	HTH-type transcriptional regulator AcrR
CZ-BIO-DC-288	CHROM	POS	TYPE	REF	ALT	EVIDENCE	FTYPE	STRAND	NT_POS	AA_POS	EFFECT	LOCUS_TAG	Lmo_EGD-e		GENE	PRODUCT
	CZ-NAT-SO-15_8	1968679	snp	C	T	T:120 C:0	CDS	-	300/591	100/196	stop_gained c.300G>A p.Trp100*	GJGNAGHF_02013	lmo2088	transcriptional regulator	acrR	HTH-type transcriptional regulator AcrR
IT-FOX-FE-63	PARENTAL
IT-BIO-BC-138	CHROM	POS	TYPE	REF	ALT	EVIDENCE	FTYPE	STRAND	NT_POS	AA_POS	EFFECT	LOCUS_TAG	Lmo_EGD-e		GENE	PRODUCT
	DDEAMHHH_1	286031	snp	A	T	T:134 A:0	CDS	+	319/714	107/237	missense_variant c.319A>T p.Asn107Tyr	DDEAMHHH_00313	lmo0287	two-component response regulator	walR	Transcriptional regulatory protein WalR
	DDEAMHHH_1	1799351	snp	A	G	G:77 A:4	CDS	-	741/846	247/281	synonymous_variant c.741T>C p.Ala247Ala	DDEAMHHH_01839	Absent in EGD-e	NA		hypothetical protein
	DDEAMHHH_1	2104146	snp	C	T	T:75 C:0
IT-BIO-DC-139	CHROM	POS	TYPE	REF	ALT	EVIDENCE	FTYPE	STRAND	NT_POS	AA_POS	EFFECT	LOCUS_TAG	Lmo_EGD-e		GENE	PRODUCT
	DDEAMHHH_1	204630	ins	A	AG	AG:21 A:0
	DDEAMHHH_1	1395220	snp	C	G	G:100 C:0	CDS	-	127/1347	43/448	missense_variant c.127G>C p.Ala43Pro	DDEAMHHH_01440	lmo1424	manganese transporter	mntH	Divalent metal cation transporter MntH
	DDEAMHHH_1	1399914	snp	C	G	G:91 C:0
	DDEAMHHH_1	1799351	snp	A	G	G:70 A:6	CDS	-	741/846	247/281	synonymous_variant c.741T>C p.Ala247Ala	DDEAMHHH_01839	Absent in EGD-e	NA		hypothetical protein
	DDEAMHHH_1	2104007	snp	G	T	T:84 G:0	CDS	-	110/591	37/196	missense_variant c.110C>A p.Ser37Tyr	DDEAMHHH_02132	lmo2088	transcriptional regulator		hypothetical protein
NL-GOA-UN-2	PARENTAL
NL-BIO-BC-66	CHROM	POS	TYPE	REF	ALT	EVIDENCE	FTYPE	STRAND	NT_POS	AA_POS	EFFECT	LOCUS_TAG	Lmo_EGD-e		GENE	PRODUCT
	IHGEGDAK_6	37387	snp	G	A	A:143 G:0	CDS	-	347/546	116/181	missense_variant c.347C>T p.Thr116Ile	IHGEGDAK_00123	Absent in EGD-e	NA		hypothetical protein
	IHGEGDAK_6	213637	snp	G	T	T:94 G:0	CDS	-	40/714	14/237	missense_variant c.40C>A p.Pro14Thr	IHGEGDAK_00290	lmo0287	two-component response regulator	walR	Transcriptional regulatory protein WalR
	IHGEGDAK_6	1293855	snp	C	T	T:122 C:0	CDS	+	323/591	108/196	missense_variant c.323C>T p.Pro108Leu	IHGEGDAK_01380	lmo2088	transcriptional regulator		hypothetical protein
NL-BIO-DC-67	CHROM	POS	TYPE	REF	ALT	EVIDENCE	FTYPE	STRAND	NT_POS	AA_POS	EFFECT	LOCUS_TAG	Lmo_EGD-e		GENE	PRODUCT
	IHGEGDAK_6	213570	snp	C	T	T:105 C:0	CDS	-	107/714	36/237	missense_variant c.107G>A p.Gly36Asp	IHGEGDAK_00290	lmo0287	two-component response regulator	walR	Transcriptional regulatory protein WalR
	IHGEGDAK_6	1294036	snp	C	A	A:98 C:0	CDS	+	504/591	168/196	stop_gained c.504C>A p.Tyr168*	IHGEGDAK_01380	lmo2088	transcriptional regulator		hypothetical protein
	IHGEGDAK_6	2603231	snp	G	A	A:95 G:0
