# Supplementary material for: FepR as a Central Genetic Target in the Adaptation to Quaternary Ammonium Compounds and Cross-Resistance to Ciprofloxacin in Listeria monocytogenes
Source: Front Microbiol. 2022 May 18;13:864576. doi: 10.3389/fmicb.2022.864576 (PMC9158494; doi:10.3389/fmicb.2022.864576)
Supplement: Supplementary file 3 [file Table_3.xlsx]

## Sheet: Feuil1
Strain	Listadapt ID	Global Model Quality Estimate (GMDE)	Qmean z-score	QmeanDisco ± 0.05
control	NO-BIO-T-40	0.96	0.61	0.85
adapted	NO-BIO-BC-41	0.94	0.59	0.88
control	CZ-BIO-T-282	0.96	0.61	0.89
adapted	CZ-BIO-BC-283	0.94	0.54	0.89
adapted	CZ-BIO-CD-284	0.96	0.58	0.89
control	CZ-BIO-T-286	0.96	0.61	0.89
adapted	CZ-BIO-BC-287	0.94	0.46	0.89
control	NL-BIO-T-65	0.96	0.61	0.89
adapted	NL-BIO-BC-66	0.97	0.4	0.88
control	FR-BIO-T-500	0.96	0.61	0.89
adapted	FR-BIO-DC-501	0.96	0.63	0.88
control	CZ-BIO-T-276	0.97	0.32	0.89
adapted	CZ-BIO-BC-277	0.97	0.38	0.85
Supplementary Table 3 | Quality parameters used for in silico prediction and protein homology modeling.

## Sheet: Sheet1
	structure	mutation	score HADDOCK
	main structure	none	-104.2 +/- 3.4
	CZ-BIO-CD-284	19	-89.6 +/- 2.1
	FR-BIO-DC-501	22	-90.1 +/- 0.9
	CZ-BIO-BC-283	27	-87.8 +/- 1.5
	IT-BIO-CD-139	37	-82.9 +/- 2.1
	CZ-BIO-BC-277	44	-95.2 +/- 4.8
	CZ-BIO-BC-287	46	-91.3 +/- 2.1
