# Supplementary material for: FepR as a Central Genetic Target in the Adaptation to Quaternary Ammonium Compounds and Cross-Resistance to Ciprofloxacin in Listeria monocytogenes
Source: Front Microbiol. 2022 May 18;13:864576. doi: 10.3389/fmicb.2022.864576 (PMC9158494; doi:10.3389/fmicb.2022.864576)
Supplement: Supplementary file 4 [file Table_4.xlsx]

## Sheet: Summary Statistics
listadapt ID	Core genes	Soft core genes	Shell genes	Cloud genes	Total genes	Presence/ absence of genetic element
CZ-NAT-SO-15	2963	0	90	0	3053	absence of 83 genes (86 kb) in control strain CZ-BIO-BC-287 [Plasmid]		Core genes = 99% <= strains <= 100%
CZ-NAT-SO-22	2860	0	3	0	2863			Soft core genes = 95% <= strains < 99%
CZ-OTH-UN-8	2995	0	7	0	3002			Shell genes = 15% <= strains < 95%
FR-DA-B-CH-295	2858	0	3	0	2861			Cloud genes = 0% <= strains < 15%
FR-ME-P-UN-410	2855	0	2	0	2857			Total genes = 0% <= strains <= 100%
FR-ME-U-UN-465	2894	0	7	0	2901
FR-VE-U-UN-470	2933	0	76	0	3009	absence of 62 genes (41 kb) in the adapted strain FR-BIO-DC-506 [Prophage]
IT-FOX-FE-63	2873	0	9	0	2882
NL-GOA-UN-2	2896	0	86	0	2982	absence of 83 genes (86 kb) in the control and BC-adapted strains NL-BIO-T-65 and NL-BIO-BC-66 [Plasmid]
NO-DEE-F-3	2897	0	7	0	2904
Supplementary Table 4 | Presence-absence matrices and summary statistics of pangenome analysis

## Sheet: CZ-NAT-SO-15
Gene	Non-unique Gene name	Annotation	No. isolates	No. sequences	Avg sequences per isolate	Genome Fragment	Order within Fragment	Accessory Fragment	Accessory Order with Fragment	QC	Min group size nuc	Max group size nuc	Avg group size nuc	CZ-NAT-SO-15	CZ_BIO_T_286	CZ_BIO_BC_287	CZ_BIO_CD_288
group_1134		hypothetical protein	4	4	1.0	3	2969				111	135	118.5	GJGNAGHF_02462	FCBHJMGC_02537	HAMHKHGL_02460	BHEJMAFE_02973
inlJ_10~~~inlJ_11	inlJ_10;inlJ_11;	Internalin-J;hypothetical protein	4	5	1.25	3	2968				702	2676	2029.8	GJGNAGHF_02303;GJGNAGHF_02302	FCBHJMGC_02378	HAMHKHGL_02301	BHEJMAFE_02301
cwlK_1	cwlK_1;	Peptidoglycan L-alanyl-D-glutamate endopeptidase CwlK;hypothetical protein	4	4	1.0	3	2966				375	819	546.75	GJGNAGHF_01056	FCBHJMGC_03113	HAMHKHGL_02243	BHEJMAFE_01052
cwlK_2	cwlK_2;	Peptidoglycan L-alanyl-D-glutamate endopeptidase CwlK;hypothetical protein	4	4	1.0	3	2965				447	807	573.0	GJGNAGHF_01985	FCBHJMGC_02065	HAMHKHGL_01983	3_refound_6
group_1132		IS3 family transposase ISLmo1;hypothetical protein	4	4	1.0	3	2964				777	915	825.0	GJGNAGHF_02974	FCBHJMGC_03048	HAMHKHGL_02969	BHEJMAFE_02971
rsbU	rsbU	Phosphoserine phosphatase RsbU	4	4	1.0	3	2963				936	1005	987.75	GJGNAGHF_00660	FCBHJMGC_00739	HAMHKHGL_00656	BHEJMAFE_00656
rsbS	rsbS	RsbT antagonist protein RsbS	4	4	1.0	3	2962				156	357	306.75	GJGNAGHF_00658	FCBHJMGC_00737	HAMHKHGL_00654	BHEJMAFE_00654
group_1131		hypothetical protein	4	5	1.25	3	2961				729	2058	1613.4	GJGNAGHF_01643;GJGNAGHF_01642	FCBHJMGC_01723	HAMHKHGL_01641	BHEJMAFE_01643
acrR	acrR;	HTH-type transcriptional regulator AcrR;hypothetical protein	4	5	1.25	3	2960				216	591	457.8	GJGNAGHF_02013	FCBHJMGC_02093	HAMHKHGL_02011	BHEJMAFE_02012;BHEJMAFE_02013
group_1130		IS3 family transposase ISLmo1;hypothetical protein	4	4	1.0	3	2959				255	288	263.25	GJGNAGHF_02975	FCBHJMGC_03049	HAMHKHGL_02970	BHEJMAFE_02972
group_1129		hypothetical protein	4	4	1.0	3	2958				111	243	177.0	GJGNAGHF_02973	FCBHJMGC_03047	HAMHKHGL_02968	BHEJMAFE_02460
group_1128		hypothetical protein	4	4	1.0	3	2957				90	90	90.0	GJGNAGHF_02394	FCBHJMGC_02469	HAMHKHGL_02392	BHEJMAFE_02392
group_1127		hypothetical protein	4	4	1.0	3	2956				93	93	93.0	GJGNAGHF_02512	FCBHJMGC_02587	HAMHKHGL_02510	BHEJMAFE_02510
group_1126		hypothetical protein	4	4	1.0	3	2955				96	96	96.0	GJGNAGHF_02666	FCBHJMGC_02742	HAMHKHGL_02663	BHEJMAFE_02665
group_1125		hypothetical protein	4	4	1.0	3	2954				96	96	96.0	GJGNAGHF_02642	FCBHJMGC_02718	2_refound_3	3_refound_5
group_1124		hypothetical protein	4	4	1.0	3	2953				96	96	96.0	GJGNAGHF_01200	FCBHJMGC_01275	HAMHKHGL_01192	BHEJMAFE_01195
group_1123		hypothetical protein	4	4	1.0	3	2952				99	99	99.0	GJGNAGHF_02732	FCBHJMGC_02808	HAMHKHGL_02729	BHEJMAFE_02731
group_1122		hypothetical protein	4	4	1.0	3	2951				108	108	108.0	GJGNAGHF_01629	FCBHJMGC_01710	HAMHKHGL_01628	BHEJMAFE_01630
group_1121		hypothetical protein	4	4	1.0	3	2950				111	111	111.0	GJGNAGHF_02717	FCBHJMGC_02793	HAMHKHGL_02714	BHEJMAFE_02716
group_1120		hypothetical protein	4	4	1.0	3	2949				111	111	111.0	GJGNAGHF_02637	FCBHJMGC_02713	HAMHKHGL_02635	BHEJMAFE_02637
group_1119		hypothetical protein	4	4	1.0	3	2948				111	111	111.0	GJGNAGHF_01971	FCBHJMGC_02051	HAMHKHGL_01969	BHEJMAFE_01971
rpmJ	rpmJ	50S ribosomal protein L36	4	4	1.0	3	2947				114	114	114.0	GJGNAGHF_02560	FCBHJMGC_02636	HAMHKHGL_02558	BHEJMAFE_02560
group_1118		hypothetical protein	4	4	1.0	3	2946				114	114	114.0	GJGNAGHF_02393	FCBHJMGC_02468	HAMHKHGL_02391	BHEJMAFE_02391
group_1117		hypothetical protein	4	4	1.0	3	2945				117	117	117.0	GJGNAGHF_00441	FCBHJMGC_00520	HAMHKHGL_00437	BHEJMAFE_00437
group_1116		hypothetical protein	4	4	1.0	3	2944				120	120	120.0	GJGNAGHF_00109	FCBHJMGC_00188	HAMHKHGL_00105	BHEJMAFE_00105
group_1115		hypothetical protein	4	4	1.0	3	2943				123	123	123.0	GJGNAGHF_01007	FCBHJMGC_01086	HAMHKHGL_01003	BHEJMAFE_01003
group_1114		hypothetical protein	4	4	1.0	3	2942				126	126	126.0	GJGNAGHF_02378	FCBHJMGC_02453	HAMHKHGL_02376	BHEJMAFE_02376
group_1113		hypothetical protein	4	4	1.0	3	2941				132	132	132.0	GJGNAGHF_00229	FCBHJMGC_00308	HAMHKHGL_00225	BHEJMAFE_00225
rpmH	rpmH	50S ribosomal protein L34	4	4	1.0	3	2940				135	135	135.0	GJGNAGHF_02813	FCBHJMGC_02888	HAMHKHGL_02809	BHEJMAFE_02812
group_1112		hypothetical protein	4	4	1.0	3	2939				138	138	138.0	GJGNAGHF_01963	FCBHJMGC_02043	HAMHKHGL_01961	BHEJMAFE_01963
group_1111		hypothetical protein	4	4	1.0	3	2938				138	138	138.0	GJGNAGHF_01824	FCBHJMGC_01904	HAMHKHGL_01822	BHEJMAFE_01824
group_1110		hypothetical protein	4	4	1.0	3	2937				138	138	138.0	GJGNAGHF_01077	FCBHJMGC_01152	HAMHKHGL_01069	BHEJMAFE_01072
group_1109		hypothetical protein	4	4	1.0	3	2936				141	141	141.0	GJGNAGHF_02684	FCBHJMGC_02760	HAMHKHGL_02681	BHEJMAFE_02683
group_1108		hypothetical protein	4	4	1.0	3	2935				144	144	144.0	GJGNAGHF_00499	FCBHJMGC_00578	HAMHKHGL_00495	BHEJMAFE_00495
group_1107		hypothetical protein	4	4	1.0	3	2934				147	147	147.0	GJGNAGHF_00749	FCBHJMGC_00828	HAMHKHGL_00745	BHEJMAFE_00745
rpmG1	rpmG1	50S ribosomal protein L33 1	4	4	1.0	3	2933				150	150	150.0	GJGNAGHF_01160	FCBHJMGC_01235	HAMHKHGL_01152	BHEJMAFE_01155
group_1106		hypothetical protein	4	4	1.0	3	2932				153	153	153.0	GJGNAGHF_02467	FCBHJMGC_02542	HAMHKHGL_02465	BHEJMAFE_02465
group_1105		hypothetical protein	4	4	1.0	3	2931				153	153	153.0	GJGNAGHF_01008	FCBHJMGC_01087	HAMHKHGL_01004	BHEJMAFE_01004
group_1104		hypothetical protein	4	4	1.0	3	2930				156	156	156.0	GJGNAGHF_02664	FCBHJMGC_02740	HAMHKHGL_02661	BHEJMAFE_02663
group_1103		hypothetical protein	4	4	1.0	3	2929				156	156	156.0	GJGNAGHF_02377	FCBHJMGC_02452	HAMHKHGL_02375	BHEJMAFE_02375
group_1102		hypothetical protein	4	4	1.0	3	2928				156	156	156.0	GJGNAGHF_02253	FCBHJMGC_02340	HAMHKHGL_02256	BHEJMAFE_02253
group_1101		hypothetical protein	4	4	1.0	3	2927				156	156	156.0	GJGNAGHF_01933	FCBHJMGC_02013	HAMHKHGL_01931	BHEJMAFE_01933
group_1100		hypothetical protein	4	4	1.0	3	2926				159	159	159.0	GJGNAGHF_02301	FCBHJMGC_02377	HAMHKHGL_02300	BHEJMAFE_02300
group_1099		hypothetical protein	4	4	1.0	3	2925				159	159	159.0	GJGNAGHF_02103	FCBHJMGC_02182	HAMHKHGL_02100	BHEJMAFE_02103
group_1098		hypothetical protein	4	4	1.0	3	2924				159	159	159.0	GJGNAGHF_01988	FCBHJMGC_02068	HAMHKHGL_01986	BHEJMAFE_01987
group_1097		hypothetical protein	4	4	1.0	3	2923				162	162	162.0	GJGNAGHF_02863	FCBHJMGC_02938	HAMHKHGL_02859	BHEJMAFE_02862
group_1096		hypothetical protein	4	4	1.0	3	2922				162	162	162.0	GJGNAGHF_01048	FCBHJMGC_01127	HAMHKHGL_01044	BHEJMAFE_01044
group_1095		hypothetical protein	4	4	1.0	3	2921				162	162	162.0	GJGNAGHF_00711	FCBHJMGC_00790	HAMHKHGL_00707	BHEJMAFE_00707
group_1094		hypothetical protein	4	4	1.0	3	2920				165	165	165.0	GJGNAGHF_02526	FCBHJMGC_02601	HAMHKHGL_02524	BHEJMAFE_02524
group_1093		hypothetical protein	4	4	1.0	3	2919				165	165	165.0	GJGNAGHF_02339	FCBHJMGC_02414	HAMHKHGL_02337	BHEJMAFE_02337
group_1092		hypothetical protein	4	4	1.0	3	2918				165	165	165.0	GJGNAGHF_01731	FCBHJMGC_01811	HAMHKHGL_01729	BHEJMAFE_01731
group_1091		hypothetical protein	4	4	1.0	3	2917				168	168	168.0	GJGNAGHF_02362	FCBHJMGC_02437	HAMHKHGL_02360	BHEJMAFE_02360
group_1090		hypothetical protein	4	4	1.0	3	2916				168	168	168.0	GJGNAGHF_01969	FCBHJMGC_02049	HAMHKHGL_01967	BHEJMAFE_01969
group_1089		hypothetical protein	4	4	1.0	3	2915				168	168	168.0	GJGNAGHF_01965	FCBHJMGC_02045	HAMHKHGL_01963	BHEJMAFE_01965
group_1088		hypothetical protein	4	4	1.0	3	2914				168	168	168.0	GJGNAGHF_01958	FCBHJMGC_02038	HAMHKHGL_01956	BHEJMAFE_01958
group_1087		hypothetical protein	4	4	1.0	3	2913				168	168	168.0	GJGNAGHF_01009	FCBHJMGC_01088	HAMHKHGL_01005	BHEJMAFE_01005
group_1086		hypothetical protein	4	4	1.0	3	2912				171	171	171.0	GJGNAGHF_02002	FCBHJMGC_02082	HAMHKHGL_02000	BHEJMAFE_02001
group_1085		hypothetical protein	4	4	1.0	3	2911				171	171	171.0	GJGNAGHF_01202	FCBHJMGC_01277	HAMHKHGL_01194	BHEJMAFE_01197
group_1084		hypothetical protein	4	4	1.0	3	2910				171	171	171.0	GJGNAGHF_01041	FCBHJMGC_01120	HAMHKHGL_01037	BHEJMAFE_01037
rpmF_1	rpmF_1	50S ribosomal protein L32	4	4	1.0	3	2909				171	171	171.0	GJGNAGHF_00253	FCBHJMGC_00332	HAMHKHGL_00249	BHEJMAFE_00249
group_1083		hypothetical protein	4	4	1.0	3	2908				174	174	174.0	GJGNAGHF_02401	FCBHJMGC_02476	HAMHKHGL_02399	BHEJMAFE_02399
group_1082		hypothetical protein	4	4	1.0	3	2907				174	174	174.0	GJGNAGHF_02033	FCBHJMGC_02113	HAMHKHGL_02031	BHEJMAFE_02033
rpmF_2	rpmF_2	50S ribosomal protein L32	4	4	1.0	3	2906				174	174	174.0	GJGNAGHF_01891	FCBHJMGC_01971	HAMHKHGL_01889	BHEJMAFE_01891
rpsU	rpsU	30S ribosomal protein S21	4	4	1.0	3	2905				174	174	174.0	GJGNAGHF_01296	FCBHJMGC_01371	HAMHKHGL_01288	BHEJMAFE_01291
group_1081		hypothetical protein	4	4	1.0	3	2904				174	174	174.0	GJGNAGHF_01022	FCBHJMGC_01101	HAMHKHGL_01018	BHEJMAFE_01018
group_1080		hypothetical protein	4	4	1.0	3	2903				177	177	177.0	GJGNAGHF_02084	FCBHJMGC_02163	HAMHKHGL_02081	BHEJMAFE_02084
group_1079		hypothetical protein	4	4	1.0	3	2902				177	177	177.0	GJGNAGHF_00443	FCBHJMGC_00522	HAMHKHGL_00439	BHEJMAFE_00439
group_1078		hypothetical protein	4	4	1.0	3	2901				177	177	177.0	GJGNAGHF_00029	FCBHJMGC_00108	HAMHKHGL_00025	BHEJMAFE_00025
rpmD	rpmD	50S ribosomal protein L30	4	4	1.0	3	2900				180	180	180.0	GJGNAGHF_02565	FCBHJMGC_02641	HAMHKHGL_02563	BHEJMAFE_02565
group_1077		hypothetical protein	4	4	1.0	3	2899				180	180	180.0	GJGNAGHF_02138	FCBHJMGC_02217	HAMHKHGL_02135	BHEJMAFE_02138
group_1076		hypothetical protein	4	4	1.0	3	2898				180	180	180.0	GJGNAGHF_00618	FCBHJMGC_00697	HAMHKHGL_00614	BHEJMAFE_00614
tatAy	tatAy	Sec-independent protein translocase protein TatAy	4	4	1.0	3	2897				180	180	180.0	GJGNAGHF_00136	FCBHJMGC_00215	HAMHKHGL_00132	BHEJMAFE_00132
secE	secE	Protein translocase subunit SecE	4	4	1.0	3	2896				180	180	180.0	GJGNAGHF_00022	FCBHJMGC_00101	HAMHKHGL_00018	BHEJMAFE_00018
group_1075		hypothetical protein	4	4	1.0	3	2895				183	183	183.0	GJGNAGHF_02381	FCBHJMGC_02456	HAMHKHGL_02379	BHEJMAFE_02379
group_1074		hypothetical protein	4	4	1.0	3	2894				183	183	183.0	GJGNAGHF_02375	FCBHJMGC_02450	HAMHKHGL_02373	BHEJMAFE_02373
group_1073		hypothetical protein	4	4	1.0	3	2893				183	183	183.0	GJGNAGHF_01983	FCBHJMGC_02063	HAMHKHGL_01981	BHEJMAFE_01983
group_1072		hypothetical protein	4	4	1.0	3	2892				183	183	183.0	GJGNAGHF_01020	FCBHJMGC_01099	HAMHKHGL_01016	BHEJMAFE_01016
rpsN1	rpsN1	30S ribosomal protein S14	4	4	1.0	3	2891				186	186	186.0	GJGNAGHF_02570	FCBHJMGC_02646	HAMHKHGL_02568	BHEJMAFE_02570
group_1071		putative tautomerase.1	4	4	1.0	3	2890				186	186	186.0	GJGNAGHF_02509	FCBHJMGC_02584	HAMHKHGL_02507	BHEJMAFE_02507
group_1070		hypothetical protein	4	4	1.0	3	2889				186	186	186.0	GJGNAGHF_02092	FCBHJMGC_02171	HAMHKHGL_02089	BHEJMAFE_02092
group_1069		hypothetical protein	4	4	1.0	3	2888				186	186	186.0	GJGNAGHF_01016	FCBHJMGC_01095	HAMHKHGL_01012	BHEJMAFE_01012
group_1068		hypothetical protein	4	4	1.0	3	2887				186	186	186.0	GJGNAGHF_01006	FCBHJMGC_01085	HAMHKHGL_01002	BHEJMAFE_01002
group_1067		hypothetical protein	4	4	1.0	3	2886				189	189	189.0	GJGNAGHF_02731	FCBHJMGC_02807	HAMHKHGL_02728	BHEJMAFE_02730
group_1066		hypothetical protein	4	4	1.0	3	2885				189	189	189.0	GJGNAGHF_02661	FCBHJMGC_02737	HAMHKHGL_02658	BHEJMAFE_02660
group_1065		hypothetical protein	4	4	1.0	3	2884				189	189	189.0	GJGNAGHF_02645	FCBHJMGC_02721	HAMHKHGL_02642	BHEJMAFE_02644
group_1064		hypothetical protein	4	4	1.0	3	2883				189	189	189.0	GJGNAGHF_02395	FCBHJMGC_02470	HAMHKHGL_02393	BHEJMAFE_02393
group_1063		hypothetical protein	4	4	1.0	3	2882				189	189	189.0	GJGNAGHF_02383	FCBHJMGC_02458	HAMHKHGL_02381	BHEJMAFE_02381
group_1062		hypothetical protein	4	4	1.0	3	2881				189	189	189.0	GJGNAGHF_02327	FCBHJMGC_02402	HAMHKHGL_02325	BHEJMAFE_02325
rpmB	rpmB	50S ribosomal protein L28	4	4	1.0	3	2880				189	189	189.0	GJGNAGHF_01660	FCBHJMGC_01740	HAMHKHGL_01658	BHEJMAFE_01660
group_1061		hypothetical protein	4	4	1.0	3	2879				189	189	189.0	GJGNAGHF_00113	FCBHJMGC_00192	HAMHKHGL_00109	BHEJMAFE_00109
rpmC	rpmC	50S ribosomal protein L29	4	4	1.0	3	2878				192	192	192.0	GJGNAGHF_02575	FCBHJMGC_02651	HAMHKHGL_02573	BHEJMAFE_02575
group_1060		hypothetical protein	4	4	1.0	3	2877				192	192	192.0	GJGNAGHF_02191	FCBHJMGC_02270	HAMHKHGL_02188	BHEJMAFE_02191
group_1059		hypothetical protein	4	4	1.0	3	2876				192	192	192.0	GJGNAGHF_01907	FCBHJMGC_01987	HAMHKHGL_01905	BHEJMAFE_01907
group_1058		hypothetical protein	4	4	1.0	3	2875				192	192	192.0	GJGNAGHF_01063	FCBHJMGC_01138	HAMHKHGL_01055	BHEJMAFE_01058
group_1057		hypothetical protein	4	4	1.0	3	2874				192	192	192.0	GJGNAGHF_00187	FCBHJMGC_00266	HAMHKHGL_00183	BHEJMAFE_00183
group_1056		hypothetical protein	4	4	1.0	3	2873				195	195	195.0	GJGNAGHF_02392	FCBHJMGC_02467	HAMHKHGL_02390	BHEJMAFE_02390
group_1055		hypothetical protein	4	4	1.0	3	2872				195	195	195.0	GJGNAGHF_01075	FCBHJMGC_01150	HAMHKHGL_01067	BHEJMAFE_01070
group_1054		hypothetical protein	4	4	1.0	3	2871				195	195	195.0	GJGNAGHF_01017	FCBHJMGC_01096	HAMHKHGL_01013	BHEJMAFE_01013
group_1053		hypothetical protein	4	4	1.0	3	2870				195	195	195.0	GJGNAGHF_00150	FCBHJMGC_00229	HAMHKHGL_00146	BHEJMAFE_00146
group_1052		hypothetical protein	4	4	1.0	3	2869				198	198	198.0	GJGNAGHF_02399	FCBHJMGC_02474	HAMHKHGL_02397	BHEJMAFE_02397
yxlE	yxlE	Negative regulatory protein YxlE	4	4	1.0	3	2868				198	198	198.0	GJGNAGHF_02162	FCBHJMGC_02241	HAMHKHGL_02159	BHEJMAFE_02162
group_1051		hypothetical protein	4	4	1.0	3	2867				198	198	198.0	GJGNAGHF_02018	FCBHJMGC_02098	HAMHKHGL_02016	BHEJMAFE_02018
group_1050		hypothetical protein	4	4	1.0	3	2866				198	198	198.0	GJGNAGHF_01977	FCBHJMGC_02057	HAMHKHGL_01975	BHEJMAFE_01977
group_1049		hypothetical protein	4	4	1.0	3	2865				198	198	198.0	GJGNAGHF_01942	FCBHJMGC_02022	HAMHKHGL_01940	BHEJMAFE_01942
group_1048		hypothetical protein	4	4	1.0	3	2864				201	201	201.0	GJGNAGHF_02513	FCBHJMGC_02588	HAMHKHGL_02511	BHEJMAFE_02511
pspC	pspC	Phage shock protein C	4	4	1.0	3	2863				201	201	201.0	GJGNAGHF_02428	FCBHJMGC_02503	HAMHKHGL_02426	BHEJMAFE_02426
cspD_2	cspD_2	Cold shock protein CspD	4	4	1.0	3	2862				201	201	201.0	GJGNAGHF_01860	FCBHJMGC_01940	HAMHKHGL_01858	BHEJMAFE_01860
cspD_1	cspD_1	Cold shock protein CspD	4	4	1.0	3	2861				201	201	201.0	GJGNAGHF_01722	FCBHJMGC_01802	HAMHKHGL_01720	BHEJMAFE_01722
rpmI	rpmI	50S ribosomal protein L35	4	4	1.0	3	2860				201	201	201.0	GJGNAGHF_01626	FCBHJMGC_01707	HAMHKHGL_01625	BHEJMAFE_01627
group_1047		hypothetical protein	4	4	1.0	3	2859				201	201	201.0	GJGNAGHF_01424	FCBHJMGC_01499	HAMHKHGL_01416	BHEJMAFE_01419
cspLA	cspLA	Cold shock-like protein CspLA	4	4	1.0	3	2858				201	201	201.0	GJGNAGHF_01189	FCBHJMGC_01264	HAMHKHGL_01181	BHEJMAFE_01184
group_1046		hypothetical protein	4	4	1.0	3	2857				204	204	204.0	GJGNAGHF_02315	FCBHJMGC_02390	HAMHKHGL_02313	BHEJMAFE_02313
group_1045		hypothetical protein	4	4	1.0	3	2856				204	204	204.0	GJGNAGHF_01968	FCBHJMGC_02048	HAMHKHGL_01966	BHEJMAFE_01968
group_1044		hypothetical protein	4	4	1.0	3	2855				204	204	204.0	GJGNAGHF_01915	FCBHJMGC_01995	HAMHKHGL_01913	BHEJMAFE_01915
group_1043		hypothetical protein	4	4	1.0	3	2854				204	204	204.0	GJGNAGHF_01004	FCBHJMGC_01083	HAMHKHGL_01000	BHEJMAFE_01000
ddrOP3	ddrOP3	HTH-type transcriptional regulator DdrOP3	4	4	1.0	3	2853				204	204	204.0	GJGNAGHF_00190	FCBHJMGC_00269	HAMHKHGL_00186	BHEJMAFE_00186
group_1042		hypothetical protein	4	4	1.0	3	2852				207	207	207.0	GJGNAGHF_02745	FCBHJMGC_02821	HAMHKHGL_02742	BHEJMAFE_02744
copZ_1	copZ_1	Copper chaperone CopZ	4	4	1.0	3	2851				207	207	207.0	GJGNAGHF_01696	FCBHJMGC_01776	HAMHKHGL_01694	BHEJMAFE_01696
rpoZ	rpoZ	DNA-directed RNA polymerase subunit omega	4	4	1.0	3	2850				207	207	207.0	GJGNAGHF_01670	FCBHJMGC_01750	HAMHKHGL_01668	BHEJMAFE_01670
group_1041		hypothetical protein	4	4	1.0	3	2849				207	207	207.0	GJGNAGHF_01543	FCBHJMGC_01624	HAMHKHGL_01542	BHEJMAFE_01544
group_1040		hypothetical protein	4	4	1.0	3	2848				207	207	207.0	GJGNAGHF_01061	FCBHJMGC_01136	HAMHKHGL_01053	BHEJMAFE_01056
group_1039		hypothetical protein	4	4	1.0	3	2847				207	207	207.0	GJGNAGHF_00521	FCBHJMGC_00600	HAMHKHGL_00517	BHEJMAFE_00517
group_1038		hypothetical protein	4	4	1.0	3	2846				210	210	210.0	GJGNAGHF_02402	FCBHJMGC_02477	HAMHKHGL_02400	BHEJMAFE_02400
group_1037		hypothetical protein	4	4	1.0	3	2845				210	210	210.0	GJGNAGHF_02384	FCBHJMGC_02459	HAMHKHGL_02382	BHEJMAFE_02382
group_1036		hypothetical protein	4	4	1.0	3	2844				210	210	210.0	GJGNAGHF_01938	FCBHJMGC_02018	HAMHKHGL_01936	BHEJMAFE_01938
group_1035		hypothetical protein	4	4	1.0	3	2843				210	210	210.0	GJGNAGHF_01910	FCBHJMGC_01990	HAMHKHGL_01908	BHEJMAFE_01910
group_1034		hypothetical protein	4	4	1.0	3	2842				210	210	210.0	GJGNAGHF_01011	FCBHJMGC_01090	HAMHKHGL_01007	BHEJMAFE_01007
group_1033		hypothetical protein	4	4	1.0	3	2841				210	210	210.0	GJGNAGHF_00803	FCBHJMGC_00882	HAMHKHGL_00799	BHEJMAFE_00799
group_1032		hypothetical protein	4	4	1.0	3	2840				210	210	210.0	GJGNAGHF_00446	FCBHJMGC_00525	HAMHKHGL_00442	BHEJMAFE_00442
group_1031		hypothetical protein	4	4	1.0	3	2839				210	210	210.0	GJGNAGHF_00426	FCBHJMGC_00505	HAMHKHGL_00422	BHEJMAFE_00422
group_1030		hypothetical protein	4	4	1.0	3	2838				210	210	210.0	GJGNAGHF_00349	FCBHJMGC_00428	HAMHKHGL_00345	BHEJMAFE_00345
yqgQ	yqgQ	putative protein YqgQ	4	4	1.0	3	2837				213	213	213.0	GJGNAGHF_01163	FCBHJMGC_01238	HAMHKHGL_01155	BHEJMAFE_01158
group_1029		hypothetical protein	4	4	1.0	3	2836				213	213	213.0	GJGNAGHF_00498	FCBHJMGC_00577	HAMHKHGL_00494	BHEJMAFE_00494
group_1028		hypothetical protein	4	4	1.0	3	2835				216	216	216.0	GJGNAGHF_01964	FCBHJMGC_02044	HAMHKHGL_01962	BHEJMAFE_01964
group_1027		hypothetical protein	4	4	1.0	3	2834				216	216	216.0	GJGNAGHF_01088	FCBHJMGC_01163	HAMHKHGL_01080	BHEJMAFE_01083
group_1026		hypothetical protein	4	4	1.0	3	2833				216	216	216.0	GJGNAGHF_01018	FCBHJMGC_01097	HAMHKHGL_01014	BHEJMAFE_01014
infA	infA	Translation initiation factor IF-1	4	4	1.0	3	2832				219	219	219.0	GJGNAGHF_02561	FCBHJMGC_02637	HAMHKHGL_02559	BHEJMAFE_02561
atpE_1	atpE_1	ATP synthase subunit c	4	4	1.0	3	2831				219	219	219.0	GJGNAGHF_02479	FCBHJMGC_02554	HAMHKHGL_02477	BHEJMAFE_02477
group_1025		hypothetical protein	4	4	1.0	3	2830				219	219	219.0	GJGNAGHF_01013	FCBHJMGC_01092	HAMHKHGL_01009	BHEJMAFE_01009
group_1024		hypothetical protein	4	4	1.0	3	2829				222	222	222.0	GJGNAGHF_02662	FCBHJMGC_02738	HAMHKHGL_02659	BHEJMAFE_02661
group_1023		hypothetical protein	4	4	1.0	3	2828				222	222	222.0	GJGNAGHF_01550	FCBHJMGC_01631	HAMHKHGL_01549	BHEJMAFE_01551
group_1022		hypothetical protein	4	4	1.0	3	2827				222	222	222.0	GJGNAGHF_00782	FCBHJMGC_00861	HAMHKHGL_00778	BHEJMAFE_00778
fer	fer	Ferredoxin	4	4	1.0	3	2826				225	225	225.0	GJGNAGHF_01788	FCBHJMGC_01868	HAMHKHGL_01786	BHEJMAFE_01788
group_1021		hypothetical protein	4	4	1.0	3	2825				225	225	225.0	GJGNAGHF_00263	FCBHJMGC_00342	HAMHKHGL_00259	BHEJMAFE_00259
group_1020		hypothetical protein	4	4	1.0	3	2824				228	228	228.0	GJGNAGHF_02260	FCBHJMGC_02347	HAMHKHGL_02263	BHEJMAFE_02260
group_1019		hypothetical protein	4	4	1.0	3	2823				228	228	228.0	GJGNAGHF_02031	FCBHJMGC_02111	HAMHKHGL_02029	BHEJMAFE_02031
group_1018		hypothetical protein	4	4	1.0	3	2822				228	228	228.0	GJGNAGHF_01238	FCBHJMGC_01313	HAMHKHGL_01230	BHEJMAFE_01233
xseB	xseB	Exodeoxyribonuclease 7 small subunit	4	4	1.0	3	2821				228	228	228.0	GJGNAGHF_01187	FCBHJMGC_01262	HAMHKHGL_01179	BHEJMAFE_01182
group_1017		hypothetical protein	4	4	1.0	3	2820				228	228	228.0	GJGNAGHF_01129	FCBHJMGC_01204	HAMHKHGL_01121	BHEJMAFE_01124
group_1016		hypothetical protein	4	4	1.0	3	2819				228	228	228.0	GJGNAGHF_00727	FCBHJMGC_00806	HAMHKHGL_00723	BHEJMAFE_00723
group_1015		hypothetical protein	4	4	1.0	3	2818				228	228	228.0	GJGNAGHF_00720	FCBHJMGC_00799	HAMHKHGL_00716	BHEJMAFE_00716
group_1014		hypothetical protein	4	4	1.0	3	2817				228	228	228.0	GJGNAGHF_00134	FCBHJMGC_00213	HAMHKHGL_00130	BHEJMAFE_00130
group_1013		hypothetical protein	4	4	1.0	3	2816				228	228	228.0	GJGNAGHF_00111	FCBHJMGC_00190	HAMHKHGL_00107	BHEJMAFE_00107
group_1012		hypothetical protein	4	4	1.0	3	2815				231	231	231.0	GJGNAGHF_02040	FCBHJMGC_02120	HAMHKHGL_02038	BHEJMAFE_02040
group_1011		hypothetical protein	4	4	1.0	3	2814				231	231	231.0	GJGNAGHF_01955	FCBHJMGC_02035	HAMHKHGL_01953	BHEJMAFE_01955
group_1010		hypothetical protein	4	4	1.0	3	2813				231	231	231.0	GJGNAGHF_01685	FCBHJMGC_01765	HAMHKHGL_01683	BHEJMAFE_01685
group_1009		hypothetical protein	4	4	1.0	3	2812				231	231	231.0	GJGNAGHF_01639	FCBHJMGC_01720	HAMHKHGL_01638	BHEJMAFE_01640
group_1008		hypothetical protein	4	4	1.0	3	2811				231	231	231.0	GJGNAGHF_01031	FCBHJMGC_01110	HAMHKHGL_01027	BHEJMAFE_01027
group_1007		hypothetical protein	4	4	1.0	3	2810				231	231	231.0	GJGNAGHF_00110	FCBHJMGC_00189	HAMHKHGL_00106	BHEJMAFE_00106
group_1006		hypothetical protein	4	4	1.0	3	2809				234	234	234.0	GJGNAGHF_02938	FCBHJMGC_03013	HAMHKHGL_02934	BHEJMAFE_02937
secG	secG	putative protein-export membrane protein SecG	4	4	1.0	3	2808				234	234	234.0	GJGNAGHF_02359	FCBHJMGC_02434	HAMHKHGL_02357	BHEJMAFE_02357
group_1005		hypothetical protein	4	4	1.0	3	2807				234	234	234.0	GJGNAGHF_02297	FCBHJMGC_02374	HAMHKHGL_02297	BHEJMAFE_02297
group_1004		hypothetical protein	4	4	1.0	3	2806				234	234	234.0	GJGNAGHF_01984	FCBHJMGC_02064	HAMHKHGL_01982	BHEJMAFE_01984
group_1003		hypothetical protein	4	4	1.0	3	2805				234	234	234.0	GJGNAGHF_01956	FCBHJMGC_02036	HAMHKHGL_01954	BHEJMAFE_01956
group_1002		hypothetical protein	4	4	1.0	3	2804				234	234	234.0	GJGNAGHF_01701	FCBHJMGC_01781	HAMHKHGL_01699	BHEJMAFE_01701
acpA	acpA	Acyl carrier protein	4	4	1.0	3	2803				234	234	234.0	GJGNAGHF_01650	FCBHJMGC_01730	HAMHKHGL_01648	BHEJMAFE_01650
group_1001		hypothetical protein	4	4	1.0	3	2802				234	234	234.0	GJGNAGHF_01535	FCBHJMGC_01616	HAMHKHGL_01534	BHEJMAFE_01536
group_1000		hypothetical protein	4	4	1.0	3	2801				234	234	234.0	GJGNAGHF_01467	FCBHJMGC_01542	HAMHKHGL_01459	BHEJMAFE_01462
hfq	hfq	RNA-binding protein Hfq	4	4	1.0	3	2800				234	234	234.0	GJGNAGHF_01120	FCBHJMGC_01195	HAMHKHGL_01112	BHEJMAFE_01115
group_999		hypothetical protein	4	4	1.0	3	2799				234	234	234.0	GJGNAGHF_01062	FCBHJMGC_01137	HAMHKHGL_01054	BHEJMAFE_01057
group_998		hypothetical protein	4	4	1.0	3	2797				234	234	234.0	GJGNAGHF_00876	FCBHJMGC_00955	HAMHKHGL_00872	BHEJMAFE_00872
ykuJ	ykuJ	putative protein YkuJ	4	4	1.0	3	2796				234	234	234.0	GJGNAGHF_00783	FCBHJMGC_00862	HAMHKHGL_00779	BHEJMAFE_00779
group_997		hypothetical protein	4	4	1.0	3	2795				237	237	237.0	GJGNAGHF_02472	FCBHJMGC_02547	HAMHKHGL_02470	BHEJMAFE_02470
group_996		hypothetical protein	4	4	1.0	3	2794				237	237	237.0	GJGNAGHF_02396	FCBHJMGC_02471	HAMHKHGL_02394	BHEJMAFE_02394
group_995		hypothetical protein	4	4	1.0	3	2793				237	237	237.0	GJGNAGHF_02304	FCBHJMGC_02379	HAMHKHGL_02302	BHEJMAFE_02302
group_994		hypothetical protein	4	4	1.0	3	2792				237	237	237.0	GJGNAGHF_02202	FCBHJMGC_02281	HAMHKHGL_02199	BHEJMAFE_02202
group_993		hypothetical protein	4	4	1.0	3	2791				237	237	237.0	GJGNAGHF_02057	FCBHJMGC_02137	HAMHKHGL_02055	BHEJMAFE_02057
ytmB	ytmB	putative protein YtmB	4	4	1.0	3	2790				237	237	237.0	GJGNAGHF_01495	FCBHJMGC_01570	HAMHKHGL_01487	BHEJMAFE_01490
dltC	dltC	D-alanyl carrier protein	4	4	1.0	3	2789				237	237	237.0	GJGNAGHF_00746	FCBHJMGC_00825	HAMHKHGL_00742	BHEJMAFE_00742
group_992		hypothetical protein	4	4	1.0	3	2788				237	237	237.0	GJGNAGHF_00471	FCBHJMGC_00550	HAMHKHGL_00467	BHEJMAFE_00467
rpsR	rpsR	30S ribosomal protein S18	4	4	1.0	3	2787				240	240	240.0	GJGNAGHF_02860	FCBHJMGC_02935	HAMHKHGL_02856	BHEJMAFE_02859
group_991		hypothetical protein	4	4	1.0	3	2786				240	240	240.0	GJGNAGHF_02709	FCBHJMGC_02785	HAMHKHGL_02706	BHEJMAFE_02708
csbA	csbA	Protein CsbA	4	4	1.0	3	2785				240	240	240.0	GJGNAGHF_02433	FCBHJMGC_02508	HAMHKHGL_02431	BHEJMAFE_02431
group_990		hypothetical protein	4	4	1.0	3	2784				240	240	240.0	GJGNAGHF_02247	FCBHJMGC_02334	HAMHKHGL_02250	BHEJMAFE_02247
group_989		hypothetical protein	4	4	1.0	3	2783				240	240	240.0	GJGNAGHF_01131	FCBHJMGC_01206	HAMHKHGL_01123	BHEJMAFE_01126
group_988		hypothetical protein	4	4	1.0	3	2782				240	240	240.0	GJGNAGHF_00895	FCBHJMGC_00974	HAMHKHGL_00891	BHEJMAFE_00891
atpE_2	atpE_2	ATP synthase subunit c	4	4	1.0	3	2781				243	243	243.0	GJGNAGHF_02904	FCBHJMGC_02979	HAMHKHGL_02900	BHEJMAFE_02903
group_987		hypothetical protein	4	4	1.0	3	2780				243	243	243.0	GJGNAGHF_01005	FCBHJMGC_01084	HAMHKHGL_01001	BHEJMAFE_01001
group_986		hypothetical protein	4	4	1.0	3	2779				243	243	243.0	GJGNAGHF_00844	FCBHJMGC_00923	HAMHKHGL_00840	BHEJMAFE_00840
group_985		hypothetical protein	4	4	1.0	3	2778				243	243	243.0	GJGNAGHF_00385	FCBHJMGC_00464	HAMHKHGL_00381	BHEJMAFE_00381
group_984		hypothetical protein	4	4	1.0	3	2777				243	243	243.0	GJGNAGHF_00242	FCBHJMGC_00321	HAMHKHGL_00238	BHEJMAFE_00238
group_983		hypothetical protein	4	4	1.0	3	2776				246	246	246.0	GJGNAGHF_02656	FCBHJMGC_02732	HAMHKHGL_02653	BHEJMAFE_02655
rpmE2	rpmE2	50S ribosomal protein L31 type B	4	4	1.0	3	2775				246	246	246.0	GJGNAGHF_02493	FCBHJMGC_02568	HAMHKHGL_02491	BHEJMAFE_02491
group_982		hypothetical protein	4	4	1.0	3	2774				246	246	246.0	GJGNAGHF_01950	FCBHJMGC_02030	HAMHKHGL_01948	BHEJMAFE_01950
purS	purS	Phosphoribosylformylglycinamidine synthase subunit PurS	4	4	1.0	3	2773				246	246	246.0	GJGNAGHF_01613	FCBHJMGC_01694	HAMHKHGL_01612	BHEJMAFE_01614
group_981		hypothetical protein	4	4	1.0	3	2772				246	246	246.0	GJGNAGHF_01072	FCBHJMGC_01147	HAMHKHGL_01064	BHEJMAFE_01067
group_980		hypothetical protein	4	4	1.0	3	2771				249	249	249.0	GJGNAGHF_02764	FCBHJMGC_02839	HAMHKHGL_02760	BHEJMAFE_02763
group_979		hypothetical protein	4	4	1.0	3	2770				249	249	249.0	GJGNAGHF_00820	FCBHJMGC_00899	HAMHKHGL_00816	BHEJMAFE_00816
esaB	esaB	ESAT-6 secretion accessory factor EsaB	4	4	1.0	3	2769				252	252	252.0	GJGNAGHF_02873	FCBHJMGC_02948	HAMHKHGL_02869	BHEJMAFE_02872
sxy	sxy	Protein Sxy	4	4	1.0	3	2768				252	252	252.0	GJGNAGHF_02702	FCBHJMGC_02778	HAMHKHGL_02699	BHEJMAFE_02701
group_978		hypothetical protein	4	4	1.0	3	2767				255	255	255.0	GJGNAGHF_02388	FCBHJMGC_02463	HAMHKHGL_02386	BHEJMAFE_02386
group_977		hypothetical protein	4	4	1.0	3	2766				255	255	255.0	GJGNAGHF_01604	FCBHJMGC_01685	HAMHKHGL_01603	BHEJMAFE_01605
rpsT	rpsT	30S ribosomal protein S20	4	4	1.0	3	2765				255	255	255.0	GJGNAGHF_01307	FCBHJMGC_01382	HAMHKHGL_01299	BHEJMAFE_01302
veg	veg	Protein Veg	4	4	1.0	3	2764				258	258	258.0	GJGNAGHF_02991	FCBHJMGC_03064	HAMHKHGL_02985	BHEJMAFE_02988
group_976		hypothetical protein	4	4	1.0	3	2763				258	258	258.0	GJGNAGHF_02241	FCBHJMGC_02328	HAMHKHGL_02244	BHEJMAFE_02241
group_975		hypothetical protein	4	4	1.0	3	2762				258	258	258.0	GJGNAGHF_00611	FCBHJMGC_00690	HAMHKHGL_00607	BHEJMAFE_00607
group_974		hypothetical protein	4	4	1.0	3	2761				261	261	261.0	GJGNAGHF_02121	FCBHJMGC_02200	HAMHKHGL_02118	BHEJMAFE_02121
group_973		hypothetical protein	4	4	1.0	3	2760				261	261	261.0	GJGNAGHF_01975	FCBHJMGC_02055	HAMHKHGL_01973	BHEJMAFE_01975
group_972		hypothetical protein	4	4	1.0	3	2759				261	261	261.0	GJGNAGHF_01959	FCBHJMGC_02039	HAMHKHGL_01957	BHEJMAFE_01959
group_971		hypothetical protein	4	4	1.0	3	2757				261	261	261.0	GJGNAGHF_01068	FCBHJMGC_01143	HAMHKHGL_01060	BHEJMAFE_01063
rpsQ	rpsQ	30S ribosomal protein S17	4	4	1.0	3	2756				264	264	264.0	GJGNAGHF_02574	FCBHJMGC_02650	HAMHKHGL_02572	BHEJMAFE_02574
group_970		hypothetical protein	4	4	1.0	3	2755				264	264	264.0	GJGNAGHF_01070	FCBHJMGC_01145	HAMHKHGL_01062	BHEJMAFE_01065
zapA	zapA	Cell division protein ZapA	4	4	1.0	3	2754				264	264	264.0	GJGNAGHF_00985	FCBHJMGC_01064	HAMHKHGL_00981	BHEJMAFE_00981
ccmL_1	ccmL_1	Carbon dioxide concentrating mechanism protein CcmL	4	4	1.0	3	2753				264	264	264.0	GJGNAGHF_00919	FCBHJMGC_00998	HAMHKHGL_00915	BHEJMAFE_00915
group_969		hypothetical protein	4	4	1.0	3	2752				264	264	264.0	GJGNAGHF_00437	FCBHJMGC_00516	HAMHKHGL_00433	BHEJMAFE_00433
group_968		hypothetical protein	4	4	1.0	3	2751				267	267	267.0	GJGNAGHF_02759	1_refound_2	2_refound_4	BHEJMAFE_02758
group_967		hypothetical protein	4	4	1.0	3	2750				267	267	267.0	GJGNAGHF_02400	FCBHJMGC_02475	HAMHKHGL_02398	BHEJMAFE_02398
group_966		hypothetical protein	4	4	1.0	3	2749				267	267	267.0	GJGNAGHF_02214	FCBHJMGC_02293	HAMHKHGL_02211	BHEJMAFE_02214
group_965		hypothetical protein	4	4	1.0	3	2748				267	267	267.0	GJGNAGHF_02189	FCBHJMGC_02268	HAMHKHGL_02186	BHEJMAFE_02189
group_964		hypothetical protein	4	4	1.0	3	2747				267	267	267.0	GJGNAGHF_01976	FCBHJMGC_02056	HAMHKHGL_01974	BHEJMAFE_01976
group_963		hypothetical protein	4	4	1.0	3	2746				267	267	267.0	GJGNAGHF_01960	FCBHJMGC_02040	HAMHKHGL_01958	BHEJMAFE_01960
group_962		hypothetical protein	4	4	1.0	3	2745				267	267	267.0	GJGNAGHF_01954	FCBHJMGC_02034	HAMHKHGL_01952	BHEJMAFE_01954
yidD	yidD	Putative membrane protein insertion efficiency factor	4	4	1.0	3	2744				267	267	267.0	GJGNAGHF_01497	FCBHJMGC_01572	HAMHKHGL_01489	BHEJMAFE_01492
group_961		hypothetical protein	4	4	1.0	3	2743				267	267	267.0	GJGNAGHF_01055	FCBHJMGC_01134	HAMHKHGL_01051	BHEJMAFE_01051
ptsH	ptsH	Phosphocarrier protein HPr	4	4	1.0	3	2742				267	267	267.0	GJGNAGHF_00777	FCBHJMGC_00856	HAMHKHGL_00773	BHEJMAFE_00773
group_960		hypothetical protein	4	4	1.0	3	2741				267	267	267.0	GJGNAGHF_00393	FCBHJMGC_00472	HAMHKHGL_00389	BHEJMAFE_00389
group_959		hypothetical protein	4	4	1.0	3	2740				267	267	267.0	GJGNAGHF_00236	FCBHJMGC_00315	HAMHKHGL_00232	BHEJMAFE_00232
group_958		hypothetical protein	4	4	1.0	3	2739				270	270	270.0	GJGNAGHF_02897	FCBHJMGC_02972	HAMHKHGL_02893	BHEJMAFE_02896
rpsN2	rpsN2	Alternate 30S ribosomal protein S14	4	4	1.0	3	2738				270	270	270.0	GJGNAGHF_01725	FCBHJMGC_01805	HAMHKHGL_01723	BHEJMAFE_01725
rpsO	rpsO	30S ribosomal protein S15	4	4	1.0	3	2737				270	270	270.0	GJGNAGHF_01155	FCBHJMGC_01230	HAMHKHGL_01147	BHEJMAFE_01150
ccmL_2	ccmL_2	Carbon dioxide concentrating mechanism protein CcmL	4	4	1.0	3	2736				270	270	270.0	GJGNAGHF_00940	FCBHJMGC_01019	HAMHKHGL_00936	BHEJMAFE_00936
group_957		hypothetical protein	4	4	1.0	3	2735				270	270	270.0	GJGNAGHF_00303	FCBHJMGC_00382	HAMHKHGL_00299	BHEJMAFE_00299
group_956		hypothetical protein	4	4	1.0	3	2734				273	273	273.0	GJGNAGHF_02966	FCBHJMGC_03041	HAMHKHGL_02962	BHEJMAFE_02965
ulaB_2	ulaB_2	Ascorbate-specific PTS system EIIB component	4	4	1.0	3	2733				273	273	273.0	GJGNAGHF_02601	FCBHJMGC_02677	HAMHKHGL_02599	BHEJMAFE_02601
group_955		hypothetical protein	4	4	1.0	3	2732				273	273	273.0	GJGNAGHF_02520	FCBHJMGC_02595	HAMHKHGL_02518	BHEJMAFE_02518
group_954		hypothetical protein	4	4	1.0	3	2731				273	273	273.0	GJGNAGHF_01994	FCBHJMGC_02074	HAMHKHGL_01992	BHEJMAFE_01993
rpsP	rpsP	30S ribosomal protein S16	4	4	1.0	3	2730				273	273	273.0	GJGNAGHF_01640	FCBHJMGC_01721	HAMHKHGL_01639	BHEJMAFE_01641
rcnR	rcnR	Transcriptional repressor RcnR	4	4	1.0	3	2729				273	273	273.0	GJGNAGHF_01440	FCBHJMGC_01515	HAMHKHGL_01432	BHEJMAFE_01435
group_953		hypothetical protein	4	4	1.0	3	2728				273	273	273.0	GJGNAGHF_01330	FCBHJMGC_01405	HAMHKHGL_01322	BHEJMAFE_01325
group_952		hypothetical protein	4	4	1.0	3	2727				273	273	273.0	GJGNAGHF_01177	FCBHJMGC_01252	HAMHKHGL_01169	BHEJMAFE_01172
group_951		hypothetical protein	4	4	1.0	3	2726				273	273	273.0	GJGNAGHF_00833	FCBHJMGC_00912	HAMHKHGL_00829	BHEJMAFE_00829
group_950		hypothetical protein	4	4	1.0	3	2725				273	273	273.0	GJGNAGHF_00450	FCBHJMGC_00529	HAMHKHGL_00446	BHEJMAFE_00446
group_949		hypothetical protein	4	4	1.0	3	2724				273	273	273.0	GJGNAGHF_00240	FCBHJMGC_00319	HAMHKHGL_00236	BHEJMAFE_00236
yutD	yutD	putative protein YutD	4	4	1.0	3	2723				276	276	276.0	GJGNAGHF_02309	FCBHJMGC_02384	HAMHKHGL_02307	BHEJMAFE_02307
gatB_3	gatB_3	PTS system galactitol-specific EIIB component	4	4	1.0	3	2722				276	276	276.0	GJGNAGHF_02022	FCBHJMGC_02102	HAMHKHGL_02020	BHEJMAFE_02022
hup	hup	DNA-binding protein HU	4	4	1.0	3	2721				276	276	276.0	GJGNAGHF_01778	FCBHJMGC_01858	HAMHKHGL_01776	BHEJMAFE_01778
pduA_2	pduA_2	Propanediol utilization protein PduA	4	4	1.0	3	2720				276	276	276.0	GJGNAGHF_00915	FCBHJMGC_00994	HAMHKHGL_00911	BHEJMAFE_00911
group_948		hypothetical protein	4	4	1.0	3	2719				276	276	276.0	GJGNAGHF_00398	FCBHJMGC_00477	HAMHKHGL_00394	BHEJMAFE_00394
group_947		putative protein	4	4	1.0	3	2718				279	279	279.0	GJGNAGHF_03018	FCBHJMGC_03091	HAMHKHGL_03012	BHEJMAFE_03015
yjdJ	yjdJ	putative protein YjdJ	4	4	1.0	3	2717				279	279	279.0	GJGNAGHF_02939	FCBHJMGC_03014	HAMHKHGL_02935	BHEJMAFE_02938
group_946		hypothetical protein	4	4	1.0	3	2716				279	279	279.0	GJGNAGHF_01151	FCBHJMGC_01226	HAMHKHGL_01143	BHEJMAFE_01146
ndoAI	ndoAI	Antitoxin EndoAI	4	4	1.0	3	2715				279	279	279.0	GJGNAGHF_00655	FCBHJMGC_00734	HAMHKHGL_00651	BHEJMAFE_00651
group_945		hypothetical protein	4	4	1.0	3	2714				279	279	279.0	GJGNAGHF_00392	FCBHJMGC_00471	HAMHKHGL_00388	BHEJMAFE_00388
gatB_4	gatB_4	PTS system galactitol-specific EIIB component	4	4	1.0	3	2713				282	282	282.0	GJGNAGHF_02617	FCBHJMGC_02693	HAMHKHGL_02615	BHEJMAFE_02617
group_944		hypothetical protein	4	4	1.0	3	2712				282	282	282.0	GJGNAGHF_01986	FCBHJMGC_02066	HAMHKHGL_01984	BHEJMAFE_01985
group_943		hypothetical protein	4	4	1.0	3	2711				282	282	282.0	GJGNAGHF_01898	FCBHJMGC_01978	HAMHKHGL_01896	BHEJMAFE_01898
ulaB_1	ulaB_1	Ascorbate-specific PTS system EIIB component	4	4	1.0	3	2710				282	282	282.0	GJGNAGHF_01816	FCBHJMGC_01896	HAMHKHGL_01814	BHEJMAFE_01816
yccX	yccX	Acylphosphatase	4	4	1.0	3	2709				282	282	282.0	GJGNAGHF_01208	FCBHJMGC_01283	HAMHKHGL_01200	BHEJMAFE_01203
group_942		hypothetical protein	4	4	1.0	3	2708				282	282	282.0	GJGNAGHF_01207	FCBHJMGC_01282	HAMHKHGL_01199	BHEJMAFE_01202
group_941		hypothetical protein	4	4	1.0	3	2707				282	282	282.0	GJGNAGHF_00845	FCBHJMGC_00924	HAMHKHGL_00841	BHEJMAFE_00841
group_940		hypothetical protein	4	4	1.0	3	2706				282	282	282.0	GJGNAGHF_00482	FCBHJMGC_00561	HAMHKHGL_00478	BHEJMAFE_00478
abrB	abrB	Transition state regulatory protein AbrB	4	4	1.0	3	2705				285	285	285.0	GJGNAGHF_02968	FCBHJMGC_03043	HAMHKHGL_02964	BHEJMAFE_02967
group_939		hypothetical protein	4	4	1.0	3	2704				285	285	285.0	GJGNAGHF_02943	FCBHJMGC_03018	HAMHKHGL_02939	BHEJMAFE_02942
rplW	rplW	50S ribosomal protein L23	4	4	1.0	3	2703				285	285	285.0	GJGNAGHF_02581	FCBHJMGC_02657	HAMHKHGL_02579	BHEJMAFE_02581
trxA_3	trxA_3	Thioredoxin 1	4	4	1.0	3	2702				285	285	285.0	GJGNAGHF_02331	FCBHJMGC_02406	HAMHKHGL_02329	BHEJMAFE_02329
group_938		hypothetical protein	4	4	1.0	3	2701				285	285	285.0	GJGNAGHF_01978	FCBHJMGC_02058	HAMHKHGL_01976	BHEJMAFE_01978
group_937		hypothetical protein	4	4	1.0	3	2700				285	285	285.0	GJGNAGHF_01970	FCBHJMGC_02050	HAMHKHGL_01968	BHEJMAFE_01970
group_936		hypothetical protein	4	4	1.0	3	2699				285	285	285.0	GJGNAGHF_01937	FCBHJMGC_02017	HAMHKHGL_01935	BHEJMAFE_01937
groS	groS	10 kDa chaperonin	4	4	1.0	3	2698				285	285	285.0	GJGNAGHF_01913	FCBHJMGC_01993	HAMHKHGL_01911	BHEJMAFE_01913
group_935		hypothetical protein	4	4	1.0	3	2697				285	285	285.0	GJGNAGHF_01168	FCBHJMGC_01243	HAMHKHGL_01160	BHEJMAFE_01163
group_934		hypothetical protein	4	4	1.0	3	2696				285	285	285.0	GJGNAGHF_01148	FCBHJMGC_01223	HAMHKHGL_01140	BHEJMAFE_01143
group_933		hypothetical protein	4	4	1.0	3	2695				285	285	285.0	GJGNAGHF_01010	FCBHJMGC_01089	HAMHKHGL_01006	BHEJMAFE_01006
pduA_3	pduA_3	Propanediol utilization protein PduA	4	4	1.0	3	2694				285	285	285.0	GJGNAGHF_00936	FCBHJMGC_01015	HAMHKHGL_00932	BHEJMAFE_00932
group_932		hypothetical protein	4	4	1.0	3	2693				285	285	285.0	GJGNAGHF_00776	FCBHJMGC_00855	HAMHKHGL_00772	BHEJMAFE_00772
group_931		hypothetical protein	4	4	1.0	3	2692				285	285	285.0	GJGNAGHF_00600	FCBHJMGC_00679	HAMHKHGL_00596	BHEJMAFE_00596
group_930		hypothetical protein	4	4	1.0	3	2691				285	285	285.0	GJGNAGHF_00432	FCBHJMGC_00511	HAMHKHGL_00428	BHEJMAFE_00428
group_929		hypothetical protein	4	4	1.0	3	2690				285	285	285.0	GJGNAGHF_00419	FCBHJMGC_00498	HAMHKHGL_00415	BHEJMAFE_00415
group_928		hypothetical protein	4	4	1.0	3	2689				285	285	285.0	GJGNAGHF_00237	FCBHJMGC_00316	HAMHKHGL_00233	BHEJMAFE_00233
group_927		hypothetical protein	4	4	1.0	3	2688				288	288	288.0	GJGNAGHF_02818	FCBHJMGC_02893	HAMHKHGL_02814	BHEJMAFE_02817
mrpF	mrpF	Na(+)/H(+) antiporter subunit F	4	4	1.0	3	2687				288	288	288.0	GJGNAGHF_02288	FCBHJMGC_02365	HAMHKHGL_02288	BHEJMAFE_02288
pduA_1	pduA_1	Propanediol utilization protein PduA	4	4	1.0	3	2686				288	288	288.0	GJGNAGHF_00907	FCBHJMGC_00986	HAMHKHGL_00903	BHEJMAFE_00903
group_926		hypothetical protein	4	4	1.0	3	2685				288	288	288.0	GJGNAGHF_00520	FCBHJMGC_00599	HAMHKHGL_00516	BHEJMAFE_00516
group_925		hypothetical protein	4	4	1.0	3	2684				288	288	288.0	GJGNAGHF_00519	FCBHJMGC_00598	HAMHKHGL_00515	BHEJMAFE_00515
group_924		hypothetical protein	4	4	1.0	3	2683				288	288	288.0	GJGNAGHF_00084	FCBHJMGC_00163	HAMHKHGL_00080	BHEJMAFE_00080
ycnE_2	ycnE_2	Putative monooxygenase YcnE	4	4	1.0	3	2682				291	291	291.0	GJGNAGHF_02917	FCBHJMGC_02992	HAMHKHGL_02913	BHEJMAFE_02916
group_923		hypothetical protein	4	4	1.0	3	2681				291	291	291.0	GJGNAGHF_02696	FCBHJMGC_02772	HAMHKHGL_02693	BHEJMAFE_02695
group_922		hypothetical protein	4	4	1.0	3	2680				291	291	291.0	GJGNAGHF_01873	FCBHJMGC_01953	HAMHKHGL_01871	BHEJMAFE_01873
rpmA	rpmA	50S ribosomal protein L27	4	4	1.0	3	2679				291	291	291.0	GJGNAGHF_01367	FCBHJMGC_01442	HAMHKHGL_01359	BHEJMAFE_01362
comN	comN	Post-transcriptional regulator ComN	4	4	1.0	3	2678				291	291	291.0	GJGNAGHF_01355	FCBHJMGC_01430	HAMHKHGL_01347	BHEJMAFE_01350
yhbY	yhbY	RNA-binding protein YhbY	4	4	1.0	3	2677				291	291	291.0	GJGNAGHF_01316	FCBHJMGC_01391	HAMHKHGL_01308	BHEJMAFE_01311
celA_1	celA_1	PTS system cellobiose-specific EIIB component	4	4	1.0	3	2676				291	291	291.0	GJGNAGHF_00081	FCBHJMGC_00160	HAMHKHGL_00077	BHEJMAFE_00077
esxA	esxA	ESAT-6 secretion system extracellular protein A	4	4	1.0	3	2675				294	294	294.0	GJGNAGHF_02870	FCBHJMGC_02945	HAMHKHGL_02866	BHEJMAFE_02869
rpsF	rpsF	30S ribosomal protein S6	4	4	1.0	3	2674				294	294	294.0	GJGNAGHF_02858	FCBHJMGC_02933	HAMHKHGL_02854	BHEJMAFE_02857
ycnE_1	ycnE_1	Putative monooxygenase YcnE	4	4	1.0	3	2673				294	294	294.0	GJGNAGHF_02525	FCBHJMGC_02600	HAMHKHGL_02523	BHEJMAFE_02523
csoR	csoR	Copper-sensing transcriptional repressor CsoR	4	4	1.0	3	2672				294	294	294.0	GJGNAGHF_01698	FCBHJMGC_01778	HAMHKHGL_01696	BHEJMAFE_01698
gatC_2	gatC_2	Aspartyl/glutamyl-tRNA(Asn/Gln) amidotransferase subunit C	4	4	1.0	3	2671				294	294	294.0	GJGNAGHF_01598	FCBHJMGC_01679	HAMHKHGL_01597	BHEJMAFE_01599
group_921		hypothetical protein	4	4	1.0	3	2670				294	294	294.0	GJGNAGHF_01002	FCBHJMGC_01081	HAMHKHGL_00998	BHEJMAFE_00998
gatB_1	gatB_1	PTS system galactitol-specific EIIB component	4	4	1.0	3	2669				294	294	294.0	GJGNAGHF_00274	FCBHJMGC_00353	HAMHKHGL_00270	BHEJMAFE_00270
group_920		hypothetical protein	4	4	1.0	3	2668				297	297	297.0	GJGNAGHF_01605	FCBHJMGC_01686	HAMHKHGL_01604	BHEJMAFE_01606
cbiN	cbiN	Cobalt transport protein CbiN	4	4	1.0	3	2667				297	297	297.0	GJGNAGHF_00961	FCBHJMGC_01040	HAMHKHGL_00957	BHEJMAFE_00957
group_919		hypothetical protein	4	4	1.0	3	2666				297	297	297.0	GJGNAGHF_00485	FCBHJMGC_00564	HAMHKHGL_00481	BHEJMAFE_00481
atl	atl	DNA base-flipping protein	4	4	1.0	3	2665				297	297	297.0	GJGNAGHF_00341	FCBHJMGC_00420	HAMHKHGL_00337	BHEJMAFE_00337
group_918		hypothetical protein	4	4	1.0	3	2664				297	297	297.0	GJGNAGHF_00320	FCBHJMGC_00399	HAMHKHGL_00316	BHEJMAFE_00316
group_917		hypothetical protein	4	4	1.0	3	2663				300	300	300.0	GJGNAGHF_02877	FCBHJMGC_02952	HAMHKHGL_02873	BHEJMAFE_02876
group_916		hypothetical protein	4	4	1.0	3	2662				300	300	300.0	GJGNAGHF_02749	FCBHJMGC_02825	HAMHKHGL_02746	BHEJMAFE_02748
gmuB_2	gmuB_2	PTS system oligo-beta-mannoside-specific EIIB component	4	4	1.0	3	2661				300	300	300.0	GJGNAGHF_02738	FCBHJMGC_02814	HAMHKHGL_02735	BHEJMAFE_02737
group_915		hypothetical protein	4	4	1.0	3	2660				300	300	300.0	GJGNAGHF_02085	FCBHJMGC_02164	HAMHKHGL_02082	BHEJMAFE_02085
rplGA	rplGA	putative ribosomal protein YlxQ	4	4	1.0	3	2659				300	300	300.0	GJGNAGHF_01149	FCBHJMGC_01224	HAMHKHGL_01141	BHEJMAFE_01144
group_914		hypothetical protein	4	4	1.0	3	2658				300	300	300.0	GJGNAGHF_01042	FCBHJMGC_01121	HAMHKHGL_01038	BHEJMAFE_01038
group_913		hypothetical protein	4	4	1.0	3	2657				300	300	300.0	GJGNAGHF_01035	FCBHJMGC_01114	HAMHKHGL_01031	BHEJMAFE_01031
group_912		Sulfurtransferase	4	4	1.0	3	2656				300	300	300.0	GJGNAGHF_00379	FCBHJMGC_00458	HAMHKHGL_00375	BHEJMAFE_00375
group_911		hypothetical protein	4	4	1.0	3	2655				300	300	300.0	GJGNAGHF_00192	FCBHJMGC_00271	HAMHKHGL_00188	BHEJMAFE_00188
group_910		hypothetical protein	4	4	1.0	3	2654				300	300	300.0	GJGNAGHF_00166	FCBHJMGC_00245	HAMHKHGL_00162	BHEJMAFE_00162
gmuB_1	gmuB_1	PTS system oligo-beta-mannoside-specific EIIB component	4	4	1.0	3	2653				303	303	303.0	GJGNAGHF_02719	FCBHJMGC_02795	HAMHKHGL_02716	BHEJMAFE_02718
licA_2	licA_2	Lichenan-specific phosphotransferase enzyme IIA component	4	4	1.0	3	2652				303	303	303.0	GJGNAGHF_02636	FCBHJMGC_02712	HAMHKHGL_02634	BHEJMAFE_02636
group_909		hypothetical protein	4	4	1.0	3	2651				303	303	303.0	GJGNAGHF_02242	FCBHJMGC_02329	HAMHKHGL_02245	BHEJMAFE_02242
licA_1	licA_1	Lichenan-specific phosphotransferase enzyme IIA component	4	4	1.0	3	2650				303	303	303.0	GJGNAGHF_01561	FCBHJMGC_01642	HAMHKHGL_01560	BHEJMAFE_01562
group_908		hypothetical protein	4	4	1.0	3	2649				303	303	303.0	GJGNAGHF_01492	FCBHJMGC_01567	HAMHKHGL_01484	BHEJMAFE_01487
group_907		hypothetical protein	4	4	1.0	3	2648				303	303	303.0	GJGNAGHF_01328	FCBHJMGC_01403	HAMHKHGL_01320	BHEJMAFE_01323
group_906		putative protein	4	4	1.0	3	2647				303	303	303.0	GJGNAGHF_00718	FCBHJMGC_00797	HAMHKHGL_00714	BHEJMAFE_00714
group_905		hypothetical protein	4	4	1.0	3	2646				303	303	303.0	GJGNAGHF_00466	FCBHJMGC_00545	HAMHKHGL_00462	BHEJMAFE_00462
group_904		hypothetical protein	4	4	1.0	3	2645				303	303	303.0	GJGNAGHF_00448	FCBHJMGC_00527	HAMHKHGL_00444	BHEJMAFE_00444
celA_2	celA_2	PTS system cellobiose-specific EIIB component	4	4	1.0	3	2644				303	303	303.0	GJGNAGHF_00149	FCBHJMGC_00228	HAMHKHGL_00145	BHEJMAFE_00145
celA_4	celA_4	PTS system cellobiose-specific EIIB component	4	4	1.0	3	2643				306	306	306.0	GJGNAGHF_02634	FCBHJMGC_02710	HAMHKHGL_02632	BHEJMAFE_02634
czrA	czrA	HTH-type transcriptional repressor CzrA	4	4	1.0	3	2642				306	306	306.0	GJGNAGHF_02436	FCBHJMGC_02511	HAMHKHGL_02434	BHEJMAFE_02434
group_903		hypothetical protein	4	4	1.0	3	2641				306	306	306.0	GJGNAGHF_02342	FCBHJMGC_02417	HAMHKHGL_02340	BHEJMAFE_02340
group_902		hypothetical protein	4	4	1.0	3	2640				306	306	306.0	GJGNAGHF_00878	FCBHJMGC_00957	HAMHKHGL_00874	BHEJMAFE_00874
licB_1	licB_1	Lichenan-specific phosphotransferase enzyme IIB component	4	4	1.0	3	2639				306	306	306.0	GJGNAGHF_00688	FCBHJMGC_00767	HAMHKHGL_00684	BHEJMAFE_00684
group_901		hypothetical protein	4	4	1.0	3	2638				306	306	306.0	GJGNAGHF_00235	FCBHJMGC_00314	HAMHKHGL_00231	BHEJMAFE_00231
spoVG_2	spoVG_2	Putative septation protein SpoVG	4	4	1.0	3	2637				309	309	309.0	GJGNAGHF_02999	FCBHJMGC_03072	HAMHKHGL_02993	BHEJMAFE_02996
spoVG_1	spoVG_1	Putative septation protein SpoVG	4	4	1.0	3	2636				309	309	309.0	GJGNAGHF_02998	FCBHJMGC_03071	HAMHKHGL_02992	BHEJMAFE_02995
gmuA_2	gmuA_2	PTS system oligo-beta-mannoside-specific EIIA component	4	4	1.0	3	2635				309	309	309.0	GJGNAGHF_02736	FCBHJMGC_02812	HAMHKHGL_02733	BHEJMAFE_02735
licA_3	licA_3	Lichenan-specific phosphotransferase enzyme IIA component	4	4	1.0	3	2634				309	309	309.0	GJGNAGHF_02722	FCBHJMGC_02798	HAMHKHGL_02719	BHEJMAFE_02721
rpsJ	rpsJ	30S ribosomal protein S10	4	4	1.0	3	2633				309	309	309.0	GJGNAGHF_02584	FCBHJMGC_02660	HAMHKHGL_02582	BHEJMAFE_02584
sufT	sufT	Fe-S protein maturation auxiliary factor SufT	4	4	1.0	3	2632				309	309	309.0	GJGNAGHF_02194	FCBHJMGC_02273	HAMHKHGL_02191	BHEJMAFE_02194
group_900		hypothetical protein	4	4	1.0	3	2631				309	309	309.0	GJGNAGHF_01981	FCBHJMGC_02061	HAMHKHGL_01979	BHEJMAFE_01981
licB_2	licB_2	Lichenan-specific phosphotransferase enzyme IIB component	4	4	1.0	3	2630				309	309	309.0	GJGNAGHF_01562	FCBHJMGC_01643	HAMHKHGL_01561	BHEJMAFE_01563
rplU	rplU	50S ribosomal protein L21	4	4	1.0	3	2629				309	309	309.0	GJGNAGHF_01369	FCBHJMGC_01444	HAMHKHGL_01361	BHEJMAFE_01364
yjcS_1	yjcS_1	putative protein YjcS	4	4	1.0	3	2628				309	309	309.0	GJGNAGHF_00889	FCBHJMGC_00968	HAMHKHGL_00885	BHEJMAFE_00885
group_899		hypothetical protein	4	4	1.0	3	2627				309	309	309.0	GJGNAGHF_00869	FCBHJMGC_00948	HAMHKHGL_00865	BHEJMAFE_00865
group_898		hypothetical protein	4	4	1.0	3	2626				309	309	309.0	GJGNAGHF_00433	FCBHJMGC_00512	HAMHKHGL_00429	BHEJMAFE_00429
manP_3	manP_3	PTS system mannose-specific EIIBCA component	4	4	1.0	3	2625				309	309	309.0	GJGNAGHF_00403	FCBHJMGC_00482	HAMHKHGL_00399	BHEJMAFE_00399
group_897		hypothetical protein	4	4	1.0	3	2624				309	309	309.0	GJGNAGHF_00288	FCBHJMGC_00367	HAMHKHGL_00284	BHEJMAFE_00284
group_896		hypothetical protein	4	4	1.0	3	2623				312	312	312.0	GJGNAGHF_02951	FCBHJMGC_03026	HAMHKHGL_02947	BHEJMAFE_02950
rplX	rplX	50S ribosomal protein L24	4	4	1.0	3	2622				312	312	312.0	GJGNAGHF_02572	FCBHJMGC_02648	HAMHKHGL_02570	BHEJMAFE_02572
frwD	frwD	PTS system fructose-like EIIB component 3	4	4	1.0	3	2621				312	312	312.0	GJGNAGHF_02070	FCBHJMGC_02149	HAMHKHGL_02067	BHEJMAFE_02070
group_895		hypothetical protein	4	4	1.0	3	2620				312	312	312.0	GJGNAGHF_01932	FCBHJMGC_02012	HAMHKHGL_01930	BHEJMAFE_01932
group_894		hypothetical protein	4	4	1.0	3	2619				312	312	312.0	GJGNAGHF_01439	FCBHJMGC_01514	HAMHKHGL_01431	BHEJMAFE_01434
ytpP	ytpP	Thioredoxin-like protein YtpP	4	4	1.0	3	2618				312	312	312.0	GJGNAGHF_01437	FCBHJMGC_01512	HAMHKHGL_01429	BHEJMAFE_01432
group_893		hypothetical protein	4	4	1.0	3	2617				312	312	312.0	GJGNAGHF_01107	FCBHJMGC_01182	HAMHKHGL_01099	BHEJMAFE_01102
trxA_1	trxA_1	Thioredoxin	4	4	1.0	3	2616				312	312	312.0	GJGNAGHF_00989	FCBHJMGC_01068	HAMHKHGL_00985	BHEJMAFE_00985
group_892		hypothetical protein	4	4	1.0	3	2615				312	312	312.0	GJGNAGHF_00969	FCBHJMGC_01048	HAMHKHGL_00965	BHEJMAFE_00965
group_891		hypothetical protein	4	4	1.0	3	2614				312	312	312.0	GJGNAGHF_00638	FCBHJMGC_00717	HAMHKHGL_00634	BHEJMAFE_00634
hisE	hisE	Phosphoribosyl-ATP pyrophosphatase	4	4	1.0	3	2613				312	312	312.0	GJGNAGHF_00331	FCBHJMGC_00410	HAMHKHGL_00327	BHEJMAFE_00327
rhaM	rhaM	L-rhamnose mutarotase	4	4	1.0	3	2612				315	315	315.0	GJGNAGHF_02803	FCBHJMGC_02878	HAMHKHGL_02799	BHEJMAFE_02802
group_890		hypothetical protein	4	4	1.0	3	2611				315	315	315.0	GJGNAGHF_02314	FCBHJMGC_02389	HAMHKHGL_02312	BHEJMAFE_02312
licB_3	licB_3	Lichenan-specific phosphotransferase enzyme IIB component	4	4	1.0	3	2610				315	315	315.0	GJGNAGHF_02278	FCBHJMGC_02355	HAMHKHGL_02278	BHEJMAFE_02278
group_889		hypothetical protein	4	4	1.0	3	2609				315	315	315.0	GJGNAGHF_01972	FCBHJMGC_02052	HAMHKHGL_01970	BHEJMAFE_01972
group_888		hypothetical protein	4	4	1.0	3	2608				315	315	315.0	GJGNAGHF_01034	FCBHJMGC_01113	HAMHKHGL_01030	BHEJMAFE_01030
group_887		hypothetical protein	4	4	1.0	3	2607				315	315	315.0	GJGNAGHF_00728	FCBHJMGC_00807	HAMHKHGL_00724	BHEJMAFE_00724
group_886		hypothetical protein	4	4	1.0	3	2606				315	315	315.0	GJGNAGHF_00216	FCBHJMGC_00295	HAMHKHGL_00212	BHEJMAFE_00212
group_885		Nucleoid-associated protein	4	4	1.0	3	2605				318	318	318.0	GJGNAGHF_02658	FCBHJMGC_02734	HAMHKHGL_02655	BHEJMAFE_02657
group_884		hypothetical protein	4	4	1.0	3	2604				318	318	318.0	GJGNAGHF_02250	FCBHJMGC_02337	HAMHKHGL_02253	BHEJMAFE_02250
group_883		hypothetical protein	4	4	1.0	3	2603				318	318	318.0	GJGNAGHF_02083	FCBHJMGC_02162	HAMHKHGL_02080	BHEJMAFE_02083
group_882		hypothetical protein	4	4	1.0	3	2602				318	318	318.0	GJGNAGHF_01989	FCBHJMGC_02069	HAMHKHGL_01987	BHEJMAFE_01988
group_881		hypothetical protein	4	4	1.0	3	2601				318	318	318.0	GJGNAGHF_01931	FCBHJMGC_02011	HAMHKHGL_01929	BHEJMAFE_01931
group_880		hypothetical protein	4	4	1.0	3	2600				318	318	318.0	GJGNAGHF_01368	FCBHJMGC_01443	HAMHKHGL_01360	BHEJMAFE_01363
group_879		hypothetical protein	4	4	1.0	3	2599				318	318	318.0	GJGNAGHF_01166	FCBHJMGC_01241	HAMHKHGL_01158	BHEJMAFE_01161
hisI	hisI	Phosphoribosyl-AMP cyclohydrolase	4	4	1.0	3	2598				318	318	318.0	GJGNAGHF_00332	FCBHJMGC_00411	HAMHKHGL_00328	BHEJMAFE_00328
trxA_4	trxA_4	Thioredoxin 1	4	4	1.0	3	2597				321	321	321.0	GJGNAGHF_02787	FCBHJMGC_02862	HAMHKHGL_02783	BHEJMAFE_02786
group_878		hypothetical protein	4	4	1.0	3	2596				321	321	321.0	GJGNAGHF_02685	FCBHJMGC_02761	HAMHKHGL_02682	BHEJMAFE_02684
rpsS	rpsS	30S ribosomal protein S19	4	4	1.0	3	2595				321	321	321.0	GJGNAGHF_02579	FCBHJMGC_02655	HAMHKHGL_02577	BHEJMAFE_02579
group_877		hypothetical protein	4	4	1.0	3	2594				321	321	321.0	GJGNAGHF_01029	FCBHJMGC_01108	HAMHKHGL_01025	BHEJMAFE_01025
sugE_2	sugE_2	Quaternary ammonium compound-resistance protein SugE	4	4	1.0	3	2593				321	321	321.0	GJGNAGHF_00622	FCBHJMGC_00701	HAMHKHGL_00618	BHEJMAFE_00618
mngA_2	mngA_2	PTS system 2-O-alpha-mannosyl-D-glycerate-specific EIIABC component	4	4	1.0	3	2592				321	321	321.0	GJGNAGHF_00201	FCBHJMGC_00280	HAMHKHGL_00197	BHEJMAFE_00197
group_876		hypothetical protein	4	4	1.0	3	2591				324	324	324.0	GJGNAGHF_03008	FCBHJMGC_03081	HAMHKHGL_03002	BHEJMAFE_03005
group_875		hypothetical protein	4	4	1.0	3	2590				324	324	324.0	GJGNAGHF_02909	FCBHJMGC_02984	HAMHKHGL_02905	BHEJMAFE_02908
group_874		hypothetical protein	4	4	1.0	3	2589				324	324	324.0	GJGNAGHF_02779	FCBHJMGC_02854	HAMHKHGL_02775	BHEJMAFE_02778
group_873		hypothetical protein	4	4	1.0	3	2588				324	324	324.0	GJGNAGHF_02514	FCBHJMGC_02589	HAMHKHGL_02512	BHEJMAFE_02512
comGC	comGC	ComG operon protein 3	4	4	1.0	3	2587				324	324	324.0	GJGNAGHF_01170	FCBHJMGC_01245	HAMHKHGL_01162	BHEJMAFE_01165
group_872		hypothetical protein	4	4	1.0	3	2586				324	324	324.0	GJGNAGHF_01003	FCBHJMGC_01082	HAMHKHGL_00999	BHEJMAFE_00999
group_871		hypothetical protein	4	4	1.0	3	2585				324	324	324.0	GJGNAGHF_01001	FCBHJMGC_01080	HAMHKHGL_00997	BHEJMAFE_00997
yodB	yodB	HTH-type transcriptional regulator YodB	4	4	1.0	3	2584				324	324	324.0	GJGNAGHF_00976	FCBHJMGC_01055	HAMHKHGL_00972	BHEJMAFE_00972
group_870		hypothetical protein	4	4	1.0	3	2583				324	324	324.0	GJGNAGHF_00493	FCBHJMGC_00572	HAMHKHGL_00489	BHEJMAFE_00489
group_869		hypothetical protein	4	4	1.0	3	2582				327	327	327.0	GJGNAGHF_02898	FCBHJMGC_02973	HAMHKHGL_02894	BHEJMAFE_02897
group_868		hypothetical protein	4	4	1.0	3	2581				327	327	327.0	GJGNAGHF_02298	FCBHJMGC_02375	HAMHKHGL_02298	BHEJMAFE_02298
trxA_2	trxA_2	Thioredoxin	4	4	1.0	3	2580				327	327	327.0	GJGNAGHF_02086	FCBHJMGC_02165	HAMHKHGL_02083	BHEJMAFE_02086
group_867		hypothetical protein	4	4	1.0	3	2579				327	327	327.0	GJGNAGHF_01270	FCBHJMGC_01345	HAMHKHGL_01262	BHEJMAFE_01265
group_866		hypothetical protein	4	4	1.0	3	2578				327	327	327.0	GJGNAGHF_01033	FCBHJMGC_01112	HAMHKHGL_01029	BHEJMAFE_01029
group_865		hypothetical protein	4	4	1.0	3	2577				327	327	327.0	GJGNAGHF_00492	FCBHJMGC_00571	HAMHKHGL_00488	BHEJMAFE_00488
group_864		hypothetical protein	4	4	1.0	3	2576				330	330	330.0	GJGNAGHF_02950	FCBHJMGC_03025	HAMHKHGL_02946	BHEJMAFE_02949
yaaQ	yaaQ	putative protein YaaQ	4	4	1.0	3	2575				330	330	330.0	GJGNAGHF_02647	FCBHJMGC_02723	HAMHKHGL_02644	BHEJMAFE_02646
xre_1	xre_1	HTH-type transcriptional regulator Xre	4	4	1.0	3	2574				330	330	330.0	GJGNAGHF_01979	FCBHJMGC_02059	HAMHKHGL_01977	BHEJMAFE_01979
yajC	yajC	Sec translocon accessory complex subunit YajC	4	4	1.0	3	2573				330	330	330.0	GJGNAGHF_01356	FCBHJMGC_01431	HAMHKHGL_01348	BHEJMAFE_01351
yneA	yneA	Cell division suppressor protein YneA	4	4	1.0	3	2572				330	330	330.0	GJGNAGHF_01128	FCBHJMGC_01203	HAMHKHGL_01120	BHEJMAFE_01123
lacF_2	lacF_2	PTS system lactose-specific EIIA component	4	4	1.0	3	2571				330	330	330.0	GJGNAGHF_00642	FCBHJMGC_00721	HAMHKHGL_00638	BHEJMAFE_00638
group_863		hypothetical protein	4	4	1.0	3	2570				333	333	333.0	GJGNAGHF_03010	FCBHJMGC_03083	HAMHKHGL_03004	BHEJMAFE_03007
qoxD	qoxD	Quinol oxidase subunit 4	4	4	1.0	3	2569				333	333	333.0	GJGNAGHF_02830	FCBHJMGC_02905	HAMHKHGL_02826	BHEJMAFE_02829
group_862		hypothetical protein	4	4	1.0	3	2568				333	333	333.0	GJGNAGHF_01646	FCBHJMGC_01726	HAMHKHGL_01644	BHEJMAFE_01646
group_861		hypothetical protein	4	4	1.0	3	2567				333	333	333.0	GJGNAGHF_01047	FCBHJMGC_01126	HAMHKHGL_01043	BHEJMAFE_01043
group_860		hypothetical protein	4	4	1.0	3	2566				333	333	333.0	GJGNAGHF_00546	FCBHJMGC_00625	HAMHKHGL_00542	BHEJMAFE_00542
group_859		hypothetical protein	4	4	1.0	3	2565				333	333	333.0	GJGNAGHF_00369	FCBHJMGC_00448	HAMHKHGL_00365	BHEJMAFE_00365
fruA_3	fruA_3	PTS system fructose-specific EIIB'BC component	4	4	1.0	3	2564				333	333	333.0	GJGNAGHF_00174	FCBHJMGC_00253	HAMHKHGL_00170	BHEJMAFE_00170
group_858		hypothetical protein	4	4	1.0	3	2563				333	333	333.0	GJGNAGHF_00114	FCBHJMGC_00193	HAMHKHGL_00110	BHEJMAFE_00110
group_856		hypothetical protein	4	4	1.0	3	2561				336	336	336.0	GJGNAGHF_02929	FCBHJMGC_03004	HAMHKHGL_02925	BHEJMAFE_02928
group_855		hypothetical protein	4	4	1.0	3	2560				336	336	336.0	GJGNAGHF_02374	FCBHJMGC_02449	HAMHKHGL_02372	BHEJMAFE_02372
group_854		hypothetical protein	4	4	1.0	3	2559				336	336	336.0	GJGNAGHF_01945	FCBHJMGC_02025	HAMHKHGL_01943	BHEJMAFE_01945
celA_3	celA_3	PTS system cellobiose-specific EIIB component	4	4	1.0	3	2558				336	336	336.0	GJGNAGHF_00643	FCBHJMGC_00722	HAMHKHGL_00639	BHEJMAFE_00639
group_853		hypothetical protein	4	4	1.0	3	2557				336	336	336.0	GJGNAGHF_00457	FCBHJMGC_00536	HAMHKHGL_00453	BHEJMAFE_00453
group_852		hypothetical protein	4	4	1.0	3	2556				336	336	336.0	GJGNAGHF_00144	FCBHJMGC_00223	HAMHKHGL_00140	BHEJMAFE_00140
group_851		hypothetical protein	4	4	1.0	3	2555				336	336	336.0	GJGNAGHF_00105	FCBHJMGC_00184	HAMHKHGL_00101	BHEJMAFE_00101
group_850		hypothetical protein	4	4	1.0	3	2554				339	339	339.0	GJGNAGHF_02843	FCBHJMGC_02918	HAMHKHGL_02839	BHEJMAFE_02842
group_849		hypothetical protein	4	4	1.0	3	2553				339	339	339.0	GJGNAGHF_00503	FCBHJMGC_00582	HAMHKHGL_00499	BHEJMAFE_00499
group_848		hypothetical protein	4	4	1.0	3	2552				342	342	342.0	GJGNAGHF_02626	FCBHJMGC_02702	HAMHKHGL_02624	BHEJMAFE_02626
group_847		hypothetical protein	4	4	1.0	3	2551				342	342	342.0	GJGNAGHF_02090	FCBHJMGC_02169	HAMHKHGL_02087	BHEJMAFE_02090
gpsB	gpsB	Cell cycle protein GpsB	4	4	1.0	3	2550				342	342	342.0	GJGNAGHF_01732	FCBHJMGC_01812	HAMHKHGL_01730	BHEJMAFE_01732
sugE_1	sugE_1	Quaternary ammonium compound-resistance protein SugE	4	4	1.0	3	2549				342	342	342.0	GJGNAGHF_00621	FCBHJMGC_00700	HAMHKHGL_00617	BHEJMAFE_00617
group_846		Putative glycerol transporter	4	4	1.0	3	2548				342	342	342.0	GJGNAGHF_00122	FCBHJMGC_00201	HAMHKHGL_00118	BHEJMAFE_00118
gmuA_1	gmuA_1	PTS system oligo-beta-mannoside-specific EIIA component	4	4	1.0	3	2547				342	342	342.0	GJGNAGHF_00083	FCBHJMGC_00162	HAMHKHGL_00079	BHEJMAFE_00079
group_845		hypothetical protein	4	4	1.0	3	2546				345	345	345.0	GJGNAGHF_02144	FCBHJMGC_02223	HAMHKHGL_02141	BHEJMAFE_02144
group_844		hypothetical protein	4	4	1.0	3	2545				345	345	345.0	GJGNAGHF_02131	FCBHJMGC_02210	HAMHKHGL_02128	BHEJMAFE_02131
rplS	rplS	50S ribosomal protein L19	4	4	1.0	3	2544				345	345	345.0	GJGNAGHF_01630	FCBHJMGC_01711	HAMHKHGL_01629	BHEJMAFE_01631
group_843		hypothetical protein	4	4	1.0	3	2543				345	345	345.0	GJGNAGHF_01353	FCBHJMGC_01428	HAMHKHGL_01345	BHEJMAFE_01348
rbfA	rbfA	Ribosome-binding factor A	4	4	1.0	3	2542				345	345	345.0	GJGNAGHF_01152	FCBHJMGC_01227	HAMHKHGL_01144	BHEJMAFE_01147
rsbV	rsbV	Anti-sigma-B factor antagonist	4	4	1.0	3	2541				345	345	345.0	GJGNAGHF_00661	FCBHJMGC_00740	HAMHKHGL_00657	BHEJMAFE_00657
ndoA	ndoA	Endoribonuclease EndoA	4	4	1.0	3	2540				345	345	345.0	GJGNAGHF_00656	FCBHJMGC_00735	HAMHKHGL_00652	BHEJMAFE_00652
group_842		hypothetical protein	4	4	1.0	3	2539				345	345	345.0	GJGNAGHF_00374	FCBHJMGC_00453	HAMHKHGL_00370	BHEJMAFE_00370
group_841		hypothetical protein	4	4	1.0	3	2538				348	348	348.0	GJGNAGHF_02698	FCBHJMGC_02774	HAMHKHGL_02695	BHEJMAFE_02697
mrpC	mrpC	Na(+)/H(+) antiporter subunit C	4	4	1.0	3	2537				348	348	348.0	GJGNAGHF_02285	FCBHJMGC_02362	HAMHKHGL_02285	BHEJMAFE_02285
xre_2	xre_2	HTH-type transcriptional regulator Xre	4	4	1.0	3	2536				348	348	348.0	GJGNAGHF_02204	FCBHJMGC_02283	HAMHKHGL_02201	BHEJMAFE_02204
group_840		hypothetical protein	4	4	1.0	3	2535				348	348	348.0	GJGNAGHF_02111	FCBHJMGC_02190	HAMHKHGL_02108	BHEJMAFE_02111
group_839		hypothetical protein	4	4	1.0	3	2534				348	348	348.0	GJGNAGHF_01998	FCBHJMGC_02078	HAMHKHGL_01996	BHEJMAFE_01997
group_838		hypothetical protein	4	4	1.0	3	2533				348	348	348.0	GJGNAGHF_01209	FCBHJMGC_01284	HAMHKHGL_01201	BHEJMAFE_01204
group_837		hypothetical protein	4	4	1.0	3	2532				348	348	348.0	GJGNAGHF_00913	FCBHJMGC_00992	HAMHKHGL_00909	BHEJMAFE_00909
group_836		hypothetical protein	4	4	1.0	3	2531				348	348	348.0	GJGNAGHF_00893	FCBHJMGC_00972	HAMHKHGL_00889	BHEJMAFE_00889
adhR_1	adhR_1	HTH-type transcriptional regulator AdhR	4	4	1.0	3	2530				348	348	348.0	GJGNAGHF_00890	FCBHJMGC_00969	HAMHKHGL_00886	BHEJMAFE_00886
group_835		hypothetical protein	4	4	1.0	3	2529				348	348	348.0	GJGNAGHF_00551	FCBHJMGC_00630	HAMHKHGL_00547	BHEJMAFE_00547
group_834		hypothetical protein	4	4	1.0	3	2528				348	348	348.0	GJGNAGHF_00549	FCBHJMGC_00628	HAMHKHGL_00545	BHEJMAFE_00545
group_833		hypothetical protein	4	4	1.0	3	2527				348	348	348.0	GJGNAGHF_00241	FCBHJMGC_00320	HAMHKHGL_00237	BHEJMAFE_00237
group_832		hypothetical protein	4	4	1.0	3	2526				351	351	351.0	GJGNAGHF_02947	FCBHJMGC_03022	HAMHKHGL_02943	BHEJMAFE_02946
group_831		hypothetical protein	4	4	1.0	3	2525				351	351	351.0	GJGNAGHF_02916	FCBHJMGC_02991	HAMHKHGL_02912	BHEJMAFE_02915
celD_1	celD_1	PTS system cellobiose-specific EIIA component	4	4	1.0	3	2524				351	351	351.0	GJGNAGHF_02192	FCBHJMGC_02271	HAMHKHGL_02189	BHEJMAFE_02192
pduU	pduU	Propanediol utilization protein PduU	4	4	1.0	3	2523				351	351	351.0	GJGNAGHF_00900	FCBHJMGC_00979	HAMHKHGL_00896	BHEJMAFE_00896
lacF_3	lacF_3	PTS system lactose-specific EIIA component	4	4	1.0	3	2522				351	351	351.0	GJGNAGHF_00690	FCBHJMGC_00769	HAMHKHGL_00686	BHEJMAFE_00686
srlB	srlB	PTS system glucitol/sorbitol-specific EIIA component	4	4	1.0	3	2521				351	351	351.0	GJGNAGHF_00312	FCBHJMGC_00391	HAMHKHGL_00308	BHEJMAFE_00308
group_830		hypothetical protein	4	4	1.0	3	2520				354	354	354.0	GJGNAGHF_02785	FCBHJMGC_02860	HAMHKHGL_02781	BHEJMAFE_02784
group_829		hypothetical protein	4	4	1.0	3	2519				354	354	354.0	GJGNAGHF_02427	FCBHJMGC_02502	HAMHKHGL_02425	BHEJMAFE_02425
mgsR	mgsR	Regulatory protein MgsR	4	4	1.0	3	2518				354	354	354.0	GJGNAGHF_02333	FCBHJMGC_02408	HAMHKHGL_02331	BHEJMAFE_02331
yugI_1	yugI_1	General stress protein 13	4	4	1.0	3	2517				354	354	354.0	GJGNAGHF_02274	FCBHJMGC_02351	HAMHKHGL_02274	BHEJMAFE_02274
group_828		hypothetical protein	4	4	1.0	3	2516				354	354	354.0	GJGNAGHF_02252	FCBHJMGC_02339	HAMHKHGL_02255	BHEJMAFE_02252
group_827		hypothetical protein	4	4	1.0	3	2515				354	354	354.0	GJGNAGHF_02157	FCBHJMGC_02236	HAMHKHGL_02154	BHEJMAFE_02157
group_826		hypothetical protein	4	4	1.0	3	2514				354	354	354.0	GJGNAGHF_01544	FCBHJMGC_01625	HAMHKHGL_01543	BHEJMAFE_01545
group_825		hypothetical protein	4	4	1.0	3	2513				354	354	354.0	GJGNAGHF_01059	FCBHJMGC_03115	HAMHKHGL_02241	BHEJMAFE_01054
ytcD	ytcD	putative HTH-type transcriptional regulator YtcD	4	4	1.0	3	2512				354	354	354.0	GJGNAGHF_00639	FCBHJMGC_00718	HAMHKHGL_00635	BHEJMAFE_00635
group_824		hypothetical protein	4	4	1.0	3	2511				354	354	354.0	GJGNAGHF_00571	FCBHJMGC_00650	HAMHKHGL_00567	BHEJMAFE_00567
rplV	rplV	50S ribosomal protein L22	4	4	1.0	3	2510				357	357	357.0	GJGNAGHF_02578	FCBHJMGC_02654	HAMHKHGL_02576	BHEJMAFE_02578
group_823		hypothetical protein	4	4	1.0	3	2509				357	357	357.0	GJGNAGHF_01943	FCBHJMGC_02023	HAMHKHGL_01941	BHEJMAFE_01943
crcB_1	crcB_1	Putative fluoride ion transporter CrcB	4	4	1.0	3	2508				357	357	357.0	GJGNAGHF_01925	FCBHJMGC_02005	HAMHKHGL_01923	BHEJMAFE_01925
rsfS	rsfS	Ribosomal silencing factor RsfS	4	4	1.0	3	2507				357	357	357.0	GJGNAGHF_01313	FCBHJMGC_01388	HAMHKHGL_01305	BHEJMAFE_01308
group_822		hypothetical protein	4	4	1.0	3	2506				357	357	357.0	GJGNAGHF_01159	FCBHJMGC_01234	HAMHKHGL_01151	BHEJMAFE_01154
group_821		hypothetical protein	4	4	1.0	3	2505				357	357	357.0	GJGNAGHF_00873	FCBHJMGC_00952	HAMHKHGL_00869	BHEJMAFE_00869
acpS	acpS	Holo-[acyl-carrier-protein] synthase	4	4	1.0	3	2504				357	357	357.0	GJGNAGHF_00653	FCBHJMGC_00732	HAMHKHGL_00649	BHEJMAFE_00649
rnpA	rnpA	Ribonuclease P protein component	4	4	1.0	3	2503				360	360	360.0	GJGNAGHF_02812	FCBHJMGC_02887	HAMHKHGL_02808	BHEJMAFE_02811
rplR	rplR	50S ribosomal protein L18	4	4	1.0	3	2502				360	360	360.0	GJGNAGHF_02567	FCBHJMGC_02643	HAMHKHGL_02565	BHEJMAFE_02567
group_820		hypothetical protein	4	4	1.0	3	2501				360	360	360.0	GJGNAGHF_02545	FCBHJMGC_02621	HAMHKHGL_02543	BHEJMAFE_02545
rplT	rplT	50S ribosomal protein L20	4	4	1.0	3	2500				360	360	360.0	GJGNAGHF_01625	FCBHJMGC_01706	HAMHKHGL_01624	BHEJMAFE_01626
group_819		hypothetical protein	4	4	1.0	3	2499				360	360	360.0	GJGNAGHF_00975	FCBHJMGC_01054	HAMHKHGL_00971	BHEJMAFE_00971
cheY	cheY	Chemotaxis protein CheY	4	4	1.0	3	2498				360	360	360.0	GJGNAGHF_00464	FCBHJMGC_00543	HAMHKHGL_00460	BHEJMAFE_00460
group_818		hypothetical protein	4	4	1.0	3	2497				360	360	360.0	GJGNAGHF_00410	FCBHJMGC_00489	HAMHKHGL_00406	BHEJMAFE_00406
group_817		hypothetical protein	4	4	1.0	3	2496				360	360	360.0	GJGNAGHF_00245	FCBHJMGC_00324	HAMHKHGL_00241	BHEJMAFE_00241
group_816		hypothetical protein	4	4	1.0	3	2495				363	363	363.0	GJGNAGHF_02760	FCBHJMGC_02835	HAMHKHGL_02756	BHEJMAFE_02759
yjbR_2	yjbR_2	putative protein YjbR	4	4	1.0	3	2494				363	363	363.0	GJGNAGHF_02621	FCBHJMGC_02697	HAMHKHGL_02619	BHEJMAFE_02621
group_815		hypothetical protein	4	4	1.0	3	2493				363	363	363.0	GJGNAGHF_02198	FCBHJMGC_02277	HAMHKHGL_02195	BHEJMAFE_02198
group_814		hypothetical protein	4	4	1.0	3	2492				363	363	363.0	GJGNAGHF_02151	FCBHJMGC_02230	HAMHKHGL_02148	BHEJMAFE_02151
ftsL	ftsL	Cell division protein FtsL	4	4	1.0	3	2491				363	363	363.0	GJGNAGHF_01884	FCBHJMGC_01964	HAMHKHGL_01882	BHEJMAFE_01884
group_813		hypothetical protein	4	4	1.0	3	2490				363	363	363.0	GJGNAGHF_01621	FCBHJMGC_01702	HAMHKHGL_01620	BHEJMAFE_01622
group_812		hypothetical protein	4	4	1.0	3	2489				363	363	363.0	GJGNAGHF_01475	FCBHJMGC_01550	HAMHKHGL_01467	BHEJMAFE_01470
ymcA	ymcA	putative protein YmcA	4	4	1.0	3	2488				363	363	363.0	GJGNAGHF_01229	FCBHJMGC_01304	HAMHKHGL_01221	BHEJMAFE_01224
group_811		hypothetical protein	4	4	1.0	3	2487				363	363	363.0	GJGNAGHF_00279	FCBHJMGC_00358	HAMHKHGL_00275	BHEJMAFE_00275
rplL	rplL	50S ribosomal protein L7/L12	4	4	1.0	3	2486				363	363	363.0	GJGNAGHF_00028	FCBHJMGC_00107	HAMHKHGL_00024	BHEJMAFE_00024
rpsM	rpsM	30S ribosomal protein S13	4	4	1.0	3	2485				366	366	366.0	GJGNAGHF_02559	FCBHJMGC_02635	HAMHKHGL_02557	BHEJMAFE_02559
ssbB	ssbB	Single-stranded DNA-binding protein B	4	4	1.0	3	2484				366	366	366.0	GJGNAGHF_02468	FCBHJMGC_02543	HAMHKHGL_02466	BHEJMAFE_02466
group_810		hypothetical protein	4	4	1.0	3	2483				366	366	366.0	GJGNAGHF_02312	FCBHJMGC_02387	HAMHKHGL_02310	BHEJMAFE_02310
group_809		hypothetical protein	4	4	1.0	3	2482				366	366	366.0	GJGNAGHF_02251	FCBHJMGC_02338	HAMHKHGL_02254	BHEJMAFE_02251
group_808		hypothetical protein	4	4	1.0	3	2481				366	366	366.0	GJGNAGHF_02001	FCBHJMGC_02081	HAMHKHGL_01999	BHEJMAFE_02000
group_807		hypothetical protein	4	4	1.0	3	2480				366	366	366.0	GJGNAGHF_01987	FCBHJMGC_02067	HAMHKHGL_01985	BHEJMAFE_01986
yppE	yppE	putative protein YppE	4	4	1.0	3	2479				366	366	366.0	GJGNAGHF_01734	FCBHJMGC_01814	HAMHKHGL_01732	BHEJMAFE_01734
group_806		putative protein	4	4	1.0	3	2478				366	366	366.0	GJGNAGHF_01659	FCBHJMGC_01739	HAMHKHGL_01657	BHEJMAFE_01659
nrgB	nrgB	Nitrogen regulatory PII-like protein	4	4	1.0	3	2477				366	366	366.0	GJGNAGHF_01344	FCBHJMGC_01419	HAMHKHGL_01336	BHEJMAFE_01339
group_805		hypothetical protein	4	4	1.0	3	2476				366	366	366.0	GJGNAGHF_01043	FCBHJMGC_01122	HAMHKHGL_01039	BHEJMAFE_01039
isdG	isdG	Heme-degrading monooxygenase	4	4	1.0	3	2475				366	366	366.0	GJGNAGHF_00251	FCBHJMGC_00330	HAMHKHGL_00247	BHEJMAFE_00247
group_804		hypothetical protein	4	4	1.0	3	2474				369	369	369.0	GJGNAGHF_02944	FCBHJMGC_03019	HAMHKHGL_02940	BHEJMAFE_02943
adhR_5	adhR_5	HTH-type transcriptional regulator AdhR	4	4	1.0	3	2473				369	369	369.0	GJGNAGHF_02899	FCBHJMGC_02974	HAMHKHGL_02895	BHEJMAFE_02898
group_803		hypothetical protein	4	4	1.0	3	2472				369	369	369.0	GJGNAGHF_02687	FCBHJMGC_02763	HAMHKHGL_02684	BHEJMAFE_02686
group_802		hypothetical protein	4	4	1.0	3	2471				369	369	369.0	GJGNAGHF_02622	FCBHJMGC_02698	HAMHKHGL_02620	BHEJMAFE_02622
rplN	rplN	50S ribosomal protein L14	4	4	1.0	3	2470				369	369	369.0	GJGNAGHF_02573	FCBHJMGC_02649	HAMHKHGL_02571	BHEJMAFE_02573
group_801		hypothetical protein	4	4	1.0	3	2469				369	369	369.0	GJGNAGHF_01940	FCBHJMGC_02020	HAMHKHGL_01938	BHEJMAFE_01940
group_800		hypothetical protein	4	4	1.0	3	2468				369	369	369.0	GJGNAGHF_01935	FCBHJMGC_02015	HAMHKHGL_01933	BHEJMAFE_01935
ytrA_3	ytrA_3	HTH-type transcriptional repressor YtrA	4	4	1.0	3	2467				369	369	369.0	GJGNAGHF_01567	FCBHJMGC_01648	HAMHKHGL_01566	BHEJMAFE_01568
glnR	glnR	HTH-type transcriptional regulator GlnR	4	4	1.0	3	2466				369	369	369.0	GJGNAGHF_01123	FCBHJMGC_01198	HAMHKHGL_01115	BHEJMAFE_01118
group_799		hypothetical protein	4	4	1.0	3	2465				369	369	369.0	GJGNAGHF_00769	FCBHJMGC_00848	HAMHKHGL_00765	BHEJMAFE_00765
group_798		hypothetical protein	4	4	1.0	3	2464				369	369	369.0	GJGNAGHF_00285	FCBHJMGC_00364	HAMHKHGL_00281	BHEJMAFE_00281
group_797		hypothetical protein	4	4	1.0	3	2463				369	369	369.0	GJGNAGHF_00238	FCBHJMGC_00317	HAMHKHGL_00234	BHEJMAFE_00234
group_796		hypothetical protein	4	4	1.0	3	2462				369	369	369.0	GJGNAGHF_00163	FCBHJMGC_00242	HAMHKHGL_00159	BHEJMAFE_00159
group_795		hypothetical protein	4	4	1.0	3	2461				372	372	372.0	GJGNAGHF_02919	FCBHJMGC_02994	HAMHKHGL_02915	BHEJMAFE_02918
group_794		Putative esterase	4	4	1.0	3	2460				372	372	372.0	GJGNAGHF_02290	FCBHJMGC_02367	HAMHKHGL_02290	BHEJMAFE_02290
group_793		hypothetical protein	4	4	1.0	3	2459				372	372	372.0	GJGNAGHF_01999	FCBHJMGC_02079	HAMHKHGL_01997	BHEJMAFE_01998
group_792		hypothetical protein	4	4	1.0	3	2458				372	372	372.0	GJGNAGHF_01974	FCBHJMGC_02054	HAMHKHGL_01972	BHEJMAFE_01974
fra	fra	Intracellular iron chaperone frataxin	4	4	1.0	3	2457				372	372	372.0	GJGNAGHF_00162	FCBHJMGC_00241	HAMHKHGL_00158	BHEJMAFE_00158
folB	folB	Dihydroneopterin aldolase	4	4	1.0	3	2456				375	375	375.0	GJGNAGHF_03027	FCBHJMGC_03100	HAMHKHGL_03021	BHEJMAFE_03024
dhaM	dhaM	PTS-dependent dihydroxyacetone kinase phosphotransferase subunit DhaM	4	4	1.0	3	2455				375	375	375.0	GJGNAGHF_02652	FCBHJMGC_02728	HAMHKHGL_02649	BHEJMAFE_02651
aroH	aroH	Chorismate mutase AroH	4	4	1.0	3	2454				375	375	375.0	GJGNAGHF_01770	FCBHJMGC_01850	HAMHKHGL_01768	BHEJMAFE_01770
group_791		hypothetical protein	4	4	1.0	3	2453				375	375	375.0	GJGNAGHF_01137	FCBHJMGC_01212	HAMHKHGL_01129	BHEJMAFE_01132
gcvH	gcvH	Glycine cleavage system H protein	4	4	1.0	3	2452				378	378	378.0	GJGNAGHF_02332	FCBHJMGC_02407	HAMHKHGL_02330	BHEJMAFE_02330
group_790		hypothetical protein	4	4	1.0	3	2451				378	378	378.0	GJGNAGHF_02004	FCBHJMGC_02084	HAMHKHGL_02002	BHEJMAFE_02003
group_789		hypothetical protein	4	4	1.0	3	2450				378	378	378.0	GJGNAGHF_01995	FCBHJMGC_02075	HAMHKHGL_01993	BHEJMAFE_01994
group_788		hypothetical protein	4	4	1.0	3	2449				378	378	378.0	GJGNAGHF_01712	FCBHJMGC_01792	HAMHKHGL_01710	BHEJMAFE_01712
group_787		hypothetical protein	4	4	1.0	3	2448				378	378	378.0	GJGNAGHF_01396	FCBHJMGC_01471	HAMHKHGL_01388	BHEJMAFE_01391
yabJ	yabJ	2-iminobutanoate/2-iminopropanoate deaminase	4	4	1.0	3	2447				378	378	378.0	GJGNAGHF_00612	FCBHJMGC_00691	HAMHKHGL_00608	BHEJMAFE_00608
ytrA_1	ytrA_1	HTH-type transcriptional repressor YtrA	4	4	1.0	3	2446				378	378	378.0	GJGNAGHF_00514	FCBHJMGC_00593	HAMHKHGL_00510	BHEJMAFE_00510
group_786		hypothetical protein	4	4	1.0	3	2445				378	378	378.0	GJGNAGHF_00438	FCBHJMGC_00517	HAMHKHGL_00434	BHEJMAFE_00434
group_785		hypothetical protein	4	4	1.0	3	2444				378	378	378.0	GJGNAGHF_00244	FCBHJMGC_00323	HAMHKHGL_00240	BHEJMAFE_00240
dhaM2	dhaM-2	PEP-dependent dihydroxyacetone kinase 2 phosphoryl donor subunit DhaM	4	4	1.0	3	2443				378	378	378.0	GJGNAGHF_00124	FCBHJMGC_00203	HAMHKHGL_00120	BHEJMAFE_00120
group_784		hypothetical protein	4	4	1.0	3	2442				381	381	381.0	GJGNAGHF_02766	FCBHJMGC_02841	HAMHKHGL_02762	BHEJMAFE_02765
group_783		hypothetical protein	4	4	1.0	3	2441				381	381	381.0	GJGNAGHF_01924	FCBHJMGC_02004	HAMHKHGL_01922	BHEJMAFE_01924
mraZ	mraZ	Transcriptional regulator MraZ	4	4	1.0	3	2440				381	381	381.0	GJGNAGHF_01886	FCBHJMGC_01966	HAMHKHGL_01884	BHEJMAFE_01886
yhfA	yhfA	Protein YhfA	4	4	1.0	3	2439				381	381	381.0	GJGNAGHF_01547	FCBHJMGC_01628	HAMHKHGL_01546	BHEJMAFE_01548
group_782		hypothetical protein	4	4	1.0	3	2438				381	381	381.0	GJGNAGHF_01345	FCBHJMGC_01420	HAMHKHGL_01337	BHEJMAFE_01340
group_781		Sulfurtransferase	4	4	1.0	3	2437				381	381	381.0	GJGNAGHF_01176	FCBHJMGC_01251	HAMHKHGL_01168	BHEJMAFE_01171
group_780		hypothetical protein	4	4	1.0	3	2436				381	381	381.0	GJGNAGHF_00677	FCBHJMGC_00756	HAMHKHGL_00673	BHEJMAFE_00673
group_779		hypothetical protein	4	4	1.0	3	2435				381	381	381.0	GJGNAGHF_00315	FCBHJMGC_00394	HAMHKHGL_00311	BHEJMAFE_00311
group_778		hypothetical protein	4	4	1.0	3	2434				381	381	381.0	GJGNAGHF_00181	FCBHJMGC_00260	HAMHKHGL_00177	BHEJMAFE_00177
group_777		hypothetical protein	4	4	1.0	3	2433				381	381	381.0	GJGNAGHF_00112	FCBHJMGC_00191	HAMHKHGL_00108	BHEJMAFE_00108
group_775		hypothetical protein	4	4	1.0	3	2431				384	384	384.0	GJGNAGHF_02765	FCBHJMGC_02840	HAMHKHGL_02761	BHEJMAFE_02764
group_774		hypothetical protein	4	4	1.0	3	2430				384	384	384.0	GJGNAGHF_02379	FCBHJMGC_02454	HAMHKHGL_02377	BHEJMAFE_02377
group_773		hypothetical protein	4	4	1.0	3	2429				384	384	384.0	GJGNAGHF_02347	FCBHJMGC_02422	HAMHKHGL_02345	BHEJMAFE_02345
panD	panD	Aspartate 1-decarboxylase	4	4	1.0	3	2428				384	384	384.0	GJGNAGHF_01744	FCBHJMGC_01824	HAMHKHGL_01742	BHEJMAFE_01744
yjbR_1	yjbR_1	putative protein YjbR	4	4	1.0	3	2427				384	384	384.0	GJGNAGHF_01257	FCBHJMGC_01332	HAMHKHGL_01249	BHEJMAFE_01252
group_772		hypothetical protein	4	4	1.0	3	2426				384	384	384.0	GJGNAGHF_01045	FCBHJMGC_01124	HAMHKHGL_01041	BHEJMAFE_01041
group_771		hypothetical protein	4	4	1.0	3	2425				384	384	384.0	GJGNAGHF_01023	FCBHJMGC_01102	HAMHKHGL_01019	BHEJMAFE_01019
tagD	tagD	Glycerol-3-phosphate cytidylyltransferase	4	4	1.0	3	2424				384	384	384.0	GJGNAGHF_00864	FCBHJMGC_00943	HAMHKHGL_00860	BHEJMAFE_00860
group_770		hypothetical protein	4	4	1.0	3	2423				384	384	384.0	GJGNAGHF_00548	FCBHJMGC_00627	HAMHKHGL_00544	BHEJMAFE_00544
divIC	divIC	Cell division protein DivIC	4	4	1.0	3	2422				387	387	387.0	GJGNAGHF_03019	FCBHJMGC_03092	HAMHKHGL_03013	BHEJMAFE_03016
group_769		hypothetical protein	4	4	1.0	3	2421				387	387	387.0	GJGNAGHF_02435	FCBHJMGC_02510	HAMHKHGL_02433	BHEJMAFE_02433
group_768		hypothetical protein	4	4	1.0	3	2420				387	387	387.0	GJGNAGHF_01946	FCBHJMGC_02026	HAMHKHGL_01944	BHEJMAFE_01946
mscL	mscL	Large-conductance mechanosensitive channel	4	4	1.0	3	2419				387	387	387.0	GJGNAGHF_01908	FCBHJMGC_01988	HAMHKHGL_01906	BHEJMAFE_01908
group_767		hypothetical protein	4	4	1.0	3	2418				387	387	387.0	GJGNAGHF_01889	FCBHJMGC_01969	HAMHKHGL_01887	BHEJMAFE_01889
group_766		hypothetical protein	4	4	1.0	3	2417				387	387	387.0	GJGNAGHF_01637	FCBHJMGC_01718	HAMHKHGL_01636	BHEJMAFE_01638
nusB	nusB	Transcription antitermination protein NusB	4	4	1.0	3	2416				387	387	387.0	GJGNAGHF_01184	FCBHJMGC_01259	HAMHKHGL_01176	BHEJMAFE_01179
group_765		hypothetical protein	4	4	1.0	3	2415				387	387	387.0	GJGNAGHF_00481	FCBHJMGC_00560	HAMHKHGL_00477	BHEJMAFE_00477
group_764		hypothetical protein	4	4	1.0	3	2414				387	387	387.0	GJGNAGHF_00373	FCBHJMGC_00452	HAMHKHGL_00369	BHEJMAFE_00369
group_763		hypothetical protein	4	4	1.0	3	2413				387	387	387.0	GJGNAGHF_00156	FCBHJMGC_00235	HAMHKHGL_00152	BHEJMAFE_00152
yabA	yabA	Initiation-control protein YabA	4	4	1.0	3	2412				390	390	390.0	GJGNAGHF_02964	FCBHJMGC_03039	HAMHKHGL_02960	BHEJMAFE_02963
group_762		hypothetical protein	4	4	1.0	3	2411				390	390	390.0	GJGNAGHF_02915	FCBHJMGC_02990	HAMHKHGL_02911	BHEJMAFE_02914
rpsK	rpsK	30S ribosomal protein S11	4	4	1.0	3	2410				390	390	390.0	GJGNAGHF_02558	FCBHJMGC_02634	HAMHKHGL_02556	BHEJMAFE_02558
gloA	gloA	Lactoylglutathione lyase	4	4	1.0	3	2409				390	390	390.0	GJGNAGHF_02102	FCBHJMGC_02181	HAMHKHGL_02099	BHEJMAFE_02102
crcB_2	crcB_2	Putative fluoride ion transporter CrcB	4	4	1.0	3	2408				390	390	390.0	GJGNAGHF_01926	FCBHJMGC_02006	HAMHKHGL_01924	BHEJMAFE_01926
group_761		hypothetical protein	4	4	1.0	3	2407				390	390	390.0	GJGNAGHF_01634	FCBHJMGC_01715	HAMHKHGL_01633	BHEJMAFE_01635
dgkA	dgkA	Undecaprenol kinase	4	4	1.0	3	2406				390	390	390.0	GJGNAGHF_01291	FCBHJMGC_01366	HAMHKHGL_01283	BHEJMAFE_01286
group_760		hypothetical protein	4	4	1.0	3	2405				390	390	390.0	GJGNAGHF_01060	FCBHJMGC_03116	HAMHKHGL_02240	BHEJMAFE_01055
group_759		hypothetical protein	4	4	1.0	3	2404				390	390	390.0	GJGNAGHF_01037	FCBHJMGC_01116	HAMHKHGL_01033	BHEJMAFE_01033
group_758		putative HTH-type transcriptional regulator	4	4	1.0	3	2403				390	390	390.0	GJGNAGHF_00592	FCBHJMGC_00671	HAMHKHGL_00588	BHEJMAFE_00588
group_757		hypothetical protein	4	4	1.0	3	2402				393	393	393.0	GJGNAGHF_02763	FCBHJMGC_02838	HAMHKHGL_02759	BHEJMAFE_02762
group_756		hypothetical protein	4	4	1.0	3	2401				393	393	393.0	GJGNAGHF_02762	FCBHJMGC_02837	HAMHKHGL_02758	BHEJMAFE_02761
rpsI	rpsI	30S ribosomal protein S9	4	4	1.0	3	2400				393	393	393.0	GJGNAGHF_02547	FCBHJMGC_02623	HAMHKHGL_02545	BHEJMAFE_02547
yxeA	yxeA	putative protein YxeA	4	4	1.0	3	2399				393	393	393.0	GJGNAGHF_02346	FCBHJMGC_02421	HAMHKHGL_02344	BHEJMAFE_02344
group_755		hypothetical protein	4	4	1.0	3	2398				393	393	393.0	GJGNAGHF_02179	FCBHJMGC_02258	HAMHKHGL_02176	BHEJMAFE_02179
group_754		hypothetical protein	4	4	1.0	3	2397				393	393	393.0	GJGNAGHF_01909	FCBHJMGC_01989	HAMHKHGL_01907	BHEJMAFE_01909
ytrA_2	ytrA_2	HTH-type transcriptional repressor YtrA	4	4	1.0	3	2396				393	393	393.0	GJGNAGHF_00683	FCBHJMGC_00762	HAMHKHGL_00679	BHEJMAFE_00679
group_753		hypothetical protein	4	4	1.0	3	2395				393	393	393.0	GJGNAGHF_00672	FCBHJMGC_00751	HAMHKHGL_00668	BHEJMAFE_00668
group_752		hypothetical protein	4	4	1.0	3	2394				393	393	393.0	GJGNAGHF_00390	FCBHJMGC_00469	HAMHKHGL_00386	BHEJMAFE_00386
group_751		hypothetical protein	4	4	1.0	3	2393				393	393	393.0	GJGNAGHF_00182	FCBHJMGC_00261	HAMHKHGL_00178	BHEJMAFE_00178
group_750		hypothetical protein	4	4	1.0	3	2392				393	393	393.0	GJGNAGHF_00097	FCBHJMGC_00176	HAMHKHGL_00093	BHEJMAFE_00093
group_749		hypothetical protein	4	4	1.0	3	2391				396	396	396.0	GJGNAGHF_02896	FCBHJMGC_02971	HAMHKHGL_02892	BHEJMAFE_02895
ytrA_4	ytrA_4	HTH-type transcriptional repressor YtrA	4	4	1.0	3	2390				396	396	396.0	GJGNAGHF_02175	FCBHJMGC_02254	HAMHKHGL_02172	BHEJMAFE_02175
spxA	spxA	Regulatory protein Spx	4	4	1.0	3	2389				396	396	396.0	GJGNAGHF_02125	FCBHJMGC_02204	HAMHKHGL_02122	BHEJMAFE_02125
group_748		hypothetical protein	4	4	1.0	3	2388				396	396	396.0	GJGNAGHF_01953	FCBHJMGC_02033	HAMHKHGL_01951	BHEJMAFE_01953
cdd	cdd	Cytidine deaminase	4	4	1.0	3	2387				396	396	396.0	GJGNAGHF_01290	FCBHJMGC_01365	HAMHKHGL_01282	BHEJMAFE_01285
immR_1	immR_1	HTH-type transcriptional regulator ImmR	4	4	1.0	3	2386				396	396	396.0	GJGNAGHF_01087	FCBHJMGC_01162	HAMHKHGL_01079	BHEJMAFE_01082
group_747		hypothetical protein	4	4	1.0	3	2385				396	396	396.0	GJGNAGHF_00108	FCBHJMGC_00187	HAMHKHGL_00104	BHEJMAFE_00104
group_746		hypothetical protein	4	4	1.0	3	2384				399	399	399.0	GJGNAGHF_02895	FCBHJMGC_02970	HAMHKHGL_02891	BHEJMAFE_02894
rpsH	rpsH	30S ribosomal protein S8	4	4	1.0	3	2383				399	399	399.0	GJGNAGHF_02569	FCBHJMGC_02645	HAMHKHGL_02567	BHEJMAFE_02569
group_745		hypothetical protein	4	4	1.0	3	2382				399	399	399.0	GJGNAGHF_02481	FCBHJMGC_02556	HAMHKHGL_02479	BHEJMAFE_02479
group_744		hypothetical protein	4	4	1.0	3	2381				399	399	399.0	GJGNAGHF_02373	FCBHJMGC_02448	HAMHKHGL_02371	BHEJMAFE_02371
group_743		hypothetical protein	4	4	1.0	3	2380				399	399	399.0	GJGNAGHF_00271	FCBHJMGC_00350	HAMHKHGL_00267	BHEJMAFE_00267
group_742		hypothetical protein	4	4	1.0	3	2379				399	399	399.0	GJGNAGHF_00179	FCBHJMGC_00258	HAMHKHGL_00175	BHEJMAFE_00175
sorF	sorF	PTS system sorbose-specific EIIA component	4	4	1.0	3	2378				402	402	402.0	GJGNAGHF_02835	FCBHJMGC_02910	HAMHKHGL_02831	BHEJMAFE_02834
group_741		hypothetical protein	4	4	1.0	3	2377				402	402	402.0	GJGNAGHF_01997	FCBHJMGC_02077	HAMHKHGL_01995	BHEJMAFE_01996
rnhA	rnhA	14.7 kDa ribonuclease H-like protein	4	4	1.0	3	2376				402	402	402.0	GJGNAGHF_01723	FCBHJMGC_01803	HAMHKHGL_01721	BHEJMAFE_01723
fosX	fosX	Fosfomycin resistance protein FosX	4	4	1.0	3	2375				402	402	402.0	GJGNAGHF_01545	FCBHJMGC_01626	HAMHKHGL_01544	BHEJMAFE_01546
group_740		hypothetical protein	4	4	1.0	3	2374				402	402	402.0	GJGNAGHF_01044	FCBHJMGC_01123	HAMHKHGL_01040	BHEJMAFE_01040
flgB	flgB	Flagellar basal body rod protein FlgB	4	4	1.0	3	2373				402	402	402.0	GJGNAGHF_00483	FCBHJMGC_00562	HAMHKHGL_00479	BHEJMAFE_00479
atpC	atpC	ATP synthase epsilon chain	4	4	1.0	3	2372				405	405	405.0	GJGNAGHF_02473	FCBHJMGC_02548	HAMHKHGL_02471	BHEJMAFE_02471
group_739		hypothetical protein	4	4	1.0	3	2371				405	405	405.0	GJGNAGHF_02380	FCBHJMGC_02455	HAMHKHGL_02378	BHEJMAFE_02378
group_738		hypothetical protein	4	4	1.0	3	2370				405	405	405.0	GJGNAGHF_02249	FCBHJMGC_02336	HAMHKHGL_02252	BHEJMAFE_02249
mgsA	mgsA	Methylglyoxal synthase	4	4	1.0	3	2369				405	405	405.0	GJGNAGHF_01750	FCBHJMGC_01830	HAMHKHGL_01748	BHEJMAFE_01750
group_737		hypothetical protein	4	4	1.0	3	2368				405	405	405.0	GJGNAGHF_00870	FCBHJMGC_00949	HAMHKHGL_00866	BHEJMAFE_00866
group_736		hypothetical protein	4	4	1.0	3	2367				405	405	405.0	GJGNAGHF_00504	FCBHJMGC_00583	HAMHKHGL_00500	BHEJMAFE_00500
group_735		hypothetical protein	4	4	1.0	3	2366				408	408	408.0	GJGNAGHF_02948	FCBHJMGC_03023	HAMHKHGL_02944	BHEJMAFE_02947
rplQ	rplQ	50S ribosomal protein L17	4	4	1.0	3	2365				408	408	408.0	GJGNAGHF_02556	FCBHJMGC_02632	HAMHKHGL_02554	BHEJMAFE_02556
ywle	ywle	Protein-arginine-phosphatase	4	4	1.0	3	2364				408	408	408.0	GJGNAGHF_02485	FCBHJMGC_02560	HAMHKHGL_02483	BHEJMAFE_02483
ndx1	ndx1	Diadenosine hexaphosphate hydrolase	4	4	1.0	3	2363				408	408	408.0	GJGNAGHF_02273	FCBHJMGC_02350	HAMHKHGL_02273	BHEJMAFE_02273
yrrK	yrrK	Putative pre-16S rRNA nuclease	4	4	1.0	3	2362				408	408	408.0	GJGNAGHF_01329	FCBHJMGC_01404	HAMHKHGL_01321	BHEJMAFE_01324
group_734		putative protein	4	4	1.0	3	2361				408	408	408.0	GJGNAGHF_01183	FCBHJMGC_01258	HAMHKHGL_01175	BHEJMAFE_01178
yccU	yccU	putative protein YccU	4	4	1.0	3	2360				408	408	408.0	GJGNAGHF_01110	FCBHJMGC_01185	HAMHKHGL_01102	BHEJMAFE_01105
group_733		hypothetical protein	4	4	1.0	3	2359				408	408	408.0	GJGNAGHF_01066	FCBHJMGC_01141	HAMHKHGL_01058	BHEJMAFE_01061
group_732		hypothetical protein	4	4	1.0	3	2358				408	408	408.0	GJGNAGHF_00896	FCBHJMGC_00975	HAMHKHGL_00892	BHEJMAFE_00892
group_731		hypothetical protein	4	4	1.0	3	2357				411	411	411.0	GJGNAGHF_02344	FCBHJMGC_02419	HAMHKHGL_02342	BHEJMAFE_02342
flgC	flgC	Flagellar basal-body rod protein FlgC	4	4	1.0	3	2356				411	411	411.0	GJGNAGHF_00484	FCBHJMGC_00563	HAMHKHGL_00480	BHEJMAFE_00480
group_730		hypothetical protein	4	4	1.0	3	2355				411	411	411.0	GJGNAGHF_00467	FCBHJMGC_00546	HAMHKHGL_00463	BHEJMAFE_00463
group_729		hypothetical protein	4	4	1.0	3	2354				411	411	411.0	GJGNAGHF_00191	FCBHJMGC_00270	HAMHKHGL_00187	BHEJMAFE_00187
mrnC	mrnC	Mini-ribonuclease 3	4	4	1.0	3	2353				411	411	411.0	GJGNAGHF_00018	FCBHJMGC_00097	HAMHKHGL_00014	BHEJMAFE_00014
rpsL	rpsL	30S ribosomal protein S12	4	4	1.0	3	2352				414	414	414.0	GJGNAGHF_02607	FCBHJMGC_02683	HAMHKHGL_02605	BHEJMAFE_02607
group_728		hypothetical protein	4	4	1.0	3	2351				414	414	414.0	GJGNAGHF_02316	FCBHJMGC_02391	HAMHKHGL_02314	BHEJMAFE_02314
group_727		hypothetical protein	4	4	1.0	3	2350				414	414	414.0	GJGNAGHF_01448	FCBHJMGC_01523	HAMHKHGL_01440	BHEJMAFE_01443
psiE	psiE	Protein PsiE	4	4	1.0	3	2349				414	414	414.0	GJGNAGHF_00604	FCBHJMGC_00683	HAMHKHGL_00600	BHEJMAFE_00600
group_726		hypothetical protein	4	4	1.0	3	2348				414	414	414.0	GJGNAGHF_00587	FCBHJMGC_00666	HAMHKHGL_00583	BHEJMAFE_00583
group_725		hypothetical protein	4	4	1.0	3	2347				414	414	414.0	GJGNAGHF_00359	FCBHJMGC_00438	HAMHKHGL_00355	BHEJMAFE_00355
group_724		hypothetical protein	4	4	1.0	3	2346				414	414	414.0	GJGNAGHF_00126	FCBHJMGC_00205	HAMHKHGL_00122	BHEJMAFE_00122
group_723		hypothetical protein	4	4	1.0	3	2345				417	417	417.0	GJGNAGHF_02931	FCBHJMGC_03006	HAMHKHGL_02927	BHEJMAFE_02930
ohrA	ohrA	Organic hydroperoxide resistance protein OhrA	4	4	1.0	3	2344				417	417	417.0	GJGNAGHF_02133	FCBHJMGC_02212	HAMHKHGL_02130	BHEJMAFE_02133
manX_3	manX_3	PTS system mannose-specific EIIAB component	4	4	1.0	3	2343				417	417	417.0	GJGNAGHF_01841	FCBHJMGC_01921	HAMHKHGL_01839	BHEJMAFE_01841
group_722		hypothetical protein	4	4	1.0	3	2342				417	417	417.0	GJGNAGHF_01694	FCBHJMGC_01774	HAMHKHGL_01692	BHEJMAFE_01694
group_721		hypothetical protein	4	4	1.0	3	2341				417	417	417.0	GJGNAGHF_01054	FCBHJMGC_01133	HAMHKHGL_01050	BHEJMAFE_01050
rsbT	rsbT	Serine/threonine-protein kinase RsbT	4	4	1.0	3	2340				417	417	417.0	GJGNAGHF_00659	FCBHJMGC_00738	HAMHKHGL_00655	BHEJMAFE_00655
group_720		hypothetical protein	4	4	1.0	3	2339				417	417	417.0	GJGNAGHF_00429	FCBHJMGC_00508	HAMHKHGL_00425	BHEJMAFE_00425
group_719		Putative HTH-type transcriptional regulator	4	4	1.0	3	2338				417	417	417.0	GJGNAGHF_00406	FCBHJMGC_00485	HAMHKHGL_00402	BHEJMAFE_00402
group_718		hypothetical protein	4	4	1.0	3	2337				417	417	417.0	GJGNAGHF_00178	FCBHJMGC_00257	HAMHKHGL_00174	BHEJMAFE_00174
group_717		putative HTH-type transcriptional regulator/GBAA_1941/BAS1801	4	4	1.0	3	2336				417	417	417.0	GJGNAGHF_00047	FCBHJMGC_00126	HAMHKHGL_00043	BHEJMAFE_00043
ydaG	ydaG	General stress protein 26	4	4	1.0	3	2335				420	420	420.0	GJGNAGHF_02704	FCBHJMGC_02780	HAMHKHGL_02701	BHEJMAFE_02703
group_716		hypothetical protein	4	4	1.0	3	2334				420	420	420.0	GJGNAGHF_02350	FCBHJMGC_02425	HAMHKHGL_02348	BHEJMAFE_02348
ypjD	ypjD	putative protein YpjD	4	4	1.0	3	2333				420	420	420.0	GJGNAGHF_01752	FCBHJMGC_01832	HAMHKHGL_01750	BHEJMAFE_01752
group_715		Putative esterase	4	4	1.0	3	2332				420	420	420.0	GJGNAGHF_01106	FCBHJMGC_01181	HAMHKHGL_01098	BHEJMAFE_01101
group_714		hypothetical protein	4	4	1.0	3	2331				420	420	420.0	GJGNAGHF_00152	FCBHJMGC_00231	HAMHKHGL_00148	BHEJMAFE_00148
group_713		hypothetical protein	4	4	1.0	3	2329				423	423	423.0	GJGNAGHF_02932	FCBHJMGC_03007	HAMHKHGL_02928	BHEJMAFE_02931
mhqR	mhqR	HTH-type transcriptional regulator MhqR	4	4	1.0	3	2328				423	423	423.0	GJGNAGHF_02784	FCBHJMGC_02859	HAMHKHGL_02780	BHEJMAFE_02783
adhR_3	adhR_3	HTH-type transcriptional regulator AdhR	4	4	1.0	3	2327				423	423	423.0	GJGNAGHF_02544	FCBHJMGC_02620	HAMHKHGL_02542	BHEJMAFE_02544
immR_2	immR_2	HTH-type transcriptional regulator ImmR	4	4	1.0	3	2326				423	423	423.0	GJGNAGHF_02403	FCBHJMGC_02478	HAMHKHGL_02401	BHEJMAFE_02401
mrpB	mrpB	Na(+)/H(+) antiporter subunit B	4	4	1.0	3	2325				423	423	423.0	GJGNAGHF_02284	FCBHJMGC_02361	HAMHKHGL_02284	BHEJMAFE_02284
hit	hit	Protein hit	4	4	1.0	3	2324				423	423	423.0	GJGNAGHF_02150	FCBHJMGC_02229	HAMHKHGL_02147	BHEJMAFE_02150
group_712		hypothetical protein	4	4	1.0	3	2323				423	423	423.0	GJGNAGHF_01470	FCBHJMGC_01545	HAMHKHGL_01462	BHEJMAFE_01465
cymR	cymR	HTH-type transcriptional regulator CymR	4	4	1.0	3	2322				423	423	423.0	GJGNAGHF_01342	FCBHJMGC_01417	HAMHKHGL_01334	BHEJMAFE_01337
moaE	moaE	Molybdopterin synthase catalytic subunit	4	4	1.0	3	2321				423	423	423.0	GJGNAGHF_00819	FCBHJMGC_00898	HAMHKHGL_00815	BHEJMAFE_00815
flgD	flgD	Basal-body rod modification protein FlgD	4	4	1.0	3	2320				423	423	423.0	GJGNAGHF_00469	FCBHJMGC_00548	HAMHKHGL_00465	BHEJMAFE_00465
group_711		hypothetical protein	4	4	1.0	3	2319				423	423	423.0	GJGNAGHF_00183	FCBHJMGC_00262	HAMHKHGL_00179	BHEJMAFE_00179
group_710		hypothetical protein	4	4	1.0	3	2318				426	426	426.0	GJGNAGHF_02886	FCBHJMGC_02961	HAMHKHGL_02882	BHEJMAFE_02885
group_709		hypothetical protein	4	4	1.0	3	2317				426	426	426.0	GJGNAGHF_02876	FCBHJMGC_02951	HAMHKHGL_02872	BHEJMAFE_02875
immA	immA	Metallopeptidase ImmA	4	4	1.0	3	2316				426	426	426.0	GJGNAGHF_02404	FCBHJMGC_02479	HAMHKHGL_02402	BHEJMAFE_02402
arsC	arsC	Arsenate reductase	4	4	1.0	3	2315				426	426	426.0	GJGNAGHF_02164	FCBHJMGC_02243	HAMHKHGL_02161	BHEJMAFE_02164
zur	zur	Zinc-specific metallo-regulatory protein	4	4	1.0	3	2314				426	426	426.0	GJGNAGHF_01272	FCBHJMGC_01347	HAMHKHGL_01264	BHEJMAFE_01267
group_708		hypothetical protein	4	4	1.0	3	2313				426	426	426.0	GJGNAGHF_01032	FCBHJMGC_01111	HAMHKHGL_01028	BHEJMAFE_01028
badR	badR	Transcriptional activatory protein BadR	4	4	1.0	3	2312				426	426	426.0	GJGNAGHF_00764	FCBHJMGC_00843	HAMHKHGL_00760	BHEJMAFE_00760
group_707		Acetyltransferase	4	4	1.0	3	2311				426	426	426.0	GJGNAGHF_00170	FCBHJMGC_00249	HAMHKHGL_00166	BHEJMAFE_00166
rplK	rplK	50S ribosomal protein L11	4	4	1.0	3	2310				426	426	426.0	GJGNAGHF_00025	FCBHJMGC_00104	HAMHKHGL_00021	BHEJMAFE_00021
yugI_2	yugI_2	General stress protein 13	4	4	1.0	3	2309				429	429	429.0	GJGNAGHF_03020	FCBHJMGC_03093	HAMHKHGL_03014	BHEJMAFE_03017
group_706		hypothetical protein	4	4	1.0	3	2308				429	429	429.0	GJGNAGHF_02930	FCBHJMGC_03005	HAMHKHGL_02926	BHEJMAFE_02929
mntR	mntR	Transcriptional regulator MntR	4	4	1.0	3	2307				429	429	429.0	GJGNAGHF_01721	FCBHJMGC_01801	HAMHKHGL_01719	BHEJMAFE_01721
group_705		hypothetical protein	4	4	1.0	3	2306				429	429	429.0	GJGNAGHF_01462	FCBHJMGC_01537	HAMHKHGL_01454	BHEJMAFE_01457
group_704		hypothetical protein	4	4	1.0	3	2305				429	429	429.0	GJGNAGHF_01169	FCBHJMGC_01244	HAMHKHGL_01161	BHEJMAFE_01164
group_703		hypothetical protein	4	4	1.0	3	2304				429	429	429.0	GJGNAGHF_00760	FCBHJMGC_00839	HAMHKHGL_00756	BHEJMAFE_00756
group_702		hypothetical protein	4	4	1.0	3	2303				429	429	429.0	GJGNAGHF_00477	FCBHJMGC_00556	HAMHKHGL_00473	BHEJMAFE_00473
yhaI	yhaI	Inner membrane protein YhaI	4	4	1.0	3	2302				429	429	429.0	GJGNAGHF_00445	FCBHJMGC_00524	HAMHKHGL_00441	BHEJMAFE_00441
group_701		hypothetical protein	4	4	1.0	3	2301				432	432	432.0	GJGNAGHF_02949	FCBHJMGC_03024	HAMHKHGL_02945	BHEJMAFE_02948
group_700		hypothetical protein	4	4	1.0	3	2300				432	432	432.0	GJGNAGHF_02248	FCBHJMGC_02335	HAMHKHGL_02251	BHEJMAFE_02248
group_699		hypothetical protein	4	4	1.0	3	2299				432	432	432.0	GJGNAGHF_02246	FCBHJMGC_02333	HAMHKHGL_02249	BHEJMAFE_02246
yueI	yueI	putative protein YueI	4	4	1.0	3	2298				432	432	432.0	GJGNAGHF_01823	FCBHJMGC_01903	HAMHKHGL_01821	BHEJMAFE_01823
group_698		hypothetical protein	4	4	1.0	3	2297				432	432	432.0	GJGNAGHF_01483	FCBHJMGC_01558	HAMHKHGL_01475	BHEJMAFE_01478
pduV	pduV	Propanediol utilization protein PduV	4	4	1.0	3	2296				432	432	432.0	GJGNAGHF_00901	FCBHJMGC_00980	HAMHKHGL_00897	BHEJMAFE_00897
group_697		hypothetical protein	4	4	1.0	3	2295				432	432	432.0	GJGNAGHF_00196	FCBHJMGC_00275	HAMHKHGL_00192	BHEJMAFE_00192
group_696		Putative glycerol transporter	4	4	1.0	3	2294				432	432	432.0	GJGNAGHF_00123	FCBHJMGC_00202	HAMHKHGL_00119	BHEJMAFE_00119
ulaC_2	ulaC_2	Ascorbate-specific PTS system EIIA component	4	4	1.0	3	2293				435	435	435.0	GJGNAGHF_02602	FCBHJMGC_02678	HAMHKHGL_02600	BHEJMAFE_02602
group_695		hypothetical protein	4	4	1.0	3	2292				435	435	435.0	GJGNAGHF_02590	FCBHJMGC_02666	HAMHKHGL_02588	BHEJMAFE_02590
rplP	rplP	50S ribosomal protein L16	4	4	1.0	3	2291				435	435	435.0	GJGNAGHF_02576	FCBHJMGC_02652	HAMHKHGL_02574	BHEJMAFE_02576
fabZ	fabZ	3-hydroxyacyl-[acyl-carrier-protein] dehydratase FabZ	4	4	1.0	3	2290				435	435	435.0	GJGNAGHF_02469	FCBHJMGC_02544	HAMHKHGL_02467	BHEJMAFE_02467
group_694		hypothetical protein	4	4	1.0	3	2289				435	435	435.0	GJGNAGHF_02008	FCBHJMGC_02088	HAMHKHGL_02006	BHEJMAFE_02007
group_693		hypothetical protein	4	4	1.0	3	2288				435	435	435.0	GJGNAGHF_01967	FCBHJMGC_02047	HAMHKHGL_01965	BHEJMAFE_01967
group_692		hypothetical protein	4	4	1.0	3	2287				435	435	435.0	GJGNAGHF_01021	FCBHJMGC_01100	HAMHKHGL_01017	BHEJMAFE_01017
manX_2	manX_2	PTS system mannose-specific EIIAB component	4	4	1.0	3	2286				435	435	435.0	GJGNAGHF_00555	FCBHJMGC_00634	HAMHKHGL_00551	BHEJMAFE_00551
group_691		Putative universal stress protein	4	4	1.0	3	2285				435	435	435.0	GJGNAGHF_00282	FCBHJMGC_00361	HAMHKHGL_00278	BHEJMAFE_00278
group_690		hypothetical protein	4	4	1.0	3	2284				438	438	438.0	GJGNAGHF_02946	FCBHJMGC_03021	HAMHKHGL_02942	BHEJMAFE_02945
rplM	rplM	50S ribosomal protein L13	4	4	1.0	3	2283				438	438	438.0	GJGNAGHF_02548	FCBHJMGC_02624	HAMHKHGL_02546	BHEJMAFE_02548
yfdG	yfdG	Prophage bactoprenol-linked glucose translocase	4	4	1.0	3	2282				438	438	438.0	GJGNAGHF_02494	FCBHJMGC_02569	HAMHKHGL_02492	BHEJMAFE_02492
group_689		Flavodoxin	4	4	1.0	3	2281				438	438	438.0	GJGNAGHF_02087	FCBHJMGC_02166	HAMHKHGL_02084	BHEJMAFE_02087
group_688		hypothetical protein	4	4	1.0	3	2280				438	438	438.0	GJGNAGHF_01952	FCBHJMGC_02032	HAMHKHGL_01950	BHEJMAFE_01952
msrB	msrB	Peptide methionine sulfoxide reductase MsrB	4	4	1.0	3	2279				438	438	438.0	GJGNAGHF_01703	FCBHJMGC_01783	HAMHKHGL_01701	BHEJMAFE_01703
group_687		hypothetical protein	4	4	1.0	3	2278				438	438	438.0	GJGNAGHF_01453	FCBHJMGC_01528	HAMHKHGL_01445	BHEJMAFE_01448
adhR_2	adhR_2	HTH-type transcriptional regulator AdhR	4	4	1.0	3	2277				438	438	438.0	GJGNAGHF_01305	FCBHJMGC_01380	HAMHKHGL_01297	BHEJMAFE_01300
ccmK_1	ccmK_1	Carbon dioxide-concentrating mechanism protein CcmK	4	4	1.0	3	2276				438	438	438.0	GJGNAGHF_00914	FCBHJMGC_00993	HAMHKHGL_00910	BHEJMAFE_00910
rpiB_4	rpiB_4	Ribose-5-phosphate isomerase B	4	4	1.0	3	2275				441	441	441.0	GJGNAGHF_02613	FCBHJMGC_02689	HAMHKHGL_02611	BHEJMAFE_02613
rplO	rplO	50S ribosomal protein L15	4	4	1.0	3	2274				441	441	441.0	GJGNAGHF_02564	FCBHJMGC_02640	HAMHKHGL_02562	BHEJMAFE_02564
group_686		hypothetical protein	4	4	1.0	3	2273				441	441	441.0	GJGNAGHF_02028	FCBHJMGC_02108	HAMHKHGL_02026	BHEJMAFE_02028
perR	perR	Peroxide operon regulator	4	4	1.0	3	2272				441	441	441.0	GJGNAGHF_01526	FCBHJMGC_01607	HAMHKHGL_01525	BHEJMAFE_01527
yusO	yusO	putative HTH-type transcriptional regulator YusO	4	4	1.0	3	2271				441	441	441.0	GJGNAGHF_01445	FCBHJMGC_01520	HAMHKHGL_01437	BHEJMAFE_01440
group_685		hypothetical protein	4	4	1.0	3	2270				441	441	441.0	GJGNAGHF_01283	FCBHJMGC_01358	HAMHKHGL_01275	BHEJMAFE_01278
group_684		hypothetical protein	4	4	1.0	3	2269				441	441	441.0	GJGNAGHF_00831	FCBHJMGC_00910	HAMHKHGL_00827	BHEJMAFE_00827
ybiA	ybiA	N-glycosidase YbiA	4	4	1.0	3	2268				441	441	441.0	GJGNAGHF_00670	FCBHJMGC_00749	HAMHKHGL_00666	BHEJMAFE_00666
group_683		hypothetical protein	4	4	1.0	3	2267				444	444	444.0	GJGNAGHF_02679	FCBHJMGC_02755	HAMHKHGL_02676	BHEJMAFE_02678
sufU	sufU	Zinc-dependent sulfurtransferase SufU	4	4	1.0	3	2266				444	444	444.0	GJGNAGHF_02319	FCBHJMGC_02394	HAMHKHGL_02317	BHEJMAFE_02317
bltD_2	bltD_2	Spermine/spermidine acetyltransferase	4	4	1.0	3	2265				444	444	444.0	GJGNAGHF_02307	FCBHJMGC_02382	HAMHKHGL_02305	BHEJMAFE_02305
group_682		hypothetical protein	4	4	1.0	3	2264				444	444	444.0	GJGNAGHF_02209	FCBHJMGC_02288	HAMHKHGL_02206	BHEJMAFE_02209
ulaC_1	ulaC_1	Ascorbate-specific PTS system EIIA component	4	4	1.0	3	2263				444	444	444.0	GJGNAGHF_01817	FCBHJMGC_01897	HAMHKHGL_01815	BHEJMAFE_01817
ndk	ndk	Nucleoside diphosphate kinase	4	4	1.0	3	2262				444	444	444.0	GJGNAGHF_01773	FCBHJMGC_01853	HAMHKHGL_01771	BHEJMAFE_01773
group_681		hypothetical protein	4	4	1.0	3	2261				444	444	444.0	GJGNAGHF_01053	FCBHJMGC_01132	HAMHKHGL_01049	BHEJMAFE_01049
eutQ	eutQ	Ethanolamine utilization protein EutQ	4	4	1.0	3	2260				444	444	444.0	GJGNAGHF_00943	FCBHJMGC_01022	HAMHKHGL_00939	BHEJMAFE_00939
group_680		Acetyltransferase	4	4	1.0	3	2259				444	444	444.0	GJGNAGHF_00751	FCBHJMGC_00830	HAMHKHGL_00747	BHEJMAFE_00747
yycN	yycN	putative N-acetyltransferase YycN	4	4	1.0	3	2258				444	444	444.0	GJGNAGHF_00394	FCBHJMGC_00473	HAMHKHGL_00390	BHEJMAFE_00390
ohrR_1	ohrR_1	Organic hydroperoxide resistance transcriptional regulator	4	4	1.0	3	2257				444	444	444.0	GJGNAGHF_00382	FCBHJMGC_00461	HAMHKHGL_00378	BHEJMAFE_00378
group_679		hypothetical protein	4	4	1.0	3	2256				444	444	444.0	GJGNAGHF_00293	FCBHJMGC_00372	HAMHKHGL_00289	BHEJMAFE_00289
rplI	rplI	50S ribosomal protein L9	4	4	1.0	3	2255				447	447	447.0	GJGNAGHF_02867	FCBHJMGC_02942	HAMHKHGL_02863	BHEJMAFE_02866
ulaC_3	ulaC_3	Ascorbate-specific PTS system EIIA component	4	4	1.0	3	2254				447	447	447.0	GJGNAGHF_02753	FCBHJMGC_02829	HAMHKHGL_02750	BHEJMAFE_02752
group_678		Flavodoxin	4	4	1.0	3	2253				447	447	447.0	GJGNAGHF_01553	FCBHJMGC_01634	HAMHKHGL_01552	BHEJMAFE_01554
yqeY	yqeY	putative protein YqeY	4	4	1.0	3	2252				447	447	447.0	GJGNAGHF_01295	FCBHJMGC_01370	HAMHKHGL_01287	BHEJMAFE_01290
rpiB_3	rpiB_3	Ribose-5-phosphate isomerase B	4	4	1.0	3	2251				447	447	447.0	GJGNAGHF_00509	FCBHJMGC_00588	HAMHKHGL_00505	BHEJMAFE_00505
group_677		hypothetical protein	4	4	1.0	3	2250				447	447	447.0	GJGNAGHF_00153	FCBHJMGC_00232	HAMHKHGL_00149	BHEJMAFE_00149
fruA_1	fruA_1	PTS system fructose-specific EIIABC component	4	4	1.0	3	2249				447	447	447.0	GJGNAGHF_00130	FCBHJMGC_00209	HAMHKHGL_00126	BHEJMAFE_00126
rpiB_1	rpiB_1	Ribose-5-P isomerase B	4	4	1.0	3	2248				447	447	447.0	GJGNAGHF_00118	FCBHJMGC_00197	HAMHKHGL_00114	BHEJMAFE_00114
group_676		hypothetical protein	4	4	1.0	3	2247				450	450	450.0	GJGNAGHF_02881	FCBHJMGC_02956	HAMHKHGL_02877	BHEJMAFE_02880
group_675		hypothetical protein	4	4	1.0	3	2246				450	450	450.0	GJGNAGHF_02880	FCBHJMGC_02955	HAMHKHGL_02876	BHEJMAFE_02879
mexR	mexR	Multidrug resistance operon repressor	4	4	1.0	3	2245				450	450	450.0	GJGNAGHF_02681	FCBHJMGC_02757	HAMHKHGL_02678	BHEJMAFE_02680
ywiB	ywiB	putative beta-barrel protein YwiB	4	4	1.0	3	2244				450	450	450.0	GJGNAGHF_02507	FCBHJMGC_02582	HAMHKHGL_02505	BHEJMAFE_02505
group_674		hypothetical protein	4	4	1.0	3	2243				450	450	450.0	GJGNAGHF_01899	FCBHJMGC_01979	HAMHKHGL_01897	BHEJMAFE_01899
argR	argR	Arginine repressor	4	4	1.0	3	2242				450	450	450.0	GJGNAGHF_01192	FCBHJMGC_01267	HAMHKHGL_01184	BHEJMAFE_01187
group_673		hypothetical protein	4	4	1.0	3	2241				450	450	450.0	GJGNAGHF_00967	FCBHJMGC_01046	HAMHKHGL_00963	BHEJMAFE_00963
rpiB_2	rpiB_2	Ribose-5-phosphate isomerase B	4	4	1.0	3	2240				450	450	450.0	GJGNAGHF_00265	FCBHJMGC_00344	HAMHKHGL_00261	BHEJMAFE_00261
group_672		hypothetical protein	4	4	1.0	3	2239				450	450	450.0	GJGNAGHF_00168	FCBHJMGC_00247	HAMHKHGL_00164	BHEJMAFE_00164
fur	fur	Ferric uptake regulation protein	4	4	1.0	3	2238				453	453	453.0	GJGNAGHF_01800	FCBHJMGC_01880	HAMHKHGL_01798	BHEJMAFE_01800
dtd	dtd	D-aminoacyl-tRNA deacylase	4	4	1.0	3	2237				453	453	453.0	GJGNAGHF_01349	FCBHJMGC_01424	HAMHKHGL_01341	BHEJMAFE_01344
group_671		hypothetical protein	4	4	1.0	3	2236				453	453	453.0	GJGNAGHF_01081	FCBHJMGC_01156	HAMHKHGL_01073	BHEJMAFE_01076
group_670		hypothetical protein	4	4	1.0	3	2235				453	453	453.0	GJGNAGHF_01000	FCBHJMGC_01079	HAMHKHGL_00996	BHEJMAFE_00996
marR	marR	Multiple antibiotic resistance protein MarR	4	4	1.0	3	2234				453	453	453.0	GJGNAGHF_00981	FCBHJMGC_01060	HAMHKHGL_00977	BHEJMAFE_00977
yjaB	yjaB	putative N-acetyltransferase YjaB	4	4	1.0	3	2233				453	453	453.0	GJGNAGHF_00882	FCBHJMGC_00961	HAMHKHGL_00878	BHEJMAFE_00878
ykuL	ykuL	CBS domain-containing protein YkuL	4	4	1.0	3	2232				453	453	453.0	GJGNAGHF_00784	FCBHJMGC_00863	HAMHKHGL_00780	BHEJMAFE_00780
group_669		hypothetical protein	4	4	1.0	3	2231				453	453	453.0	GJGNAGHF_00585	FCBHJMGC_00664	HAMHKHGL_00581	BHEJMAFE_00581
manP_1	manP_1	PTS system mannose-specific EIIBCA component	4	4	1.0	3	2230				453	453	453.0	GJGNAGHF_00401	FCBHJMGC_00480	HAMHKHGL_00397	BHEJMAFE_00397
group_668		hypothetical protein	4	4	1.0	3	2229				456	456	456.0	GJGNAGHF_02885	FCBHJMGC_02960	HAMHKHGL_02881	BHEJMAFE_02884
adhR_4	adhR_4	HTH-type transcriptional regulator AdhR	4	4	1.0	3	2228				456	456	456.0	GJGNAGHF_02683	FCBHJMGC_02759	HAMHKHGL_02680	BHEJMAFE_02682
ywlF	ywlF	Putative sugar phosphate isomerase YwlF	4	4	1.0	3	2227				456	456	456.0	GJGNAGHF_02625	FCBHJMGC_02701	HAMHKHGL_02623	BHEJMAFE_02625
ohrR_2	ohrR_2	Organic hydroperoxide resistance transcriptional regulator	4	4	1.0	3	2226				456	456	456.0	GJGNAGHF_02134	FCBHJMGC_02213	HAMHKHGL_02131	BHEJMAFE_02134
group_667		hypothetical protein	4	4	1.0	3	2225				456	456	456.0	GJGNAGHF_01430	FCBHJMGC_01505	HAMHKHGL_01422	BHEJMAFE_01425
group_666		hypothetical protein	4	4	1.0	3	2224				456	456	456.0	GJGNAGHF_00883	FCBHJMGC_00962	HAMHKHGL_00879	BHEJMAFE_00879
ypdB	ypdB	Transcriptional regulatory protein YpdB	4	4	1.0	3	2223				456	456	456.0	GJGNAGHF_00759	FCBHJMGC_00838	HAMHKHGL_00755	BHEJMAFE_00755
group_665		hypothetical protein	4	4	1.0	3	2222				456	456	456.0	GJGNAGHF_00389	FCBHJMGC_00468	HAMHKHGL_00385	BHEJMAFE_00385
group_664		hypothetical protein	4	4	1.0	3	2221				456	456	456.0	GJGNAGHF_00154	FCBHJMGC_00233	HAMHKHGL_00150	BHEJMAFE_00150
sepF	sepF	Cell division protein SepF	4	4	1.0	3	2220				459	459	459.0	GJGNAGHF_01874	FCBHJMGC_01954	HAMHKHGL_01872	BHEJMAFE_01874
group_663		hypothetical protein	4	4	1.0	3	2219				459	459	459.0	GJGNAGHF_01585	FCBHJMGC_01666	HAMHKHGL_01584	BHEJMAFE_01586
group_662		hypothetical protein	4	4	1.0	3	2218				459	459	459.0	GJGNAGHF_00726	FCBHJMGC_00805	HAMHKHGL_00722	BHEJMAFE_00722
yfkJ	yfkJ	Low molecular weight protein-tyrosine-phosphatase YfkJ	4	4	1.0	3	2217				459	459	459.0	GJGNAGHF_00712	FCBHJMGC_00791	HAMHKHGL_00708	BHEJMAFE_00708
group_661		hypothetical protein	4	4	1.0	3	2216				459	459	459.0	GJGNAGHF_00575	FCBHJMGC_00654	HAMHKHGL_00571	BHEJMAFE_00571
group_660		hypothetical protein	4	4	1.0	3	2215				459	459	459.0	GJGNAGHF_00347	FCBHJMGC_00426	HAMHKHGL_00343	BHEJMAFE_00343
group_659		hypothetical protein	4	4	1.0	3	2214				459	459	459.0	GJGNAGHF_00280	FCBHJMGC_00359	HAMHKHGL_00276	BHEJMAFE_00276
mngA_1	mngA_1	PTS system 2-O-alpha-mannosyl-D-glycerate-specific EIIABC component	4	4	1.0	3	2213				459	459	459.0	GJGNAGHF_00173	FCBHJMGC_00252	HAMHKHGL_00169	BHEJMAFE_00169
ctsr	ctsr	Transcriptional regulator CtsR	4	4	1.0	3	2212				459	459	459.0	GJGNAGHF_00007	FCBHJMGC_00086	HAMHKHGL_00003	BHEJMAFE_00003
yehR	yehR	putative lipoprotein YehR	4	4	1.0	3	2211				462	462	462.0	GJGNAGHF_03009	FCBHJMGC_03082	HAMHKHGL_03003	BHEJMAFE_03006
group_658		hypothetical protein	4	4	1.0	3	2210				462	462	462.0	GJGNAGHF_02928	FCBHJMGC_03003	HAMHKHGL_02924	BHEJMAFE_02927
group_657		hypothetical protein	4	4	1.0	3	2209				462	462	462.0	GJGNAGHF_02809	FCBHJMGC_02884	HAMHKHGL_02805	BHEJMAFE_02808
group_656		hypothetical protein	4	4	1.0	3	2208				462	462	462.0	GJGNAGHF_02678	FCBHJMGC_02754	HAMHKHGL_02675	BHEJMAFE_02677
yvbK	yvbK	putative N-acetyltransferase YvbK	4	4	1.0	3	2207				462	462	462.0	GJGNAGHF_02045	FCBHJMGC_02125	HAMHKHGL_02043	BHEJMAFE_02045
group_655		hypothetical protein	4	4	1.0	3	2206				462	462	462.0	GJGNAGHF_01957	FCBHJMGC_02037	HAMHKHGL_01955	BHEJMAFE_01957
tsaE	tsaE	tRNA threonylcarbamoyladenosine biosynthesis protein TsaE	4	4	1.0	3	2205				462	462	462.0	GJGNAGHF_01922	FCBHJMGC_02002	HAMHKHGL_01920	BHEJMAFE_01922
dut	dut	Deoxyuridine 5'-triphosphate nucleotidohydrolase	4	4	1.0	3	2204				462	462	462.0	GJGNAGHF_01534	FCBHJMGC_01615	HAMHKHGL_01533	BHEJMAFE_01535
group_654		hypothetical protein	4	4	1.0	3	2203				462	462	462.0	GJGNAGHF_01395	FCBHJMGC_01470	HAMHKHGL_01387	BHEJMAFE_01390
group_653		hypothetical protein	4	4	1.0	3	2202				462	462	462.0	GJGNAGHF_01014	FCBHJMGC_01093	HAMHKHGL_01010	BHEJMAFE_01010
group_652		hypothetical protein	4	4	1.0	3	2201				462	462	462.0	GJGNAGHF_00568	FCBHJMGC_00647	HAMHKHGL_00564	BHEJMAFE_00564
group_651		hypothetical protein	4	4	1.0	3	2200				465	465	465.0	GJGNAGHF_02660	FCBHJMGC_02736	HAMHKHGL_02657	BHEJMAFE_02659
mtlF	mtlF	Mannitol-specific phosphotransferase enzyme IIA component	4	4	1.0	3	2199				465	465	465.0	GJGNAGHF_02618	FCBHJMGC_02694	HAMHKHGL_02616	BHEJMAFE_02618
smpB	smpB	SsrA-binding protein	4	4	1.0	3	2198				465	465	465.0	GJGNAGHF_02356	FCBHJMGC_02431	HAMHKHGL_02354	BHEJMAFE_02354
lspA	lspA	Lipoprotein signal peptidase	4	4	1.0	3	2197				465	465	465.0	GJGNAGHF_01688	FCBHJMGC_01768	HAMHKHGL_01686	BHEJMAFE_01688
group_650		Putative universal stress protein	4	4	1.0	3	2196				465	465	465.0	GJGNAGHF_01407	FCBHJMGC_01482	HAMHKHGL_01399	BHEJMAFE_01402
nrdR	nrdR	Transcriptional repressor NrdR	4	4	1.0	3	2195				465	465	465.0	GJGNAGHF_01389	FCBHJMGC_01464	HAMHKHGL_01381	BHEJMAFE_01384
group_649		hypothetical protein	4	4	1.0	3	2194				465	465	465.0	GJGNAGHF_01082	FCBHJMGC_01157	HAMHKHGL_01074	BHEJMAFE_01077
group_648		hypothetical protein	4	4	1.0	3	2193				465	465	465.0	GJGNAGHF_00476	FCBHJMGC_00555	HAMHKHGL_00472	BHEJMAFE_00472
fruA_5	fruA_5	PTS system fructose-specific EIIABC component	4	4	1.0	3	2192				465	465	465.0	GJGNAGHF_00200	FCBHJMGC_00279	HAMHKHGL_00196	BHEJMAFE_00196
gatA_3	gatA_3	PTS system galactitol-specific EIIA component	4	4	1.0	3	2191				468	468	468.0	GJGNAGHF_02023	FCBHJMGC_02103	HAMHKHGL_02021	BHEJMAFE_02023
group_647		putative phosphotransferase enzyme IIB component	4	4	1.0	3	2190				468	468	468.0	GJGNAGHF_01846	FCBHJMGC_01926	HAMHKHGL_01844	BHEJMAFE_01846
accB	accB	Biotin carboxyl carrier protein of acetyl-CoA carboxylase	4	4	1.0	3	2189				468	468	468.0	GJGNAGHF_01181	FCBHJMGC_01256	HAMHKHGL_01173	BHEJMAFE_01176
group_646		hypothetical protein	4	4	1.0	3	2188				468	468	468.0	GJGNAGHF_01167	FCBHJMGC_01242	HAMHKHGL_01159	BHEJMAFE_01162
rimP	rimP	Ribosome maturation factor RimP	4	4	1.0	3	2187				468	468	468.0	GJGNAGHF_01146	FCBHJMGC_01221	HAMHKHGL_01138	BHEJMAFE_01141
luxS	luxS	S-ribosylhomocysteine lyase	4	4	1.0	3	2186				468	468	468.0	GJGNAGHF_01113	FCBHJMGC_01188	HAMHKHGL_01105	BHEJMAFE_01108
group_645		hypothetical protein	4	4	1.0	3	2185				468	468	468.0	GJGNAGHF_00966	FCBHJMGC_01045	HAMHKHGL_00962	BHEJMAFE_00962
group_644		hypothetical protein	4	4	1.0	3	2184				468	468	468.0	GJGNAGHF_00740	FCBHJMGC_00819	HAMHKHGL_00736	BHEJMAFE_00736
group_643		hypothetical protein	4	4	1.0	3	2183				468	468	468.0	GJGNAGHF_00667	FCBHJMGC_00746	HAMHKHGL_00663	BHEJMAFE_00663
group_642		hypothetical protein	4	4	1.0	3	2182				468	468	468.0	GJGNAGHF_00550	FCBHJMGC_00629	HAMHKHGL_00546	BHEJMAFE_00546
gatA_1	gatA_1	PTS system galactitol-specific EIIA component	4	4	1.0	3	2181				468	468	468.0	GJGNAGHF_00270	FCBHJMGC_00349	HAMHKHGL_00266	BHEJMAFE_00266
group_641		hypothetical protein	4	4	1.0	3	2180				471	471	471.0	GJGNAGHF_02814	FCBHJMGC_02889	HAMHKHGL_02810	BHEJMAFE_02813
tadA_2	tadA_2	tRNA-specific adenosine deaminase	4	4	1.0	3	2179				471	471	471.0	GJGNAGHF_02674	FCBHJMGC_02750	HAMHKHGL_02671	BHEJMAFE_02673
group_640		Putative universal stress protein	4	4	1.0	3	2178				471	471	471.0	GJGNAGHF_02624	FCBHJMGC_02700	HAMHKHGL_02622	BHEJMAFE_02624
rpsG	rpsG	30S ribosomal protein S7	4	4	1.0	3	2177				471	471	471.0	GJGNAGHF_02606	FCBHJMGC_02682	HAMHKHGL_02604	BHEJMAFE_02606
group_639		hypothetical protein	4	4	1.0	3	2176				471	471	471.0	GJGNAGHF_02231	FCBHJMGC_02310	HAMHKHGL_02228	BHEJMAFE_02231
merR1	merR1	Mercuric resistance operon regulatory protein	4	4	1.0	3	2175				471	471	471.0	GJGNAGHF_01631	FCBHJMGC_01712	HAMHKHGL_01630	BHEJMAFE_01632
dps_1	dps_1	DNA protection during starvation protein	4	4	1.0	3	2174				471	471	471.0	GJGNAGHF_00717	FCBHJMGC_00796	HAMHKHGL_00713	BHEJMAFE_00713
group_638		hypothetical protein	4	4	1.0	3	2173				471	471	471.0	GJGNAGHF_00608	FCBHJMGC_00687	HAMHKHGL_00604	BHEJMAFE_00604
group_637		hypothetical protein	4	4	1.0	3	2172				471	471	471.0	GJGNAGHF_00024	FCBHJMGC_00103	HAMHKHGL_00020	BHEJMAFE_00020
group_635		hypothetical protein	4	4	1.0	3	2170				474	474	474.0	GJGNAGHF_02291	FCBHJMGC_02368	HAMHKHGL_02291	BHEJMAFE_02291
mngA_3	mngA_3	PTS system 2-O-alpha-mannosyl-D-glycerate-specific EIIABC component	4	4	1.0	3	2169				474	474	474.0	GJGNAGHF_02071	FCBHJMGC_02150	HAMHKHGL_02068	BHEJMAFE_02071
group_634		hypothetical protein	4	4	1.0	3	2168				474	474	474.0	GJGNAGHF_01996	FCBHJMGC_02076	HAMHKHGL_01994	BHEJMAFE_01995
group_633		hypothetical protein	4	4	1.0	3	2167				474	474	474.0	GJGNAGHF_01747	FCBHJMGC_01827	HAMHKHGL_01745	BHEJMAFE_01747
aroK	aroK	Shikimate kinase	4	4	1.0	3	2166				474	474	474.0	GJGNAGHF_01591	FCBHJMGC_01672	HAMHKHGL_01590	BHEJMAFE_01592
ytkD	ytkD	Putative 8-oxo-dGTP diphosphatase YtkD	4	4	1.0	3	2165				474	474	474.0	GJGNAGHF_01496	FCBHJMGC_01571	HAMHKHGL_01488	BHEJMAFE_01491
group_632		hypothetical protein	4	4	1.0	3	2164				474	474	474.0	GJGNAGHF_00879	FCBHJMGC_00958	HAMHKHGL_00875	BHEJMAFE_00875
rsbW	rsbW	Serine-protein kinase RsbW	4	4	1.0	3	2163				474	474	474.0	GJGNAGHF_00662	FCBHJMGC_00741	HAMHKHGL_00658	BHEJMAFE_00658
group_631		hypothetical protein	4	4	1.0	3	2162				474	474	474.0	GJGNAGHF_00574	FCBHJMGC_00653	HAMHKHGL_00570	BHEJMAFE_00570
group_630		hypothetical protein	4	4	1.0	3	2161				474	474	474.0	GJGNAGHF_00250	FCBHJMGC_00329	HAMHKHGL_00246	BHEJMAFE_00246
group_629		hypothetical protein	4	4	1.0	3	2160				474	474	474.0	GJGNAGHF_00233	FCBHJMGC_00312	HAMHKHGL_00229	BHEJMAFE_00229
ispF	ispF	2-C-methyl-D-erythritol 24-cyclodiphosphate synthase	4	4	1.0	3	2159				474	474	474.0	GJGNAGHF_00014	FCBHJMGC_00093	HAMHKHGL_00010	BHEJMAFE_00010
group_628		hypothetical protein	4	4	1.0	3	2158				477	477	477.0	GJGNAGHF_02532	FCBHJMGC_02607	HAMHKHGL_02530	BHEJMAFE_02530
group_627		hypothetical protein	4	4	1.0	3	2157				477	477	477.0	GJGNAGHF_02391	FCBHJMGC_02466	HAMHKHGL_02389	BHEJMAFE_02389
group_626		hypothetical protein	4	4	1.0	3	2156				477	477	477.0	GJGNAGHF_02114	FCBHJMGC_02193	HAMHKHGL_02111	BHEJMAFE_02114
mutX	mutX	8-oxo-dGTP diphosphatase	4	4	1.0	3	2155				477	477	477.0	GJGNAGHF_01071	FCBHJMGC_01146	HAMHKHGL_01063	BHEJMAFE_01066
group_625		hypothetical protein	4	4	1.0	3	2154				477	477	477.0	GJGNAGHF_00649	FCBHJMGC_00728	HAMHKHGL_00645	BHEJMAFE_00645
ybaK	ybaK	Cys-tRNA(Pro)/Cys-tRNA(Cys) deacylase YbaK	4	4	1.0	3	2153				477	477	477.0	GJGNAGHF_00561	FCBHJMGC_00640	HAMHKHGL_00557	BHEJMAFE_00557
folK	folK	2-amino-4-hydroxy-6-hydroxymethyldihydropteridine pyrophosphokinase	4	4	1.0	3	2152				480	480	480.0	GJGNAGHF_03028	FCBHJMGC_03101	HAMHKHGL_03022	BHEJMAFE_03025
group_624		hypothetical protein	4	4	1.0	3	2151				480	480	480.0	GJGNAGHF_02609	FCBHJMGC_02685	HAMHKHGL_02607	BHEJMAFE_02609
mrpE	mrpE	Na(+)/H(+) antiporter subunit E	4	4	1.0	3	2150				480	480	480.0	GJGNAGHF_02287	FCBHJMGC_02364	HAMHKHGL_02287	BHEJMAFE_02287
group_623		hypothetical protein	4	4	1.0	3	2149				480	480	480.0	GJGNAGHF_01980	FCBHJMGC_02060	HAMHKHGL_01978	BHEJMAFE_01980
rimI	rimI	Ribosomal-protein-alanine acetyltransferase	4	4	1.0	3	2148				480	480	480.0	GJGNAGHF_01920	FCBHJMGC_02000	HAMHKHGL_01918	BHEJMAFE_01920
group_622		hypothetical protein	4	4	1.0	3	2147				480	480	480.0	GJGNAGHF_01158	FCBHJMGC_01233	HAMHKHGL_01150	BHEJMAFE_01153
group_621		hypothetical protein	4	4	1.0	3	2146				480	480	480.0	GJGNAGHF_01024	FCBHJMGC_01103	HAMHKHGL_01020	BHEJMAFE_01020
group_620		hypothetical protein	4	4	1.0	3	2145				480	480	480.0	GJGNAGHF_00918	FCBHJMGC_00997	HAMHKHGL_00914	BHEJMAFE_00914
sirC	sirC	Precorrin-2 dehydrogenase	4	4	1.0	3	2144				480	480	480.0	GJGNAGHF_00897	FCBHJMGC_00976	HAMHKHGL_00893	BHEJMAFE_00893
ogt	ogt	Methylated-DNA--protein-cysteine methyltransferase constitutive	4	4	1.0	3	2143				480	480	480.0	GJGNAGHF_00771	FCBHJMGC_00850	HAMHKHGL_00767	BHEJMAFE_00767
gpx1	gpx1	Hydroperoxy fatty acid reductase gpx1	4	4	1.0	3	2142				480	480	480.0	GJGNAGHF_00758	FCBHJMGC_00837	HAMHKHGL_00754	BHEJMAFE_00754
group_619		hypothetical protein	4	4	1.0	3	2141				480	480	480.0	GJGNAGHF_00502	FCBHJMGC_00581	HAMHKHGL_00498	BHEJMAFE_00498
group_618		hypothetical protein	4	4	1.0	3	2140				480	480	480.0	GJGNAGHF_00249	FCBHJMGC_00328	HAMHKHGL_00245	BHEJMAFE_00245
rlmH	rlmH	Ribosomal RNA large subunit methyltransferase H	4	4	1.0	3	2139				480	480	480.0	GJGNAGHF_00075	FCBHJMGC_00154	HAMHKHGL_00071	BHEJMAFE_00071
ssbA_1	ssbA_1	Single-stranded DNA-binding protein A	4	4	1.0	3	2138				483	483	483.0	GJGNAGHF_02382	FCBHJMGC_02457	HAMHKHGL_02380	BHEJMAFE_02380
group_617		hypothetical protein	4	4	1.0	3	2137				483	483	483.0	GJGNAGHF_02280	FCBHJMGC_02357	HAMHKHGL_02280	BHEJMAFE_02280
adaB	adaB	Methylated-DNA--protein-cysteine methyltransferase inducible	4	4	1.0	3	2136				483	483	483.0	GJGNAGHF_02176	FCBHJMGC_02255	HAMHKHGL_02173	BHEJMAFE_02176
coaD	coaD	Phosphopantetheine adenylyltransferase	4	4	1.0	3	2135				483	483	483.0	GJGNAGHF_01896	FCBHJMGC_01976	HAMHKHGL_01894	BHEJMAFE_01896
dfrA	dfrA	Dihydrofolate reductase	4	4	1.0	3	2134				483	483	483.0	GJGNAGHF_01717	FCBHJMGC_01797	HAMHKHGL_01715	BHEJMAFE_01717
greA	greA	Transcription elongation factor GreA	4	4	1.0	3	2133				483	483	483.0	GJGNAGHF_01323	FCBHJMGC_01398	HAMHKHGL_01315	BHEJMAFE_01318
moaC	moaC	Cyclic pyranopterin monophosphate synthase	4	4	1.0	3	2132				483	483	483.0	GJGNAGHF_00821	FCBHJMGC_00900	HAMHKHGL_00817	BHEJMAFE_00817
group_616		hypothetical protein	4	4	1.0	3	2131				483	483	483.0	GJGNAGHF_00650	FCBHJMGC_00729	HAMHKHGL_00646	BHEJMAFE_00646
group_615		hypothetical protein	4	4	1.0	3	2130				483	483	483.0	GJGNAGHF_00376	FCBHJMGC_00455	HAMHKHGL_00372	BHEJMAFE_00372
group_614		hypothetical protein	4	4	1.0	3	2129				483	483	483.0	GJGNAGHF_00172	FCBHJMGC_00251	HAMHKHGL_00168	BHEJMAFE_00168
group_613		hypothetical protein	4	4	1.0	3	2128				483	483	483.0	GJGNAGHF_00099	FCBHJMGC_00178	HAMHKHGL_00095	BHEJMAFE_00095
group_612		hypothetical protein	4	4	1.0	3	2127				486	486	486.0	GJGNAGHF_01825	FCBHJMGC_01905	HAMHKHGL_01823	BHEJMAFE_01825
ybeY	ybeY	Endoribonuclease YbeY	4	4	1.0	3	2126				486	486	486.0	GJGNAGHF_01292	FCBHJMGC_01367	HAMHKHGL_01284	BHEJMAFE_01287
group_611		hypothetical protein	4	4	1.0	3	2125				486	486	486.0	GJGNAGHF_01027	FCBHJMGC_01106	HAMHKHGL_01023	BHEJMAFE_01023
yslB	yslB	putative protein YslB	4	4	1.0	3	2124				486	486	486.0	GJGNAGHF_00992	FCBHJMGC_01071	HAMHKHGL_00988	BHEJMAFE_00988
mobB	mobB	Molybdopterin-guanine dinucleotide biosynthesis adapter protein	4	4	1.0	3	2123				486	486	486.0	GJGNAGHF_00818	FCBHJMGC_00897	HAMHKHGL_00814	BHEJMAFE_00814
group_610		hypothetical protein	4	4	1.0	3	2122				486	486	486.0	GJGNAGHF_00671	FCBHJMGC_00750	HAMHKHGL_00667	BHEJMAFE_00667
manX_1	manX_1	PTS system mannose-specific EIIAB component	4	4	1.0	3	2121				486	486	486.0	GJGNAGHF_00554	FCBHJMGC_00633	HAMHKHGL_00550	BHEJMAFE_00550
group_609		hypothetical protein	4	4	1.0	3	2120				486	486	486.0	GJGNAGHF_00234	FCBHJMGC_00313	HAMHKHGL_00230	BHEJMAFE_00230
ywnA	ywnA	Putative HTH-type transcriptional regulator YwnA	4	4	1.0	3	2119				486	486	486.0	GJGNAGHF_00210	FCBHJMGC_00289	HAMHKHGL_00206	BHEJMAFE_00206
levE	levE	PTS system fructose-specific EIIB component	4	4	1.0	3	2118				489	489	489.0	GJGNAGHF_02836	FCBHJMGC_02911	HAMHKHGL_02832	BHEJMAFE_02835
purE	purE	N5-carboxyaminoimidazole ribonucleotide mutase	4	4	1.0	3	2117				489	489	489.0	GJGNAGHF_01617	FCBHJMGC_01698	HAMHKHGL_01616	BHEJMAFE_01618
group_608		hypothetical protein	4	4	1.0	3	2116				489	489	489.0	GJGNAGHF_01477	FCBHJMGC_01552	HAMHKHGL_01469	BHEJMAFE_01472
msrC	msrC	Free methionine-R-sulfoxide reductase	4	4	1.0	3	2115				489	489	489.0	GJGNAGHF_01422	FCBHJMGC_01497	HAMHKHGL_01414	BHEJMAFE_01417
group_607		hypothetical protein	4	4	1.0	3	2114				489	489	489.0	GJGNAGHF_00941	FCBHJMGC_01020	HAMHKHGL_00937	BHEJMAFE_00937
moaB	moaB	Molybdenum cofactor biosynthesis protein B	4	4	1.0	3	2113				489	489	489.0	GJGNAGHF_00823	FCBHJMGC_00902	HAMHKHGL_00819	BHEJMAFE_00819
queT	queT	Queuosine precursor transporter QueT	4	4	1.0	3	2112				489	489	489.0	GJGNAGHF_00635	FCBHJMGC_00714	HAMHKHGL_00631	BHEJMAFE_00631
ilvH	ilvH	Acetolactate synthase small subunit	4	4	1.0	3	2111				492	492	492.0	GJGNAGHF_01829	FCBHJMGC_01909	HAMHKHGL_01827	BHEJMAFE_01829
group_606		hypothetical protein	4	4	1.0	3	2110				492	492	492.0	GJGNAGHF_01737	FCBHJMGC_01817	HAMHKHGL_01735	BHEJMAFE_01737
crr	crr	PTS system glucose-specific EIIA component	4	4	1.0	3	2109				492	492	492.0	GJGNAGHF_00792	FCBHJMGC_00871	HAMHKHGL_00788	BHEJMAFE_00788
group_605		hypothetical protein	4	4	1.0	3	2108				492	492	492.0	GJGNAGHF_00506	FCBHJMGC_00585	HAMHKHGL_00502	BHEJMAFE_00502
group_604		hypothetical protein	4	4	1.0	3	2107				495	495	495.0	GJGNAGHF_01481	FCBHJMGC_01556	HAMHKHGL_01473	BHEJMAFE_01476
group_603		hypothetical protein	4	4	1.0	3	2106				495	495	495.0	GJGNAGHF_00946	FCBHJMGC_01025	HAMHKHGL_00942	BHEJMAFE_00942
group_602		hypothetical protein	4	4	1.0	3	2105				495	495	495.0	GJGNAGHF_00387	FCBHJMGC_00466	HAMHKHGL_00383	BHEJMAFE_00383
group_601		Putative acetyltransferase	4	4	1.0	3	2104				498	498	498.0	GJGNAGHF_02423	FCBHJMGC_02498	HAMHKHGL_02421	BHEJMAFE_02421
yocH_1	yocH_1	Cell wall-binding protein YocH	4	4	1.0	3	2103				498	498	498.0	GJGNAGHF_01936	FCBHJMGC_02016	HAMHKHGL_01934	BHEJMAFE_01936
tpx	tpx	Thiol peroxidase	4	4	1.0	3	2102				498	498	498.0	GJGNAGHF_01410	FCBHJMGC_01485	HAMHKHGL_01402	BHEJMAFE_01405
ywnH	ywnH	Putative phosphinothricin acetyltransferase YwnH	4	4	1.0	3	2101				498	498	498.0	GJGNAGHF_01227	FCBHJMGC_01302	HAMHKHGL_01219	BHEJMAFE_01222
group_600		hypothetical protein	4	4	1.0	3	2100				498	498	498.0	GJGNAGHF_00679	FCBHJMGC_00758	HAMHKHGL_00675	BHEJMAFE_00675
ypjQ	ypjQ	putative protein YpjQ	4	4	1.0	3	2099				501	501	501.0	GJGNAGHF_02305	FCBHJMGC_02380	HAMHKHGL_02303	BHEJMAFE_02303
group_599		hypothetical protein	4	4	1.0	3	2098				501	501	501.0	GJGNAGHF_01939	FCBHJMGC_02019	HAMHKHGL_01937	BHEJMAFE_01939
group_598		hypothetical protein	4	4	1.0	3	2097				501	501	501.0	GJGNAGHF_00460	FCBHJMGC_00539	HAMHKHGL_00456	BHEJMAFE_00456
rplJ	rplJ	50S ribosomal protein L10	4	4	1.0	3	2096				501	501	501.0	GJGNAGHF_00027	FCBHJMGC_00106	HAMHKHGL_00023	BHEJMAFE_00023
rpsE	rpsE	30S ribosomal protein S5	4	4	1.0	3	2095				504	504	504.0	GJGNAGHF_02566	FCBHJMGC_02642	HAMHKHGL_02564	BHEJMAFE_02566
hmoB	hmoB	Heme-degrading monooxygenase HmoB	4	4	1.0	3	2094				504	504	504.0	GJGNAGHF_02147	FCBHJMGC_02226	HAMHKHGL_02144	BHEJMAFE_02147
group_597		hypothetical protein	4	4	1.0	3	2093				504	504	504.0	GJGNAGHF_00877	FCBHJMGC_00956	HAMHKHGL_00873	BHEJMAFE_00873
group_596		hypothetical protein	4	4	1.0	3	2092				504	504	504.0	GJGNAGHF_00685	FCBHJMGC_00764	HAMHKHGL_00681	BHEJMAFE_00681
group_595		hypothetical protein	4	4	1.0	3	2091				504	504	504.0	GJGNAGHF_00518	FCBHJMGC_00597	HAMHKHGL_00514	BHEJMAFE_00514
paiA_1	paiA_1	Spermidine/spermine N(1)-acetyltransferase	4	4	1.0	3	2090				504	504	504.0	GJGNAGHF_00372	FCBHJMGC_00451	HAMHKHGL_00368	BHEJMAFE_00368
group_594		hypothetical protein	4	4	1.0	3	2089				504	504	504.0	GJGNAGHF_00214	FCBHJMGC_00293	HAMHKHGL_00210	BHEJMAFE_00210
group_593		hypothetical protein	4	4	1.0	3	2088				504	504	504.0	GJGNAGHF_00055	FCBHJMGC_00134	HAMHKHGL_00051	BHEJMAFE_00051
mnaT	mnaT	L-amino acid N-acyltransferase MnaT	4	4	1.0	3	2087				507	507	507.0	GJGNAGHF_02075	FCBHJMGC_02154	HAMHKHGL_02072	BHEJMAFE_02075
ybdM	ybdM	putative protein YbdM	4	4	1.0	3	2086				507	507	507.0	GJGNAGHF_01134	FCBHJMGC_01209	HAMHKHGL_01126	BHEJMAFE_01129
paiA_2	paiA_2	Spermidine/spermine N(1)-acetyltransferase	4	4	1.0	3	2085				507	507	507.0	GJGNAGHF_00586	FCBHJMGC_00665	HAMHKHGL_00582	BHEJMAFE_00582
group_592		hypothetical protein	4	4	1.0	3	2084				510	510	510.0	GJGNAGHF_02734	FCBHJMGC_02810	HAMHKHGL_02731	BHEJMAFE_02733
group_591		hypothetical protein	4	4	1.0	3	2083				510	510	510.0	GJGNAGHF_01590	FCBHJMGC_01671	HAMHKHGL_01589	BHEJMAFE_01591
trmL	trmL	tRNA (cytidine(34)-2'-O)-methyltransferase	4	4	1.0	3	2082				510	510	510.0	GJGNAGHF_00709	FCBHJMGC_00788	HAMHKHGL_00705	BHEJMAFE_00705
idi	idi	Isopentenyl-diphosphate Delta-isomerase	4	4	1.0	3	2081				510	510	510.0	GJGNAGHF_00142	FCBHJMGC_00221	HAMHKHGL_00138	BHEJMAFE_00138
atpF	atpF	ATP synthase subunit b	4	4	1.0	3	2080				513	513	513.0	GJGNAGHF_02478	FCBHJMGC_02553	HAMHKHGL_02476	BHEJMAFE_02476
group_590		hypothetical protein	4	4	1.0	3	2079				513	513	513.0	GJGNAGHF_02345	FCBHJMGC_02420	HAMHKHGL_02343	BHEJMAFE_02343
group_589		hypothetical protein	4	4	1.0	3	2078				513	513	513.0	GJGNAGHF_00880	FCBHJMGC_00959	HAMHKHGL_00876	BHEJMAFE_00876
yacP	yacP	putative protein YacP	4	4	1.0	3	2077				513	513	513.0	GJGNAGHF_00020	FCBHJMGC_00099	HAMHKHGL_00016	BHEJMAFE_00016
group_588		hypothetical protein	4	4	1.0	3	2076				516	516	516.0	GJGNAGHF_02872	FCBHJMGC_02947	HAMHKHGL_02868	BHEJMAFE_02871
group_587		hypothetical protein	4	4	1.0	3	2075				516	516	516.0	GJGNAGHF_01486	FCBHJMGC_01561	HAMHKHGL_01478	BHEJMAFE_01481
group_586		hypothetical protein	4	4	1.0	3	2074				516	516	516.0	GJGNAGHF_01476	FCBHJMGC_01551	HAMHKHGL_01468	BHEJMAFE_01471
pduE	pduE	Propanediol dehydratase small subunit	4	4	1.0	3	2073				516	516	516.0	GJGNAGHF_00911	FCBHJMGC_00990	HAMHKHGL_00907	BHEJMAFE_00907
group_585		hypothetical protein	4	4	1.0	3	2072				516	516	516.0	GJGNAGHF_00522	FCBHJMGC_00601	HAMHKHGL_00518	BHEJMAFE_00518
speG_2	speG_2	Spermidine N(1)-acetyltransferase	4	4	1.0	3	2071				519	519	519.0	GJGNAGHF_02823	FCBHJMGC_02898	HAMHKHGL_02819	BHEJMAFE_02822
group_584		putative acyl-CoA thioester hydrolase	4	4	1.0	3	2070				519	519	519.0	GJGNAGHF_01790	FCBHJMGC_01870	HAMHKHGL_01788	BHEJMAFE_01790
rimM	rimM	Ribosome maturation factor RimM	4	4	1.0	3	2069				519	519	519.0	GJGNAGHF_01636	FCBHJMGC_01717	HAMHKHGL_01635	BHEJMAFE_01637
group_583		hypothetical protein	4	4	1.0	3	2068				519	519	519.0	GJGNAGHF_01578	FCBHJMGC_01659	HAMHKHGL_01577	BHEJMAFE_01579
mreD	mreD	Rod shape-determining protein MreD	4	4	1.0	3	2067				519	519	519.0	GJGNAGHF_01373	FCBHJMGC_01448	HAMHKHGL_01365	BHEJMAFE_01368
group_582		hypothetical protein	4	4	1.0	3	2066				519	519	519.0	GJGNAGHF_01019	FCBHJMGC_01098	HAMHKHGL_01015	BHEJMAFE_01015
mcsA	mcsA	Protein-arginine kinase activator protein	4	4	1.0	3	2065				519	519	519.0	GJGNAGHF_00008	FCBHJMGC_00087	HAMHKHGL_00004	BHEJMAFE_00004
yraA	yraA	Putative cysteine protease YraA	4	4	1.0	3	2064				522	522	522.0	GJGNAGHF_02190	FCBHJMGC_02269	HAMHKHGL_02187	BHEJMAFE_02190
nadR	nadR	Transcription repressor NadR	4	4	1.0	3	2063				522	522	522.0	GJGNAGHF_01865	FCBHJMGC_01945	HAMHKHGL_01863	BHEJMAFE_01865
apt	apt	Adenine phosphoribosyltransferase	4	4	1.0	3	2062				522	522	522.0	GJGNAGHF_01351	FCBHJMGC_01426	HAMHKHGL_01343	BHEJMAFE_01346
group_581		hypothetical protein	4	4	1.0	3	2061				522	522	522.0	GJGNAGHF_01319	FCBHJMGC_01394	HAMHKHGL_01311	BHEJMAFE_01314
group_580		hypothetical protein	4	4	1.0	3	2060				522	522	522.0	GJGNAGHF_01126	FCBHJMGC_01201	HAMHKHGL_01118	BHEJMAFE_01121
ccmK_2	ccmK_2	Carbon dioxide-concentrating mechanism protein CcmK	4	4	1.0	3	2059				522	522	522.0	GJGNAGHF_00934	FCBHJMGC_01013	HAMHKHGL_00930	BHEJMAFE_00930
srlA	srlA	PTS system glucitol/sorbitol-specific EIIC component	4	4	1.0	3	2058				522	522	522.0	GJGNAGHF_00314	FCBHJMGC_00393	HAMHKHGL_00310	BHEJMAFE_00310
yyaP	yyaP	putative protein YyaP	4	4	1.0	3	2057				525	525	525.0	GJGNAGHF_02518	FCBHJMGC_02593	HAMHKHGL_02516	BHEJMAFE_02516
group_579		hypothetical protein	4	4	1.0	3	2056				525	525	525.0	GJGNAGHF_02397	FCBHJMGC_02472	HAMHKHGL_02395	BHEJMAFE_02395
group_578		hypothetical protein	4	4	1.0	3	2055				525	525	525.0	GJGNAGHF_01618	FCBHJMGC_01699	HAMHKHGL_01617	BHEJMAFE_01619
group_577		hypothetical protein	4	4	1.0	3	2054				525	525	525.0	GJGNAGHF_01429	FCBHJMGC_01504	HAMHKHGL_01421	BHEJMAFE_01424
group_576		Putative metallophosphoesterase MG207	4	4	1.0	3	2053				525	525	525.0	GJGNAGHF_00996	FCBHJMGC_01075	HAMHKHGL_00992	BHEJMAFE_00992
group_575		hypothetical protein	4	4	1.0	3	2052				525	525	525.0	GJGNAGHF_00107	FCBHJMGC_00186	HAMHKHGL_00103	BHEJMAFE_00103
bepR	bepR	HTH-type transcriptional repressor BepR	4	4	1.0	3	2051				528	528	528.0	GJGNAGHF_02771	FCBHJMGC_02846	HAMHKHGL_02767	BHEJMAFE_02770
group_574		hypothetical protein	4	4	1.0	3	2050				528	528	528.0	GJGNAGHF_01948	FCBHJMGC_02028	HAMHKHGL_01946	BHEJMAFE_01948
divIVA	divIVA	Septum site-determining protein DivIVA	4	4	1.0	3	2049				528	528	528.0	GJGNAGHF_01864	FCBHJMGC_01944	HAMHKHGL_01862	BHEJMAFE_01864
group_573		hypothetical protein	4	4	1.0	3	2048				528	528	528.0	GJGNAGHF_01826	FCBHJMGC_01906	HAMHKHGL_01824	BHEJMAFE_01826
group_572		hypothetical protein	4	4	1.0	3	2047				528	528	528.0	GJGNAGHF_01530	FCBHJMGC_01611	HAMHKHGL_01529	BHEJMAFE_01531
sttH	sttH	Streptothricin hydrolase	4	4	1.0	3	2046				528	528	528.0	GJGNAGHF_00399	FCBHJMGC_00478	HAMHKHGL_00395	BHEJMAFE_00395
group_571		hypothetical protein	4	4	1.0	3	2045				528	528	528.0	GJGNAGHF_00366	FCBHJMGC_00445	HAMHKHGL_00362	BHEJMAFE_00362
ymdB_2	ymdB_2	O-acetyl-ADP-ribose deacetylase	4	4	1.0	3	2044				531	531	531.0	GJGNAGHF_02715	FCBHJMGC_02791	HAMHKHGL_02712	BHEJMAFE_02714
group_570		hypothetical protein	4	4	1.0	3	2043				531	531	531.0	GJGNAGHF_02227	FCBHJMGC_02306	HAMHKHGL_02224	BHEJMAFE_02227
group_569		hypothetical protein	4	4	1.0	3	2042				531	531	531.0	GJGNAGHF_01623	FCBHJMGC_01704	HAMHKHGL_01622	BHEJMAFE_01624
group_568		hypothetical protein	4	4	1.0	3	2041				531	531	531.0	GJGNAGHF_01235	FCBHJMGC_01310	HAMHKHGL_01227	BHEJMAFE_01230
group_567		hypothetical protein	4	4	1.0	3	2040				531	531	531.0	GJGNAGHF_00968	FCBHJMGC_01047	HAMHKHGL_00964	BHEJMAFE_00964
group_566		hypothetical protein	4	4	1.0	3	2039				531	531	531.0	GJGNAGHF_00834	FCBHJMGC_00913	HAMHKHGL_00830	BHEJMAFE_00830
group_565		hypothetical protein	4	4	1.0	3	2038				531	531	531.0	GJGNAGHF_00567	FCBHJMGC_00646	HAMHKHGL_00563	BHEJMAFE_00563
group_564		hypothetical protein	4	4	1.0	3	2037				534	534	534.0	GJGNAGHF_02638	FCBHJMGC_02714	HAMHKHGL_02636	BHEJMAFE_02638
group_563		hypothetical protein	4	4	1.0	3	2036				534	534	534.0	GJGNAGHF_01934	FCBHJMGC_02014	HAMHKHGL_01932	BHEJMAFE_01934
msrA	msrA	Peptide methionine sulfoxide reductase MsrA	4	4	1.0	3	2035				534	534	534.0	GJGNAGHF_01704	FCBHJMGC_01784	HAMHKHGL_01702	BHEJMAFE_01704
group_562		hypothetical protein	4	4	1.0	3	2034				534	534	534.0	GJGNAGHF_01239	FCBHJMGC_01314	HAMHKHGL_01231	BHEJMAFE_01234
group_561		hypothetical protein	4	4	1.0	3	2033				534	534	534.0	GJGNAGHF_01089	FCBHJMGC_01164	HAMHKHGL_01081	BHEJMAFE_01084
group_560		hypothetical protein	4	4	1.0	3	2032				534	534	534.0	GJGNAGHF_00881	FCBHJMGC_00960	HAMHKHGL_00877	BHEJMAFE_00877
group_559		hypothetical protein	4	4	1.0	3	2031				534	534	534.0	GJGNAGHF_00411	FCBHJMGC_00490	HAMHKHGL_00407	BHEJMAFE_00407
speG_1	speG_1	Spermidine N(1)-acetyltransferase	4	4	1.0	3	2030				534	534	534.0	GJGNAGHF_00384	FCBHJMGC_00463	HAMHKHGL_00380	BHEJMAFE_00380
nusG	nusG	Transcription termination/antitermination protein NusG	4	4	1.0	3	2029				534	534	534.0	GJGNAGHF_00023	FCBHJMGC_00102	HAMHKHGL_00019	BHEJMAFE_00019
cwlC	cwlC	Sporulation-specific N-acetylmuramoyl-L-alanine amidase	4	4	1.0	3	2028				537	537	537.0	GJGNAGHF_02933	FCBHJMGC_03008	HAMHKHGL_02929	BHEJMAFE_02932
ssbA_2	ssbA_2	Single-stranded DNA-binding protein A	4	4	1.0	3	2027				537	537	537.0	GJGNAGHF_02859	FCBHJMGC_02934	HAMHKHGL_02855	BHEJMAFE_02858
rplF	rplF	50S ribosomal protein L6	4	4	1.0	3	2026				537	537	537.0	GJGNAGHF_02568	FCBHJMGC_02644	HAMHKHGL_02566	BHEJMAFE_02568
rpoE	rpoE	DNA-directed RNA polymerase subunit delta	4	4	1.0	3	2025				537	537	537.0	GJGNAGHF_02505	FCBHJMGC_02580	HAMHKHGL_02503	BHEJMAFE_02503
ytmI	ytmI	putative N-acetyltransferase YtmI	4	4	1.0	3	2024				537	537	537.0	GJGNAGHF_02220	FCBHJMGC_02299	HAMHKHGL_02217	BHEJMAFE_02220
group_558		hypothetical protein	4	4	1.0	3	2023				537	537	537.0	GJGNAGHF_01892	FCBHJMGC_01972	HAMHKHGL_01890	BHEJMAFE_01892
group_557		hypothetical protein	4	4	1.0	3	2022				537	537	537.0	GJGNAGHF_01411	FCBHJMGC_01486	HAMHKHGL_01403	BHEJMAFE_01406
group_556		hypothetical protein	4	4	1.0	3	2021				537	537	537.0	GJGNAGHF_00424	FCBHJMGC_00503	HAMHKHGL_00420	BHEJMAFE_00420
rimL_2	rimL_2	Ribosomal-protein-serine acetyltransferase	4	4	1.0	3	2020				540	540	540.0	GJGNAGHF_02801	FCBHJMGC_02876	HAMHKHGL_02797	BHEJMAFE_02800
rplE	rplE	50S ribosomal protein L5	4	4	1.0	3	2019				540	540	540.0	GJGNAGHF_02571	FCBHJMGC_02647	HAMHKHGL_02569	BHEJMAFE_02571
atpH	atpH	ATP synthase subunit delta	4	4	1.0	3	2018				540	540	540.0	GJGNAGHF_02477	FCBHJMGC_02552	HAMHKHGL_02475	BHEJMAFE_02475
group_555		hypothetical protein	4	4	1.0	3	2017				540	540	540.0	GJGNAGHF_02152	FCBHJMGC_02231	HAMHKHGL_02149	BHEJMAFE_02152
yqgN	yqgN	putative protein YqgN	4	4	1.0	3	2016				540	540	540.0	GJGNAGHF_01161	FCBHJMGC_01236	HAMHKHGL_01153	BHEJMAFE_01156
clpQ	clpQ	ATP-dependent protease subunit ClpQ	4	4	1.0	3	2015				540	540	540.0	GJGNAGHF_01103	FCBHJMGC_01178	HAMHKHGL_01095	BHEJMAFE_01098
group_554		hypothetical protein	4	4	1.0	3	2014				543	543	543.0	GJGNAGHF_02591	FCBHJMGC_02667	HAMHKHGL_02589	BHEJMAFE_02591
rimL_1	rimL_1	Ribosomal-protein-serine acetyltransferase	4	4	1.0	3	2013				543	543	543.0	GJGNAGHF_01541	FCBHJMGC_01622	HAMHKHGL_01540	BHEJMAFE_01542
sipS	sipS	Signal peptidase I S	4	4	1.0	3	2012				543	543	543.0	GJGNAGHF_01096	FCBHJMGC_01171	HAMHKHGL_01088	BHEJMAFE_01091
group_553		hypothetical protein	4	4	1.0	3	2011				543	543	543.0	GJGNAGHF_00986	FCBHJMGC_01065	HAMHKHGL_00982	BHEJMAFE_00982
spoT	spoT	Guanosine-3'5'-bis(diphosphate) 3'-pyrophosphohydrolase	4	4	1.0	3	2010				543	543	543.0	GJGNAGHF_00582	FCBHJMGC_00661	HAMHKHGL_00578	BHEJMAFE_00578
puuR	puuR	HTH-type transcriptional regulator PuuR	4	4	1.0	3	2009				543	543	543.0	GJGNAGHF_00576	FCBHJMGC_00655	HAMHKHGL_00572	BHEJMAFE_00572
group_552		hypothetical protein	4	4	1.0	3	2008				543	543	543.0	GJGNAGHF_00362	FCBHJMGC_00441	HAMHKHGL_00358	BHEJMAFE_00358
group_551		hypothetical protein	4	4	1.0	3	2007				546	546	546.0	GJGNAGHF_02460	FCBHJMGC_02535	HAMHKHGL_02458	BHEJMAFE_02458
ssuE	ssuE	FMN reductase (NADPH)	4	4	1.0	3	2006				546	546	546.0	GJGNAGHF_02221	FCBHJMGC_02300	HAMHKHGL_02218	BHEJMAFE_02221
group_550		hypothetical protein	4	4	1.0	3	2005				546	546	546.0	GJGNAGHF_02005	FCBHJMGC_02085	HAMHKHGL_02003	BHEJMAFE_02004
group_549		hypothetical protein	4	4	1.0	3	2004				546	546	546.0	GJGNAGHF_01765	FCBHJMGC_01845	HAMHKHGL_01763	BHEJMAFE_01765
group_548		hypothetical protein	4	4	1.0	3	2003				546	546	546.0	GJGNAGHF_01733	FCBHJMGC_01813	HAMHKHGL_01731	BHEJMAFE_01733
ahpC	ahpC	Alkyl hydroperoxide reductase C	4	4	1.0	3	2002				546	546	546.0	GJGNAGHF_01432	FCBHJMGC_01507	HAMHKHGL_01424	BHEJMAFE_01427
yjjG_1	yjjG_1	Pyrimidine 5'-nucleotidase YjjG	4	4	1.0	3	2001				546	546	546.0	GJGNAGHF_00040	FCBHJMGC_00119	HAMHKHGL_00036	BHEJMAFE_00036
group_547		hypothetical protein	4	4	1.0	3	2000				549	549	549.0	GJGNAGHF_01237	FCBHJMGC_01312	HAMHKHGL_01229	BHEJMAFE_01232
glpP	glpP	Glycerol uptake operon antiterminator regulatory protein	4	4	1.0	3	1999				549	549	549.0	GJGNAGHF_01232	FCBHJMGC_01307	HAMHKHGL_01224	BHEJMAFE_01227
bioY2	bioY2	Biotin transporter BioY2	4	4	1.0	3	1998				549	549	549.0	GJGNAGHF_00368	FCBHJMGC_00447	HAMHKHGL_00364	BHEJMAFE_00364
group_546		hypothetical protein	4	4	1.0	3	1997				549	549	549.0	GJGNAGHF_00218	FCBHJMGC_00297	HAMHKHGL_00214	BHEJMAFE_00214
sigV	sigV	RNA polymerase sigma factor SigV	4	4	1.0	3	1996				549	549	549.0	GJGNAGHF_00197	FCBHJMGC_00276	HAMHKHGL_00193	BHEJMAFE_00193
group_545		hypothetical protein	4	4	1.0	3	1995				552	552	552.0	GJGNAGHF_02317	FCBHJMGC_02392	HAMHKHGL_02315	BHEJMAFE_02315
pyrR	pyrR	Bifunctional protein PyrR	4	4	1.0	3	1994				552	552	552.0	GJGNAGHF_01684	FCBHJMGC_01764	HAMHKHGL_01682	BHEJMAFE_01684
group_544		hypothetical protein	4	4	1.0	3	1993				552	552	552.0	GJGNAGHF_00970	FCBHJMGC_01049	HAMHKHGL_00966	BHEJMAFE_00966
araC	araC	Arabinose operon regulatory protein	4	4	1.0	3	1992				552	552	552.0	GJGNAGHF_00945	FCBHJMGC_01024	HAMHKHGL_00941	BHEJMAFE_00941
def2	def2	Peptide deformylase 2	4	4	1.0	3	1991				552	552	552.0	GJGNAGHF_00826	FCBHJMGC_00905	HAMHKHGL_00822	BHEJMAFE_00822
nrdG	nrdG	Anaerobic ribonucleoside-triphosphate reductase-activating protein	4	4	1.0	3	1990				552	552	552.0	GJGNAGHF_00062	FCBHJMGC_00141	HAMHKHGL_00058	BHEJMAFE_00058
group_543		hypothetical protein	4	4	1.0	3	1989				555	555	555.0	GJGNAGHF_02255	FCBHJMGC_02342	HAMHKHGL_02258	BHEJMAFE_02255
group_542		hypothetical protein	4	4	1.0	3	1988				555	555	555.0	GJGNAGHF_01592	FCBHJMGC_01673	HAMHKHGL_01591	BHEJMAFE_01593
group_541		hypothetical protein	4	4	1.0	3	1987				555	555	555.0	GJGNAGHF_00899	FCBHJMGC_00978	HAMHKHGL_00895	BHEJMAFE_00895
group_540		hypothetical protein	4	4	1.0	3	1986				555	555	555.0	GJGNAGHF_00825	FCBHJMGC_00904	HAMHKHGL_00821	BHEJMAFE_00821
icaR	icaR	Biofilm operon icaADBC HTH-type negative transcriptional regulator IcaR	4	4	1.0	3	1985				555	555	555.0	GJGNAGHF_00620	FCBHJMGC_00699	HAMHKHGL_00616	BHEJMAFE_00616
group_539		Potassium channel	4	4	1.0	3	1984				555	555	555.0	GJGNAGHF_00193	FCBHJMGC_00272	HAMHKHGL_00189	BHEJMAFE_00189
group_538		hypothetical protein	4	4	1.0	3	1983				555	555	555.0	GJGNAGHF_00085	FCBHJMGC_00164	HAMHKHGL_00081	BHEJMAFE_00081
rsmD	rsmD	Ribosomal RNA small subunit methyltransferase D	4	4	1.0	3	1982				558	558	558.0	GJGNAGHF_01897	FCBHJMGC_01977	HAMHKHGL_01895	BHEJMAFE_01897
act	act	Methanol dehydrogenase activator	4	4	1.0	3	1981				558	558	558.0	GJGNAGHF_01809	FCBHJMGC_01889	HAMHKHGL_01807	BHEJMAFE_01809
efp	efp	Elongation factor P	4	4	1.0	3	1980				558	558	558.0	GJGNAGHF_01180	FCBHJMGC_01255	HAMHKHGL_01172	BHEJMAFE_01175
frr	frr	Ribosome-recycling factor	4	4	1.0	3	1979				558	558	558.0	GJGNAGHF_01139	FCBHJMGC_01214	HAMHKHGL_01131	BHEJMAFE_01134
cobU	cobU	Bifunctional adenosylcobalamin biosynthesis protein CobU	4	4	1.0	3	1978				558	558	558.0	GJGNAGHF_00903	FCBHJMGC_00982	HAMHKHGL_00899	BHEJMAFE_00899
lemA	lemA	Protein LemA	4	4	1.0	3	1977				558	558	558.0	GJGNAGHF_00736	FCBHJMGC_00815	HAMHKHGL_00732	BHEJMAFE_00732
group_537		hypothetical protein	4	4	1.0	3	1976				558	558	558.0	GJGNAGHF_00636	FCBHJMGC_00715	HAMHKHGL_00632	BHEJMAFE_00632
bltD_1	bltD_1	Spermine/spermidine acetyltransferase	4	4	1.0	3	1975				558	558	558.0	GJGNAGHF_00590	FCBHJMGC_00669	HAMHKHGL_00586	BHEJMAFE_00586
pth	pth	Peptidyl-tRNA hydrolase	4	4	1.0	3	1974				561	561	561.0	GJGNAGHF_03015	FCBHJMGC_03088	HAMHKHGL_03009	BHEJMAFE_03012
group_536		hypothetical protein	4	4	1.0	3	1973				561	561	561.0	GJGNAGHF_02910	FCBHJMGC_02985	HAMHKHGL_02906	BHEJMAFE_02909
adaA	adaA	Bifunctional transcriptional activator/DNA repair enzyme AdaA	4	4	1.0	3	1972				561	561	561.0	GJGNAGHF_02177	FCBHJMGC_02256	HAMHKHGL_02174	BHEJMAFE_02177
tadA_1	tadA_1	tRNA-specific adenosine deaminase	4	4	1.0	3	1971				561	561	561.0	GJGNAGHF_01310	FCBHJMGC_01385	HAMHKHGL_01302	BHEJMAFE_01305
thiT	thiT	Thiamine transporter ThiT	4	4	1.0	3	1970				561	561	561.0	GJGNAGHF_01256	FCBHJMGC_01331	HAMHKHGL_01248	BHEJMAFE_01251
rmlC	rmlC	dTDP-4-dehydrorhamnose 35-epimerase	4	4	1.0	3	1969				561	561	561.0	GJGNAGHF_00857	FCBHJMGC_00936	HAMHKHGL_00853	BHEJMAFE_00853
dhaS	dhaS	HTH-type dhaKLM operon transcriptional activator DhaS	4	4	1.0	3	1968				561	561	561.0	GJGNAGHF_00246	FCBHJMGC_00325	HAMHKHGL_00242	BHEJMAFE_00242
hpf	hpf	Ribosome hibernation promotion factor	4	4	1.0	3	1967				564	564	564.0	GJGNAGHF_02454	FCBHJMGC_02529	HAMHKHGL_02452	BHEJMAFE_02452
group_535		hypothetical protein	4	4	1.0	3	1966				564	564	564.0	GJGNAGHF_02110	FCBHJMGC_02189	HAMHKHGL_02107	BHEJMAFE_02110
group_534		hypothetical protein	4	4	1.0	3	1965				564	564	564.0	GJGNAGHF_01482	FCBHJMGC_01557	HAMHKHGL_01474	BHEJMAFE_01477
maa	maa	Maltose O-acetyltransferase	4	4	1.0	3	1964				564	564	564.0	GJGNAGHF_00436	FCBHJMGC_00515	HAMHKHGL_00432	BHEJMAFE_00432
group_533		hypothetical protein	4	4	1.0	3	1963				564	564	564.0	GJGNAGHF_00428	FCBHJMGC_00507	HAMHKHGL_00424	BHEJMAFE_00424
group_532		hypothetical protein	4	4	1.0	3	1962				567	567	567.0	GJGNAGHF_02643	FCBHJMGC_02719	HAMHKHGL_02640	BHEJMAFE_02642
pdxT	pdxT	Pyridoxal 5'-phosphate synthase subunit PdxT	4	4	1.0	3	1961				567	567	567.0	GJGNAGHF_02027	FCBHJMGC_02107	HAMHKHGL_02025	BHEJMAFE_02027
purN	purN	Phosphoribosylglycinamide formyltransferase	4	4	1.0	3	1960				567	567	567.0	GJGNAGHF_01608	FCBHJMGC_01689	HAMHKHGL_01607	BHEJMAFE_01609
nadD	nadD	putative nicotinate-nucleotide adenylyltransferase	4	4	1.0	3	1959				567	567	567.0	GJGNAGHF_01315	FCBHJMGC_01390	HAMHKHGL_01307	BHEJMAFE_01310
spsB	spsB	Signal peptidase IB	4	4	1.0	3	1958				567	567	567.0	GJGNAGHF_01094	FCBHJMGC_01169	HAMHKHGL_01086	BHEJMAFE_01089
yvqK_2	yvqK_2	Cob(I)yrinic acid ac-diamide adenosyltransferase	4	4	1.0	3	1957				567	567	567.0	GJGNAGHF_00965	FCBHJMGC_01044	HAMHKHGL_00961	BHEJMAFE_00961
group_531		hypothetical protein	4	4	1.0	3	1956				570	570	570.0	GJGNAGHF_02349	FCBHJMGC_02424	HAMHKHGL_02347	BHEJMAFE_02347
folE	folE	GTP cyclohydrolase 1	4	4	1.0	3	1955				570	570	570.0	GJGNAGHF_01777	FCBHJMGC_01857	HAMHKHGL_01775	BHEJMAFE_01777
fapR	fapR	Transcription factor FapR	4	4	1.0	3	1954				570	570	570.0	GJGNAGHF_01654	FCBHJMGC_01734	HAMHKHGL_01652	BHEJMAFE_01654
infC	infC	Translation initiation factor IF-3	4	4	1.0	3	1953				570	570	570.0	GJGNAGHF_01627	FCBHJMGC_01708	HAMHKHGL_01626	BHEJMAFE_01628
sipV	sipV	Signal peptidase I V	4	4	1.0	3	1952				570	570	570.0	GJGNAGHF_01095	FCBHJMGC_01170	HAMHKHGL_01087	BHEJMAFE_01090
cbiT	cbiT	Cobalt-precorrin-6B C(15)-methyltransferase (decarboxylating)	4	4	1.0	3	1951				570	570	570.0	GJGNAGHF_00952	FCBHJMGC_01031	HAMHKHGL_00948	BHEJMAFE_00948
group_530		Putative acetyltransferase	4	4	1.0	3	1950				570	570	570.0	GJGNAGHF_00205	FCBHJMGC_00284	HAMHKHGL_00201	BHEJMAFE_00201
group_529		hypothetical protein	4	4	1.0	3	1949				573	573	573.0	GJGNAGHF_02884	FCBHJMGC_02959	HAMHKHGL_02880	BHEJMAFE_02883
trpG	trpG	Anthranilate synthase component 2	4	4	1.0	3	1948				573	573	573.0	GJGNAGHF_02705	FCBHJMGC_02781	HAMHKHGL_02702	BHEJMAFE_02704
kdpC	kdpC	Potassium-transporting ATPase KdpC subunit	4	4	1.0	3	1947				573	573	573.0	GJGNAGHF_02631	FCBHJMGC_02707	HAMHKHGL_02629	BHEJMAFE_02631
group_528		hypothetical protein	4	4	1.0	3	1946				573	573	573.0	GJGNAGHF_02376	FCBHJMGC_02451	HAMHKHGL_02374	BHEJMAFE_02374
group_527		hypothetical protein	4	4	1.0	3	1945				573	573	573.0	GJGNAGHF_00999	FCBHJMGC_01078	HAMHKHGL_00995	BHEJMAFE_00995
group_526		hypothetical protein	4	4	1.0	3	1944				573	573	573.0	GJGNAGHF_00939	FCBHJMGC_01018	HAMHKHGL_00935	BHEJMAFE_00935
pdtaR	pdtaR	putative transcriptional regulatory protein pdtaR	4	4	1.0	3	1943				573	573	573.0	GJGNAGHF_00928	FCBHJMGC_01007	HAMHKHGL_00924	BHEJMAFE_00924
clpP_1	clpP_1	ATP-dependent Clp protease proteolytic subunit	4	4	1.0	3	1942				573	573	573.0	GJGNAGHF_00894	FCBHJMGC_00973	HAMHKHGL_00890	BHEJMAFE_00890
rnmV	rnmV	Ribonuclease M5	4	4	1.0	3	1941				576	576	576.0	GJGNAGHF_02989	FCBHJMGC_03062	HAMHKHGL_02983	BHEJMAFE_02986
tdk	tdk	Thymidine kinase	4	4	1.0	3	1940				576	576	576.0	GJGNAGHF_02489	FCBHJMGC_02564	HAMHKHGL_02487	BHEJMAFE_02487
group_525		hypothetical protein	4	4	1.0	3	1939				576	576	576.0	GJGNAGHF_01489	FCBHJMGC_01564	HAMHKHGL_01481	BHEJMAFE_01484
group_524		hypothetical protein	4	4	1.0	3	1938				576	576	576.0	GJGNAGHF_01314	FCBHJMGC_01389	HAMHKHGL_01306	BHEJMAFE_01309
grpE	grpE	Protein GrpE	4	4	1.0	3	1937				576	576	576.0	GJGNAGHF_01301	FCBHJMGC_01376	HAMHKHGL_01293	BHEJMAFE_01296
cobC	cobC	Adenosylcobalamin/alpha-ribazole phosphatase	4	4	1.0	3	1936				576	576	576.0	GJGNAGHF_00905	FCBHJMGC_00984	HAMHKHGL_00901	BHEJMAFE_00901
group_523		hypothetical protein	4	4	1.0	3	1935				576	576	576.0	GJGNAGHF_00252	FCBHJMGC_00331	HAMHKHGL_00248	BHEJMAFE_00248
xpt	xpt	Xanthine phosphoribosyltransferase	4	4	1.0	3	1934				579	579	579.0	GJGNAGHF_01728	FCBHJMGC_01808	HAMHKHGL_01726	BHEJMAFE_01728
pgsA	pgsA	CDP-diacylglycerol--glycerol-3-phosphate 3-phosphatidyltransferase	4	4	1.0	3	1933				579	579	579.0	GJGNAGHF_01223	FCBHJMGC_01298	HAMHKHGL_01215	BHEJMAFE_01218
group_522		hypothetical protein	4	4	1.0	3	1932				579	579	579.0	GJGNAGHF_00277	FCBHJMGC_00356	HAMHKHGL_00273	BHEJMAFE_00273
leuD	leuD	3-isopropylmalate dehydratase small subunit	4	4	1.0	3	1931				582	582	582.0	GJGNAGHF_01834	FCBHJMGC_01914	HAMHKHGL_01832	BHEJMAFE_01834
tag	tag	DNA-3-methyladenine glycosylase 1	4	4	1.0	3	1930				582	582	582.0	GJGNAGHF_01466	FCBHJMGC_01541	HAMHKHGL_01458	BHEJMAFE_01461
mobA	mobA	putative molybdenum cofactor guanylyltransferase	4	4	1.0	3	1929				582	582	582.0	GJGNAGHF_00813	FCBHJMGC_00892	HAMHKHGL_00809	BHEJMAFE_00809
group_521		hypothetical protein	4	4	1.0	3	1928				585	585	585.0	GJGNAGHF_03014	FCBHJMGC_03087	HAMHKHGL_03008	BHEJMAFE_03011
group_520		Putative peptidyl-prolyl cis-trans isomerase	4	4	1.0	3	1927				585	585	585.0	GJGNAGHF_02281	FCBHJMGC_02358	HAMHKHGL_02281	BHEJMAFE_02281
ypmB	ypmB	putative protein YpmB	4	4	1.0	3	1926				585	585	585.0	GJGNAGHF_01742	FCBHJMGC_01822	HAMHKHGL_01740	BHEJMAFE_01742
kstR2_1	kstR2_1	HTH-type transcriptional repressor KstR2	4	4	1.0	3	1925				585	585	585.0	GJGNAGHF_01559	FCBHJMGC_01640	HAMHKHGL_01558	BHEJMAFE_01560
engB	engB	putative GTP-binding protein EngB	4	4	1.0	3	1924				585	585	585.0	GJGNAGHF_01385	FCBHJMGC_01460	HAMHKHGL_01377	BHEJMAFE_01380
yjbK	yjbK	Putative triphosphatase YjbK	4	4	1.0	3	1923				585	585	585.0	GJGNAGHF_00739	FCBHJMGC_00818	HAMHKHGL_00735	BHEJMAFE_00735
hisB	hisB	Imidazoleglycerol-phosphate dehydratase	4	4	1.0	3	1922				585	585	585.0	GJGNAGHF_00336	FCBHJMGC_00415	HAMHKHGL_00332	BHEJMAFE_00332
group_519		hypothetical protein	4	4	1.0	3	1921				588	588	588.0	GJGNAGHF_01961	FCBHJMGC_02041	HAMHKHGL_01959	BHEJMAFE_01961
group_518		hypothetical protein	4	4	1.0	3	1920				588	588	588.0	GJGNAGHF_01632	FCBHJMGC_01713	HAMHKHGL_01631	BHEJMAFE_01633
group_517		hypothetical protein	4	4	1.0	3	1919				588	588	588.0	GJGNAGHF_01046	FCBHJMGC_01125	HAMHKHGL_01042	BHEJMAFE_01042
spkB	spkB	Serine/threonine-protein kinase B	4	4	1.0	3	1918				591	591	591.0	GJGNAGHF_02385	FCBHJMGC_02460	HAMHKHGL_02383	BHEJMAFE_02383
group_516		hypothetical protein	4	4	1.0	3	1917				591	591	591.0	GJGNAGHF_01966	FCBHJMGC_02046	HAMHKHGL_01964	BHEJMAFE_01966
pipB2	pipB2	Secreted effector protein PipB2	4	4	1.0	3	1916				591	591	591.0	GJGNAGHF_01015	FCBHJMGC_01094	HAMHKHGL_01011	BHEJMAFE_01011
group_515		hypothetical protein	4	4	1.0	3	1915				591	591	591.0	GJGNAGHF_00872	FCBHJMGC_00951	HAMHKHGL_00868	BHEJMAFE_00868
group_514		hypothetical protein	4	4	1.0	3	1914				591	591	591.0	GJGNAGHF_00370	FCBHJMGC_00449	HAMHKHGL_00366	BHEJMAFE_00366
group_513		hypothetical protein	4	4	1.0	3	1913				594	594	594.0	GJGNAGHF_01065	FCBHJMGC_01140	HAMHKHGL_01057	BHEJMAFE_01060
group_512		hypothetical protein	4	4	1.0	3	1912				594	594	594.0	GJGNAGHF_01012	FCBHJMGC_01091	HAMHKHGL_01008	BHEJMAFE_01008
arsM	arsM	Arsenite methyltransferase	4	4	1.0	3	1911				594	594	594.0	GJGNAGHF_00407	FCBHJMGC_00486	HAMHKHGL_00403	BHEJMAFE_00403
axe2	axe2	Acetylxylan esterase	4	4	1.0	3	1910				594	594	594.0	GJGNAGHF_00261	FCBHJMGC_00340	HAMHKHGL_00257	BHEJMAFE_00257
recR	recR	Recombination protein RecR	4	4	1.0	3	1909				597	597	597.0	GJGNAGHF_02657	FCBHJMGC_02733	HAMHKHGL_02654	BHEJMAFE_02656
dhaL	dhaL	PTS-dependent dihydroxyacetone kinase ADP-binding subunit DhaL	4	4	1.0	3	1908				597	597	597.0	GJGNAGHF_02651	FCBHJMGC_02727	HAMHKHGL_02648	BHEJMAFE_02650
clpP_2	clpP_2	ATP-dependent Clp protease proteolytic subunit	4	4	1.0	3	1907				597	597	597.0	GJGNAGHF_02411	FCBHJMGC_02486	HAMHKHGL_02409	BHEJMAFE_02409
scpB	scpB	Segregation and condensation protein B	4	4	1.0	3	1906				597	597	597.0	GJGNAGHF_01794	FCBHJMGC_01874	HAMHKHGL_01792	BHEJMAFE_01794
group_511		hypothetical protein	4	4	1.0	3	1905				597	597	597.0	GJGNAGHF_01764	FCBHJMGC_01844	HAMHKHGL_01762	BHEJMAFE_01764
plsY	plsY	Glycerol-3-phosphate acyltransferase	4	4	1.0	3	1904				597	597	597.0	GJGNAGHF_01109	FCBHJMGC_01184	HAMHKHGL_01101	BHEJMAFE_01104
cbiE	cbiE	Cobalt-precorrin-7 C(5)-methyltransferase	4	4	1.0	3	1903				597	597	597.0	GJGNAGHF_00951	FCBHJMGC_01030	HAMHKHGL_00947	BHEJMAFE_00947
group_510		hypothetical protein	4	4	1.0	3	1902				600	600	600.0	GJGNAGHF_02786	FCBHJMGC_02861	HAMHKHGL_02782	BHEJMAFE_02785
mrpG	mrpG	Na(+)/H(+) antiporter subunit G	4	4	1.0	3	1901				600	600	600.0	GJGNAGHF_02289	FCBHJMGC_02366	HAMHKHGL_02289	BHEJMAFE_02289
group_509		hypothetical protein	4	4	1.0	3	1900				600	600	600.0	GJGNAGHF_01674	FCBHJMGC_01754	HAMHKHGL_01672	BHEJMAFE_01674
group_508		hypothetical protein	4	4	1.0	3	1899				600	600	600.0	GJGNAGHF_01243	FCBHJMGC_01318	HAMHKHGL_01235	BHEJMAFE_01238
gpmA_5	gpmA_5	23-bisphosphoglycerate-dependent phosphoglycerate mutase	4	4	1.0	3	1898				600	600	600.0	GJGNAGHF_01067	FCBHJMGC_01142	HAMHKHGL_01059	BHEJMAFE_01062
rsbX	rsbX	Phosphoserine phosphatase RsbX	4	4	1.0	3	1897				600	600	600.0	GJGNAGHF_00664	FCBHJMGC_00743	HAMHKHGL_00660	BHEJMAFE_00660
group_507		hypothetical protein	4	4	1.0	3	1896				603	603	603.0	GJGNAGHF_02646	FCBHJMGC_02722	HAMHKHGL_02643	BHEJMAFE_02645
rpsD	rpsD	30S ribosomal protein S4	4	4	1.0	3	1895				603	603	603.0	GJGNAGHF_01423	FCBHJMGC_01498	HAMHKHGL_01415	BHEJMAFE_01418
coaE	coaE	Dephospho-CoA kinase	4	4	1.0	3	1894				603	603	603.0	GJGNAGHF_01390	FCBHJMGC_01465	HAMHKHGL_01382	BHEJMAFE_01385
comEA	comEA	ComE operon protein 1	4	4	1.0	3	1893				603	603	603.0	GJGNAGHF_01311	FCBHJMGC_01386	HAMHKHGL_01303	BHEJMAFE_01306
gutQ	gutQ	Arabinose 5-phosphate isomerase GutQ	4	4	1.0	3	1892				603	603	603.0	GJGNAGHF_00269	FCBHJMGC_00348	HAMHKHGL_00265	BHEJMAFE_00265
group_506		hypothetical protein	4	4	1.0	3	1891				606	606	606.0	GJGNAGHF_02406	FCBHJMGC_02481	HAMHKHGL_02404	BHEJMAFE_02404
group_505		hypothetical protein	4	4	1.0	3	1890				606	606	606.0	GJGNAGHF_02386	FCBHJMGC_02461	HAMHKHGL_02384	BHEJMAFE_02384
recU	recU	Holliday junction resolvase RecU	4	4	1.0	3	1889				606	606	606.0	GJGNAGHF_01735	FCBHJMGC_01815	HAMHKHGL_01733	BHEJMAFE_01735
yedJ	yedJ	putative protein YedJ	4	4	1.0	3	1888				606	606	606.0	GJGNAGHF_01619	FCBHJMGC_01700	HAMHKHGL_01618	BHEJMAFE_01620
pabA	pabA	Aminodeoxychorismate/anthranilate synthase component 2	4	4	1.0	3	1887				606	606	606.0	GJGNAGHF_01459	FCBHJMGC_01534	HAMHKHGL_01451	BHEJMAFE_01454
ruvA	ruvA	Holliday junction ATP-dependent DNA helicase RuvA	4	4	1.0	3	1886				606	606	606.0	GJGNAGHF_01360	FCBHJMGC_01435	HAMHKHGL_01352	BHEJMAFE_01355
ydjZ	ydjZ	TVP38/TMEM64 family inner membrane protein YdjZ	4	4	1.0	3	1885				606	606	606.0	GJGNAGHF_00705	FCBHJMGC_00784	HAMHKHGL_00701	BHEJMAFE_00701
rsmC	rsmC	Ribosomal RNA small subunit methyltransferase C	4	4	1.0	3	1884				606	606	606.0	GJGNAGHF_00030	FCBHJMGC_00109	HAMHKHGL_00026	BHEJMAFE_00026
sigH	sigH	RNA polymerase sigma-H factor	4	4	1.0	3	1883				606	606	606.0	GJGNAGHF_00021	FCBHJMGC_00100	HAMHKHGL_00017	BHEJMAFE_00017
kstR2_2	kstR2_2	HTH-type transcriptional repressor KstR2	4	4	1.0	3	1882				609	609	609.0	GJGNAGHF_02372	FCBHJMGC_02447	HAMHKHGL_02370	BHEJMAFE_02370
comK	comK	Competence transcription factor	4	4	1.0	3	1881				609	609	609.0	GJGNAGHF_02203	FCBHJMGC_02282	HAMHKHGL_02200	BHEJMAFE_02203
group_504		hypothetical protein	4	4	1.0	3	1880				609	609	609.0	GJGNAGHF_01962	FCBHJMGC_02042	HAMHKHGL_01960	BHEJMAFE_01962
group_503		hypothetical protein	4	4	1.0	3	1879				609	609	609.0	GJGNAGHF_01930	FCBHJMGC_02010	HAMHKHGL_01928	BHEJMAFE_01930
kdgA	kdgA	KHG/KDPG aldolase	4	4	1.0	3	1878				609	609	609.0	GJGNAGHF_01813	FCBHJMGC_01893	HAMHKHGL_01811	BHEJMAFE_01813
group_502		hypothetical protein	4	4	1.0	3	1877				609	609	609.0	GJGNAGHF_01558	FCBHJMGC_01639	HAMHKHGL_01557	BHEJMAFE_01559
plsC	plsC	1-acyl-sn-glycerol-3-phosphate acyltransferase	4	4	1.0	3	1876				609	609	609.0	GJGNAGHF_01474	FCBHJMGC_01549	HAMHKHGL_01466	BHEJMAFE_01469
trpF	trpF	N-(5'-phosphoribosyl)anthranilate isomerase	4	4	1.0	3	1875				609	609	609.0	GJGNAGHF_01456	FCBHJMGC_01531	HAMHKHGL_01448	BHEJMAFE_01451
sodA	sodA	Superoxide dismutase [Mn]	4	4	1.0	3	1874				609	609	609.0	GJGNAGHF_01266	FCBHJMGC_01341	HAMHKHGL_01258	BHEJMAFE_01261
group_501		hypothetical protein	4	4	1.0	3	1873				609	609	609.0	GJGNAGHF_00602	FCBHJMGC_00681	HAMHKHGL_00598	BHEJMAFE_00598
mhqD_2	mhqD_2	Putative hydrolase MhqD	4	4	1.0	3	1872				609	609	609.0	GJGNAGHF_00531	FCBHJMGC_00610	HAMHKHGL_00527	BHEJMAFE_00527
group_500		hypothetical protein	4	4	1.0	3	1871				609	609	609.0	GJGNAGHF_00444	FCBHJMGC_00523	HAMHKHGL_00440	BHEJMAFE_00440
group_499		hypothetical protein	4	4	1.0	3	1870				612	612	612.0	GJGNAGHF_02861	FCBHJMGC_02936	HAMHKHGL_02857	BHEJMAFE_02860
qoxC	qoxC	Quinol oxidase subunit 3	4	4	1.0	3	1869				612	612	612.0	GJGNAGHF_02829	FCBHJMGC_02904	HAMHKHGL_02825	BHEJMAFE_02828
gph	gph	Phosphoglycolate phosphatase	4	4	1.0	3	1868				612	612	612.0	GJGNAGHF_02686	FCBHJMGC_02762	HAMHKHGL_02683	BHEJMAFE_02685
group_498		hypothetical protein	4	4	1.0	3	1867				612	612	612.0	GJGNAGHF_02226	FCBHJMGC_02305	HAMHKHGL_02223	BHEJMAFE_02226
yesV	yesV	putative protein YesV	4	4	1.0	3	1866				612	612	612.0	GJGNAGHF_01856	FCBHJMGC_01936	HAMHKHGL_01854	BHEJMAFE_01856
fmnP	fmnP	Riboflavin transporter FmnP	4	4	1.0	3	1865				612	612	612.0	GJGNAGHF_01789	FCBHJMGC_01869	HAMHKHGL_01787	BHEJMAFE_01789
group_497		dITP/XTP pyrophosphatase	4	4	1.0	3	1864				612	612	612.0	GJGNAGHF_00995	FCBHJMGC_01074	HAMHKHGL_00991	BHEJMAFE_00991
group_496		hypothetical protein	4	4	1.0	3	1863				612	612	612.0	GJGNAGHF_00773	FCBHJMGC_00852	HAMHKHGL_00769	BHEJMAFE_00769
group_495		hypothetical protein	4	4	1.0	3	1862				612	612	612.0	GJGNAGHF_00525	FCBHJMGC_00604	HAMHKHGL_00521	BHEJMAFE_00521
agrB	agrB	Accessory gene regulator protein B	4	4	1.0	3	1861				615	615	615.0	GJGNAGHF_02862	FCBHJMGC_02937	HAMHKHGL_02858	BHEJMAFE_02861
group_494		hypothetical protein	4	4	1.0	3	1860				615	615	615.0	GJGNAGHF_02516	FCBHJMGC_02591	HAMHKHGL_02514	BHEJMAFE_02514
group_493		hypothetical protein	4	4	1.0	3	1859				615	615	615.0	GJGNAGHF_01705	FCBHJMGC_01785	HAMHKHGL_01703	BHEJMAFE_01705
lexA	lexA	LexA repressor	4	4	1.0	3	1858				615	615	615.0	GJGNAGHF_01127	FCBHJMGC_01202	HAMHKHGL_01119	BHEJMAFE_01122
group_492		hypothetical protein	4	4	1.0	3	1857				615	615	615.0	GJGNAGHF_00885	FCBHJMGC_00964	HAMHKHGL_00881	BHEJMAFE_00881
group_491		hypothetical protein	4	4	1.0	3	1856				615	615	615.0	GJGNAGHF_00840	FCBHJMGC_00919	HAMHKHGL_00836	BHEJMAFE_00836
cysE	cysE	Serine acetyltransferase	4	4	1.0	3	1855				615	615	615.0	GJGNAGHF_00016	FCBHJMGC_00095	HAMHKHGL_00012	BHEJMAFE_00012
group_490		putative metallo-hydrolase	4	4	1.0	3	1854				618	618	618.0	GJGNAGHF_02101	FCBHJMGC_02180	HAMHKHGL_02098	BHEJMAFE_02101
ycnI	ycnI	putative protein YcnI	4	4	1.0	3	1853				618	618	618.0	GJGNAGHF_01905	FCBHJMGC_01985	HAMHKHGL_01903	BHEJMAFE_01905
ccpN	ccpN	Transcriptional repressor CcpN	4	4	1.0	3	1852				618	618	618.0	GJGNAGHF_01709	FCBHJMGC_01789	HAMHKHGL_01707	BHEJMAFE_01709
pheT_2	pheT_2	Phenylalanine--tRNA ligase beta subunit	4	4	1.0	3	1851				618	618	618.0	GJGNAGHF_01435	FCBHJMGC_01510	HAMHKHGL_01427	BHEJMAFE_01430
lntA	lntA	Listeria nuclear targeted protein A	4	4	1.0	3	1850				618	618	618.0	GJGNAGHF_00212	FCBHJMGC_00291	HAMHKHGL_00208	BHEJMAFE_00208
group_489		hypothetical protein	4	4	1.0	3	1849				621	621	621.0	GJGNAGHF_02810	FCBHJMGC_02885	HAMHKHGL_02806	BHEJMAFE_02809
group_488		hypothetical protein	4	4	1.0	3	1848				621	621	621.0	GJGNAGHF_02182	FCBHJMGC_02261	HAMHKHGL_02179	BHEJMAFE_02182
rutR	rutR	HTH-type transcriptional regulator RutR	4	4	1.0	3	1847				621	621	621.0	GJGNAGHF_01806	FCBHJMGC_01886	HAMHKHGL_01804	BHEJMAFE_01806
gmk	gmk	Guanylate kinase	4	4	1.0	3	1846				621	621	621.0	GJGNAGHF_01671	FCBHJMGC_01751	HAMHKHGL_01669	BHEJMAFE_01671
group_487		hypothetical protein	4	4	1.0	3	1845				621	621	621.0	GJGNAGHF_01480	FCBHJMGC_01555	HAMHKHGL_01472	BHEJMAFE_01475
group_486		hypothetical protein	4	4	1.0	3	1844				621	621	621.0	GJGNAGHF_00532	FCBHJMGC_00611	HAMHKHGL_00528	BHEJMAFE_00528
group_485		putative peptidase	4	4	1.0	3	1843				621	621	621.0	GJGNAGHF_00137	FCBHJMGC_00216	HAMHKHGL_00133	BHEJMAFE_00133
ctc	ctc	General stress protein CTC	4	4	1.0	3	1842				624	624	624.0	GJGNAGHF_03013	FCBHJMGC_03086	HAMHKHGL_03007	BHEJMAFE_03010
rplD	rplD	50S ribosomal protein L4	4	4	1.0	3	1841				624	624	624.0	GJGNAGHF_02582	FCBHJMGC_02658	HAMHKHGL_02580	BHEJMAFE_02582
isdC	isdC	Iron-regulated surface determinant protein C	4	4	1.0	3	1840				624	624	624.0	GJGNAGHF_02120	FCBHJMGC_02199	HAMHKHGL_02117	BHEJMAFE_02120
group_484		putative membrane protein	4	4	1.0	3	1839				624	624	624.0	GJGNAGHF_01714	FCBHJMGC_01794	HAMHKHGL_01712	BHEJMAFE_01714
group_483		hypothetical protein	4	4	1.0	3	1838				624	624	624.0	GJGNAGHF_01322	FCBHJMGC_01397	HAMHKHGL_01314	BHEJMAFE_01317
group_482		Putative 3-methyladenine DNA glycosylase	4	4	1.0	3	1837				624	624	624.0	GJGNAGHF_00701	FCBHJMGC_00780	HAMHKHGL_00697	BHEJMAFE_00697
tmk	tmk	Thymidylate kinase	4	4	1.0	3	1836				627	627	627.0	GJGNAGHF_02648	FCBHJMGC_02724	HAMHKHGL_02645	BHEJMAFE_02647
group_481		hypothetical protein	4	4	1.0	3	1835				627	627	627.0	GJGNAGHF_01927	FCBHJMGC_02007	HAMHKHGL_01925	BHEJMAFE_01927
dedA_1	dedA_1	Protein DedA	4	4	1.0	3	1834				627	627	627.0	GJGNAGHF_01327	FCBHJMGC_01402	HAMHKHGL_01319	BHEJMAFE_01322
group_480		hypothetical protein	4	4	1.0	3	1833				627	627	627.0	GJGNAGHF_01058	FCBHJMGC_03114	HAMHKHGL_02242	BHEJMAFE_01053
azoR4	azoR4	FMN-dependent NADH-azoreductase 4	4	4	1.0	3	1832				627	627	627.0	GJGNAGHF_00381	FCBHJMGC_00460	HAMHKHGL_00377	BHEJMAFE_00377
hisH	hisH	Imidazole glycerol phosphate synthase subunit HisH	4	4	1.0	3	1831				627	627	627.0	GJGNAGHF_00335	FCBHJMGC_00414	HAMHKHGL_00331	BHEJMAFE_00331
rplC	rplC	50S ribosomal protein L3	4	4	1.0	3	1830				630	630	630.0	GJGNAGHF_02583	FCBHJMGC_02659	HAMHKHGL_02581	BHEJMAFE_02583
upp	upp	Uracil phosphoribosyltransferase	4	4	1.0	3	1829				630	630	630.0	GJGNAGHF_02483	FCBHJMGC_02558	HAMHKHGL_02481	BHEJMAFE_02481
yhfK	yhfK	putative sugar epimerase YhfK	4	4	1.0	3	1828				630	630	630.0	GJGNAGHF_02296	FCBHJMGC_02373	HAMHKHGL_02296	BHEJMAFE_02296
group_479		Phosphorylated carbohydrates phosphatase	4	4	1.0	3	1827				630	630	630.0	GJGNAGHF_02187	FCBHJMGC_02266	HAMHKHGL_02184	BHEJMAFE_02187
pyrE	pyrE	Orotate phosphoribosyltransferase	4	4	1.0	3	1826				630	630	630.0	GJGNAGHF_01675	FCBHJMGC_01755	HAMHKHGL_01673	BHEJMAFE_01675
udk	udk	Uridine kinase	4	4	1.0	3	1825				630	630	630.0	GJGNAGHF_01324	FCBHJMGC_01399	HAMHKHGL_01316	BHEJMAFE_01319
group_478		hypothetical protein	4	4	1.0	3	1824				630	630	630.0	GJGNAGHF_01288	FCBHJMGC_01363	HAMHKHGL_01280	BHEJMAFE_01283
group_477		hypothetical protein	4	4	1.0	3	1823				630	630	630.0	GJGNAGHF_00155	FCBHJMGC_00234	HAMHKHGL_00151	BHEJMAFE_00151
yodC	yodC	Putative NAD(P)H nitroreductase YodC	4	4	1.0	3	1822				633	633	633.0	GJGNAGHF_02918	FCBHJMGC_02993	HAMHKHGL_02914	BHEJMAFE_02917
group_476		hypothetical protein	4	4	1.0	3	1821				633	633	633.0	GJGNAGHF_02911	FCBHJMGC_02986	HAMHKHGL_02907	BHEJMAFE_02910
pncA	pncA	Nicotinamidase	4	4	1.0	3	1820				633	633	633.0	GJGNAGHF_02517	FCBHJMGC_02592	HAMHKHGL_02515	BHEJMAFE_02515
group_475		hypothetical protein	4	4	1.0	3	1819				633	633	633.0	GJGNAGHF_01708	FCBHJMGC_01788	HAMHKHGL_01706	BHEJMAFE_01708
cbiC	cbiC	Cobalt-precorrin-8 methylmutase	4	4	1.0	3	1818				633	633	633.0	GJGNAGHF_00949	FCBHJMGC_01028	HAMHKHGL_00945	BHEJMAFE_00945
group_474		hypothetical protein	4	4	1.0	3	1817				633	633	633.0	GJGNAGHF_00051	FCBHJMGC_00130	HAMHKHGL_00047	BHEJMAFE_00047
group_473		hypothetical protein	4	4	1.0	3	1816				636	636	636.0	GJGNAGHF_02887	FCBHJMGC_02962	HAMHKHGL_02883	BHEJMAFE_02886
yigZ	yigZ	IMPACT family member YigZ	4	4	1.0	3	1815				636	636	636.0	GJGNAGHF_02459	FCBHJMGC_02534	HAMHKHGL_02457	BHEJMAFE_02457
group_472		hypothetical protein	4	4	1.0	3	1814				636	636	636.0	GJGNAGHF_02055	FCBHJMGC_02135	HAMHKHGL_02053	BHEJMAFE_02055
pduL_1	pduL_1	Phosphate propanoyltransferase	4	4	1.0	3	1813				636	636	636.0	GJGNAGHF_00916	FCBHJMGC_00995	HAMHKHGL_00912	BHEJMAFE_00912
azoR	azoR	FMN-dependent NADH-azoreductase	4	4	1.0	3	1812				636	636	636.0	GJGNAGHF_00557	FCBHJMGC_00636	HAMHKHGL_00553	BHEJMAFE_00553
group_471		hypothetical protein	4	4	1.0	3	1811				636	636	636.0	GJGNAGHF_00430	FCBHJMGC_00509	HAMHKHGL_00426	BHEJMAFE_00426
group_470		hypothetical protein	4	4	1.0	3	1810				636	636	636.0	GJGNAGHF_00323	FCBHJMGC_00402	HAMHKHGL_00319	BHEJMAFE_00319
pspA	pspA	Phosphoserine phosphatase 1	4	4	1.0	3	1809				636	636	636.0	GJGNAGHF_00049	FCBHJMGC_00128	HAMHKHGL_00045	BHEJMAFE_00045
group_469		hypothetical protein	4	4	1.0	3	1808				639	639	639.0	GJGNAGHF_02891	FCBHJMGC_02966	HAMHKHGL_02887	BHEJMAFE_02890
group_468		hypothetical protein	4	4	1.0	3	1807				639	639	639.0	GJGNAGHF_02390	FCBHJMGC_02465	HAMHKHGL_02388	BHEJMAFE_02388
liaR	liaR	Transcriptional regulatory protein LiaR	4	4	1.0	3	1806				639	639	639.0	GJGNAGHF_00797	FCBHJMGC_00876	HAMHKHGL_00793	BHEJMAFE_00793
ywaC	ywaC	GTP pyrophosphokinase YwaC	4	4	1.0	3	1805				639	639	639.0	GJGNAGHF_00572	FCBHJMGC_00651	HAMHKHGL_00568	BHEJMAFE_00568
group_467		hypothetical protein	4	4	1.0	3	1804				639	639	639.0	GJGNAGHF_00078	FCBHJMGC_00157	HAMHKHGL_00074	BHEJMAFE_00074
cutC_2	cutC_2	Copper homeostasis protein CutC	4	4	1.0	3	1803				642	642	642.0	GJGNAGHF_02840	FCBHJMGC_02915	HAMHKHGL_02836	BHEJMAFE_02839
group_466		hypothetical protein	4	4	1.0	3	1802				642	642	642.0	GJGNAGHF_02665	FCBHJMGC_02741	HAMHKHGL_02662	BHEJMAFE_02664
group_465		hypothetical protein	4	4	1.0	3	1801				642	642	642.0	GJGNAGHF_02082	FCBHJMGC_02161	HAMHKHGL_02079	BHEJMAFE_02082
yiiM	yiiM	Protein YiiM	4	4	1.0	3	1800				642	642	642.0	GJGNAGHF_01904	FCBHJMGC_01984	HAMHKHGL_01902	BHEJMAFE_01904
yecS	yecS	L-cystine transport system permease protein YecS	4	4	1.0	3	1799				642	642	642.0	GJGNAGHF_01582	FCBHJMGC_01663	HAMHKHGL_01581	BHEJMAFE_01583
pduL_2	pduL_2	Phosphate propanoyltransferase	4	4	1.0	3	1798				642	642	642.0	GJGNAGHF_00938	FCBHJMGC_01017	HAMHKHGL_00934	BHEJMAFE_00934
group_464		hypothetical protein	4	4	1.0	3	1797				642	642	642.0	GJGNAGHF_00565	FCBHJMGC_00644	HAMHKHGL_00561	BHEJMAFE_00561
group_463		hypothetical protein	4	4	1.0	3	1796				642	642	642.0	GJGNAGHF_00451	FCBHJMGC_00530	HAMHKHGL_00447	BHEJMAFE_00447
group_462		hypothetical protein	4	4	1.0	3	1795				642	642	642.0	GJGNAGHF_00421	FCBHJMGC_00500	HAMHKHGL_00417	BHEJMAFE_00417
hisG	hisG	ATP phosphoribosyltransferase	4	4	1.0	3	1794				642	642	642.0	GJGNAGHF_00338	FCBHJMGC_00417	HAMHKHGL_00334	BHEJMAFE_00334
tal_3	tal_3	Transaldolase	4	4	1.0	3	1793				645	645	645.0	GJGNAGHF_02699	FCBHJMGC_02775	HAMHKHGL_02696	BHEJMAFE_02698
rpe_5	rpe_5	Ribulose-phosphate 3-epimerase	4	4	1.0	3	1792				645	645	645.0	GJGNAGHF_02610	FCBHJMGC_02686	HAMHKHGL_02608	BHEJMAFE_02610
thiN	thiN	Thiamine pyrophosphokinase	4	4	1.0	3	1791				645	645	645.0	GJGNAGHF_01661	FCBHJMGC_01741	HAMHKHGL_01659	BHEJMAFE_01661
group_461		Deoxyguanosine kinase	4	4	1.0	3	1790				645	645	645.0	GJGNAGHF_01548	FCBHJMGC_01629	HAMHKHGL_01547	BHEJMAFE_01549
trmB	trmB	tRNA (guanine-N(7)-)-methyltransferase	4	4	1.0	3	1789				645	645	645.0	GJGNAGHF_01442	FCBHJMGC_01517	HAMHKHGL_01434	BHEJMAFE_01437
group_460		hypothetical protein	4	4	1.0	3	1788				645	645	645.0	GJGNAGHF_00491	FCBHJMGC_00570	HAMHKHGL_00487	BHEJMAFE_00487
thiE	thiE	Thiamine-phosphate synthase	4	4	1.0	3	1787				645	645	645.0	GJGNAGHF_00093	FCBHJMGC_00172	HAMHKHGL_00089	BHEJMAFE_00089
adk	adk	Adenylate kinase	4	4	1.0	3	1786				648	648	648.0	GJGNAGHF_02562	FCBHJMGC_02638	HAMHKHGL_02560	BHEJMAFE_02562
yfbR	yfbR	5'-deoxynucleotidase YfbR	4	4	1.0	3	1785				648	648	648.0	GJGNAGHF_02434	FCBHJMGC_02509	HAMHKHGL_02432	BHEJMAFE_02432
rex	rex	Redox-sensing transcriptional repressor Rex	4	4	1.0	3	1784				648	648	648.0	GJGNAGHF_01916	FCBHJMGC_01996	HAMHKHGL_01914	BHEJMAFE_01916
glnQ	glnQ	Glutamine transport ATP-binding protein GlnQ	4	4	1.0	3	1783				648	648	648.0	GJGNAGHF_01581	FCBHJMGC_01662	HAMHKHGL_01580	BHEJMAFE_01582
lutR_2	lutR_2	HTH-type transcriptional regulator LutR	4	4	1.0	3	1782				648	648	648.0	GJGNAGHF_00543	FCBHJMGC_00622	HAMHKHGL_00539	BHEJMAFE_00539
group_459		hypothetical protein	4	4	1.0	3	1781				648	648	648.0	GJGNAGHF_00494	FCBHJMGC_00573	HAMHKHGL_00490	BHEJMAFE_00490
lutR_1	lutR_1	HTH-type transcriptional regulator LutR	4	4	1.0	3	1780				648	648	648.0	GJGNAGHF_00423	FCBHJMGC_00502	HAMHKHGL_00419	BHEJMAFE_00419
otnC	otnC	3-oxo-tetronate 4-phosphate decarboxylase	4	4	1.0	3	1779				651	651	651.0	GJGNAGHF_02019	FCBHJMGC_02099	HAMHKHGL_02017	BHEJMAFE_02019
group_458		hypothetical protein	4	4	1.0	3	1778				651	651	651.0	GJGNAGHF_01259	FCBHJMGC_01334	HAMHKHGL_01251	BHEJMAFE_01254
group_457		hypothetical protein	4	4	1.0	3	1777				651	651	651.0	GJGNAGHF_00562	FCBHJMGC_00641	HAMHKHGL_00558	BHEJMAFE_00558
fsaA	fsaA	Fructose-6-phosphate aldolase 1	4	4	1.0	3	1776				651	651	651.0	GJGNAGHF_00415	FCBHJMGC_00494	HAMHKHGL_00411	BHEJMAFE_00411
rpe_2	rpe_2	Ribulose-phosphate 3-epimerase	4	4	1.0	3	1775				651	651	651.0	GJGNAGHF_00272	FCBHJMGC_00351	HAMHKHGL_00268	BHEJMAFE_00268
tal_2	tal_2	Transaldolase	4	4	1.0	3	1774				651	651	651.0	GJGNAGHF_00267	FCBHJMGC_00346	HAMHKHGL_00263	BHEJMAFE_00263
dhaL2	dhaL-2	PEP-dependent dihydroxyacetone kinase 2 ADP-binding subunit DhaL	4	4	1.0	3	1773				651	651	651.0	GJGNAGHF_00120	FCBHJMGC_00199	HAMHKHGL_00116	BHEJMAFE_00116
rip2	rip2	Putative zinc metalloprotease Rip2	4	4	1.0	3	1772				654	654	654.0	GJGNAGHF_02508	FCBHJMGC_02583	HAMHKHGL_02506	BHEJMAFE_02506
ppaX	ppaX	Pyrophosphatase PpaX	4	4	1.0	3	1771				654	654	654.0	GJGNAGHF_02424	FCBHJMGC_02499	HAMHKHGL_02422	BHEJMAFE_02422
mecA	mecA	Adapter protein MecA 1	4	4	1.0	3	1770				654	654	654.0	GJGNAGHF_02124	FCBHJMGC_02203	HAMHKHGL_02121	BHEJMAFE_02124
pgpB_1	pgpB_1	Phosphatidylglycerophosphatase B	4	4	1.0	3	1769				654	654	654.0	GJGNAGHF_01450	FCBHJMGC_01525	HAMHKHGL_01442	BHEJMAFE_01445
group_456		hypothetical protein	4	4	1.0	3	1768				654	654	654.0	GJGNAGHF_01325	FCBHJMGC_01400	HAMHKHGL_01317	BHEJMAFE_01320
eutL	eutL	Ethanolamine utilization protein EutL	4	4	1.0	3	1767				654	654	654.0	GJGNAGHF_00933	FCBHJMGC_01012	HAMHKHGL_00929	BHEJMAFE_00929
cbbY	cbbY	Protein CbbY	4	4	1.0	3	1766				657	657	657.0	GJGNAGHF_02754	FCBHJMGC_02830	HAMHKHGL_02751	BHEJMAFE_02753
rpsC	rpsC	30S ribosomal protein S3	4	4	1.0	3	1765				657	657	657.0	GJGNAGHF_02577	FCBHJMGC_02653	HAMHKHGL_02575	BHEJMAFE_02577
group_455		hypothetical protein	4	4	1.0	3	1764				657	657	657.0	GJGNAGHF_02455	FCBHJMGC_02530	HAMHKHGL_02453	BHEJMAFE_02453
group_454		hypothetical protein	4	4	1.0	3	1763				657	657	657.0	GJGNAGHF_02180	FCBHJMGC_02259	HAMHKHGL_02177	BHEJMAFE_02180
rpe_4	rpe_4	Ribulose-phosphate 3-epimerase	4	4	1.0	3	1762				657	657	657.0	GJGNAGHF_01662	FCBHJMGC_01742	HAMHKHGL_01660	BHEJMAFE_01662
opuCB_2	opuCB_2	Carnitine transport permease protein OpuCB	4	4	1.0	3	1761				657	657	657.0	GJGNAGHF_01254	FCBHJMGC_01329	HAMHKHGL_01246	BHEJMAFE_01249
fadR	fadR	Fatty acid metabolism regulator protein	4	4	1.0	3	1760				657	657	657.0	GJGNAGHF_00699	FCBHJMGC_00778	HAMHKHGL_00695	BHEJMAFE_00695
tal_1	tal_1	Transaldolase	4	4	1.0	3	1759				657	657	657.0	GJGNAGHF_00116	FCBHJMGC_00195	HAMHKHGL_00112	BHEJMAFE_00112
dedA_2	dedA_2	Protein DedA	4	4	1.0	3	1758				660	660	660.0	GJGNAGHF_02856	FCBHJMGC_02931	HAMHKHGL_02852	BHEJMAFE_02855
phoU_2	phoU_2	Phosphate-specific transport system accessory protein PhoU	4	4	1.0	3	1757				660	660	660.0	GJGNAGHF_02437	FCBHJMGC_02512	HAMHKHGL_02435	BHEJMAFE_02435
group_453		hypothetical protein	4	4	1.0	3	1756				660	660	660.0	GJGNAGHF_01810	FCBHJMGC_01890	HAMHKHGL_01808	BHEJMAFE_01810
nth	nth	Endonuclease III	4	4	1.0	3	1755				660	660	660.0	GJGNAGHF_01738	FCBHJMGC_01818	HAMHKHGL_01736	BHEJMAFE_01738
larR	larR	Lactate racemization regulatory protein	4	4	1.0	3	1754				660	660	660.0	GJGNAGHF_01074	FCBHJMGC_01149	HAMHKHGL_01066	BHEJMAFE_01069
pduD	pduD	Propanediol dehydratase medium subunit	4	4	1.0	3	1753				660	660	660.0	GJGNAGHF_00910	FCBHJMGC_00989	HAMHKHGL_00906	BHEJMAFE_00906
ktrA	ktrA	Ktr system potassium uptake protein A	4	4	1.0	3	1752				660	660	660.0	GJGNAGHF_00798	FCBHJMGC_00877	HAMHKHGL_00794	BHEJMAFE_00794
group_452		hypothetical protein	4	4	1.0	3	1751				660	660	660.0	GJGNAGHF_00513	FCBHJMGC_00592	HAMHKHGL_00509	BHEJMAFE_00509
group_451		hypothetical protein	4	4	1.0	3	1750				660	660	660.0	GJGNAGHF_00096	FCBHJMGC_00175	HAMHKHGL_00092	BHEJMAFE_00092
ycjU	ycjU	Beta-phosphoglucomutase	4	4	1.0	3	1749				663	663	663.0	GJGNAGHF_02788	FCBHJMGC_02863	HAMHKHGL_02784	BHEJMAFE_02787
group_450		hypothetical protein	4	4	1.0	3	1748				663	663	663.0	GJGNAGHF_02724	FCBHJMGC_02800	HAMHKHGL_02721	BHEJMAFE_02723
sapB	sapB	Protein SapB	4	4	1.0	3	1747				663	663	663.0	GJGNAGHF_02553	FCBHJMGC_02629	HAMHKHGL_02551	BHEJMAFE_02553
czcR	czcR	Transcriptional activator protein CzcR	4	4	1.0	3	1746				663	663	663.0	GJGNAGHF_00835	FCBHJMGC_00914	HAMHKHGL_00831	BHEJMAFE_00831
cysA	cysA	Sulfate/thiosulfate import ATP-binding protein CysA	4	4	1.0	3	1745				663	663	663.0	GJGNAGHF_00814	FCBHJMGC_00893	HAMHKHGL_00810	BHEJMAFE_00810
group_449		hypothetical protein	4	4	1.0	3	1744				663	663	663.0	GJGNAGHF_00591	FCBHJMGC_00670	HAMHKHGL_00587	BHEJMAFE_00587
mhqD_1	mhqD_1	Putative hydrolase MhqD	4	4	1.0	3	1743				663	663	663.0	GJGNAGHF_00350	FCBHJMGC_00429	HAMHKHGL_00346	BHEJMAFE_00346
metP_1	metP_1	Methionine import system permease protein MetP	4	4	1.0	3	1742				663	663	663.0	GJGNAGHF_00065	FCBHJMGC_00144	HAMHKHGL_00061	BHEJMAFE_00061
group_448		hypothetical protein	4	4	1.0	3	1741				663	663	663.0	GJGNAGHF_00056	FCBHJMGC_00135	HAMHKHGL_00052	BHEJMAFE_00052
group_447		hypothetical protein	4	4	1.0	3	1740				666	666	666.0	GJGNAGHF_02076	FCBHJMGC_02155	HAMHKHGL_02073	BHEJMAFE_02076
group_446		hypothetical protein	4	4	1.0	3	1739				666	666	666.0	GJGNAGHF_01090	FCBHJMGC_01165	HAMHKHGL_01082	BHEJMAFE_01085
group_445		hypothetical protein	4	4	1.0	3	1738				666	666	666.0	GJGNAGHF_00874	FCBHJMGC_00953	HAMHKHGL_00870	BHEJMAFE_00870
group_444		hypothetical protein	4	4	1.0	3	1737				666	666	666.0	GJGNAGHF_00318	FCBHJMGC_00397	HAMHKHGL_00314	BHEJMAFE_00314
group_443		hypothetical protein	4	4	1.0	3	1736				666	666	666.0	GJGNAGHF_00220	FCBHJMGC_00299	HAMHKHGL_00216	BHEJMAFE_00216
hrtA_2	hrtA_2	Putative hemin import ATP-binding protein HrtA	4	4	1.0	3	1735				669	669	669.0	GJGNAGHF_02527	FCBHJMGC_02602	HAMHKHGL_02525	BHEJMAFE_02525
yrrB	yrrB	TPR repeat-containing protein YrrB	4	4	1.0	3	1734				669	669	669.0	GJGNAGHF_01337	FCBHJMGC_01412	HAMHKHGL_01329	BHEJMAFE_01332
group_442		putative ABC transporter ATP-binding protein	4	4	1.0	3	1733				669	669	669.0	GJGNAGHF_00838	FCBHJMGC_00917	HAMHKHGL_00834	BHEJMAFE_00834
yjbM	yjbM	GTP pyrophosphokinase YjbM	4	4	1.0	3	1732				669	669	669.0	GJGNAGHF_00741	FCBHJMGC_00820	HAMHKHGL_00737	BHEJMAFE_00737
group_441		hypothetical protein	4	4	1.0	3	1731				669	669	669.0	GJGNAGHF_00702	FCBHJMGC_00781	HAMHKHGL_00698	BHEJMAFE_00698
slt	slt	Soluble lytic murein transglycosylase	4	4	1.0	3	1730				669	669	669.0	GJGNAGHF_00490	FCBHJMGC_00569	HAMHKHGL_00486	BHEJMAFE_00486
rpe_1	rpe_1	Ribulose-phosphate 3-epimerase	4	4	1.0	3	1729				669	669	669.0	GJGNAGHF_00266	FCBHJMGC_00345	HAMHKHGL_00262	BHEJMAFE_00262
group_440		hypothetical protein	4	4	1.0	3	1728				672	672	672.0	GJGNAGHF_02882	FCBHJMGC_02957	HAMHKHGL_02878	BHEJMAFE_02881
group_439		hypothetical protein	4	4	1.0	3	1727				672	672	672.0	GJGNAGHF_02100	FCBHJMGC_02179	HAMHKHGL_02097	BHEJMAFE_02100
group_438		hypothetical protein	4	4	1.0	3	1726				672	672	672.0	GJGNAGHF_02029	FCBHJMGC_02109	HAMHKHGL_02027	BHEJMAFE_02029
deoC	deoC	Deoxyribose-phosphate aldolase	4	4	1.0	3	1725				672	672	672.0	GJGNAGHF_01839	FCBHJMGC_01919	HAMHKHGL_01837	BHEJMAFE_01839
sdhB	sdhB	L-serine dehydratase beta chain	4	4	1.0	3	1724				672	672	672.0	GJGNAGHF_01657	FCBHJMGC_01737	HAMHKHGL_01655	BHEJMAFE_01657
opuCD	opuCD	Carnitine transport permease protein OpuCD	4	4	1.0	3	1723				672	672	672.0	GJGNAGHF_01252	FCBHJMGC_01327	HAMHKHGL_01244	BHEJMAFE_01247
modB	modB	Molybdenum transport system permease protein ModB	4	4	1.0	3	1722				672	672	672.0	GJGNAGHF_00815	FCBHJMGC_00894	HAMHKHGL_00811	BHEJMAFE_00811
rpe_3	rpe_3	Ribulose-phosphate 3-epimerase	4	4	1.0	3	1721				672	672	672.0	GJGNAGHF_00508	FCBHJMGC_00587	HAMHKHGL_00504	BHEJMAFE_00504
group_437		hypothetical protein	4	4	1.0	3	1720				672	672	672.0	GJGNAGHF_00063	FCBHJMGC_00142	HAMHKHGL_00059	BHEJMAFE_00059
group_436		hypothetical protein	4	4	1.0	3	1719				675	675	675.0	GJGNAGHF_03011	FCBHJMGC_03084	HAMHKHGL_03005	BHEJMAFE_03008
alsE	alsE	D-allulose-6-phosphate 3-epimerase	4	4	1.0	3	1718				675	675	675.0	GJGNAGHF_02612	FCBHJMGC_02688	HAMHKHGL_02610	BHEJMAFE_02612
metP_2	metP_2	Methionine import system permease protein MetP	4	4	1.0	3	1717				675	675	675.0	GJGNAGHF_02325	FCBHJMGC_02400	HAMHKHGL_02323	BHEJMAFE_02323
cmk	cmk	Cytidylate kinase	4	4	1.0	3	1716				675	675	675.0	GJGNAGHF_01783	FCBHJMGC_01863	HAMHKHGL_01781	BHEJMAFE_01783
group_435		hypothetical protein	4	4	1.0	3	1715				675	675	675.0	GJGNAGHF_01539	FCBHJMGC_01620	HAMHKHGL_01538	BHEJMAFE_01540
group_434		hypothetical protein	4	4	1.0	3	1714				675	675	675.0	GJGNAGHF_01376	FCBHJMGC_01451	HAMHKHGL_01368	BHEJMAFE_01371
group_433		hypothetical protein	4	4	1.0	3	1713				675	675	675.0	GJGNAGHF_01030	FCBHJMGC_01109	HAMHKHGL_01026	BHEJMAFE_01026
ung_2	ung_2	Uracil-DNA glycosylase	4	4	1.0	3	1712				675	675	675.0	GJGNAGHF_00983	FCBHJMGC_01062	HAMHKHGL_00979	BHEJMAFE_00979
rpiA	rpiA	Ribose-5-phosphate isomerase A	4	4	1.0	3	1711				675	675	675.0	GJGNAGHF_00750	FCBHJMGC_00829	HAMHKHGL_00746	BHEJMAFE_00746
gpmA_4	gpmA_4	23-bisphosphoglycerate-dependent phosphoglycerate mutase	4	4	1.0	3	1710				675	675	675.0	GJGNAGHF_00681	FCBHJMGC_00760	HAMHKHGL_00677	BHEJMAFE_00677
group_432		hypothetical protein	4	4	1.0	3	1709				675	675	675.0	GJGNAGHF_00678	FCBHJMGC_00757	HAMHKHGL_00674	BHEJMAFE_00674
tenA	tenA	Aminopyrimidine aminohydrolase	4	4	1.0	3	1708				675	675	675.0	GJGNAGHF_00090	FCBHJMGC_00169	HAMHKHGL_00086	BHEJMAFE_00086
macA	macA	Macrolide export protein MacA	4	4	1.0	3	1707				678	678	678.0	GJGNAGHF_02995	FCBHJMGC_03068	HAMHKHGL_02989	BHEJMAFE_02992
hssR	hssR	Heme response regulator HssR	4	4	1.0	3	1706				678	678	678.0	GJGNAGHF_02530	FCBHJMGC_02605	HAMHKHGL_02528	BHEJMAFE_02528
yetJ	yetJ	putative protein YetJ	4	4	1.0	3	1705				678	678	678.0	GJGNAGHF_02141	FCBHJMGC_02220	HAMHKHGL_02138	BHEJMAFE_02141
pcrB	pcrB	Heptaprenylglyceryl phosphate synthase	4	4	1.0	3	1704				678	678	678.0	GJGNAGHF_01602	FCBHJMGC_01683	HAMHKHGL_01601	BHEJMAFE_01603
graR	graR	Response regulator protein GraR	4	4	1.0	3	1703				678	678	678.0	GJGNAGHF_01587	FCBHJMGC_01668	HAMHKHGL_01586	BHEJMAFE_01588
cbiQ	cbiQ	Cobalt transport protein CbiQ	4	4	1.0	3	1702				678	678	678.0	GJGNAGHF_00962	FCBHJMGC_01041	HAMHKHGL_00958	BHEJMAFE_00958
group_431		hypothetical protein	4	4	1.0	3	1701				681	681	681.0	GJGNAGHF_02956	FCBHJMGC_03031	HAMHKHGL_02952	BHEJMAFE_02955
group_430		hypothetical protein	4	4	1.0	3	1700				681	681	681.0	GJGNAGHF_02407	FCBHJMGC_02482	HAMHKHGL_02405	BHEJMAFE_02405
hrtA_1	hrtA_1	Putative hemin import ATP-binding protein HrtA	4	4	1.0	3	1699				681	681	681.0	GJGNAGHF_02277	FCBHJMGC_02354	HAMHKHGL_02277	BHEJMAFE_02277
skfE	skfE	SkfA peptide export ATP-binding protein SkfE	4	4	1.0	3	1698				681	681	681.0	GJGNAGHF_01566	FCBHJMGC_01647	HAMHKHGL_01565	BHEJMAFE_01567
arlR	arlR	Response regulator ArlR	4	4	1.0	3	1697				681	681	681.0	GJGNAGHF_01204	FCBHJMGC_01279	HAMHKHGL_01196	BHEJMAFE_01199
aadR	aadR	Transcriptional activatory protein AadR	4	4	1.0	3	1696				681	681	681.0	GJGNAGHF_00524	FCBHJMGC_00603	HAMHKHGL_00520	BHEJMAFE_00520
group_429		hypothetical protein	4	4	1.0	3	1695				681	681	681.0	GJGNAGHF_00278	FCBHJMGC_00357	HAMHKHGL_00274	BHEJMAFE_00274
group_428		hypothetical protein	4	4	1.0	3	1694				681	681	681.0	GJGNAGHF_00103	FCBHJMGC_00182	HAMHKHGL_00099	BHEJMAFE_00099
group_427		hypothetical protein	4	4	1.0	3	1693				684	684	684.0	GJGNAGHF_01763	FCBHJMGC_01843	HAMHKHGL_01761	BHEJMAFE_01763
pdeG	pdeG	putative cyclic di-GMP phosphodiesterase PdeG	4	4	1.0	3	1692				684	684	684.0	GJGNAGHF_01758	FCBHJMGC_01838	HAMHKHGL_01756	BHEJMAFE_01758
purQ	purQ	Phosphoribosylformylglycinamidine synthase subunit PurQ	4	4	1.0	3	1691				684	684	684.0	GJGNAGHF_01612	FCBHJMGC_01693	HAMHKHGL_01611	BHEJMAFE_01613
iap_1	iap_1	putative endopeptidase p60	4	4	1.0	3	1690				684	684	684.0	GJGNAGHF_00169	FCBHJMGC_00248	HAMHKHGL_00165	BHEJMAFE_00165
degU	degU	Transcriptional regulatory protein DegU	4	4	1.0	3	1689				687	687	687.0	GJGNAGHF_02458	FCBHJMGC_02533	HAMHKHGL_02456	BHEJMAFE_02456
ftsE	ftsE	Cell division ATP-binding protein FtsE	4	4	1.0	3	1688				687	687	687.0	GJGNAGHF_02450	FCBHJMGC_02525	HAMHKHGL_02448	BHEJMAFE_02448
group_426		hypothetical protein	4	4	1.0	3	1687				687	687	687.0	GJGNAGHF_01914	FCBHJMGC_01994	HAMHKHGL_01912	BHEJMAFE_01914
group_425		hypothetical protein	4	4	1.0	3	1686				687	687	687.0	GJGNAGHF_01404	FCBHJMGC_01479	HAMHKHGL_01396	BHEJMAFE_01399
srrA_1	srrA_1	Transcriptional regulatory protein SrrA	4	4	1.0	3	1685				687	687	687.0	GJGNAGHF_01334	FCBHJMGC_01409	HAMHKHGL_01326	BHEJMAFE_01329
group_424		hypothetical protein	4	4	1.0	3	1684				690	690	690.0	GJGNAGHF_02901	FCBHJMGC_02976	HAMHKHGL_02897	BHEJMAFE_02900
group_423		hypothetical protein	4	4	1.0	3	1683				690	690	690.0	GJGNAGHF_02700	FCBHJMGC_02776	HAMHKHGL_02697	BHEJMAFE_02699
cobB	cobB	NAD-dependent protein deacetylase	4	4	1.0	3	1682				690	690	690.0	GJGNAGHF_02695	FCBHJMGC_02771	HAMHKHGL_02692	BHEJMAFE_02694
gpmA_6	gpmA_6	23-bisphosphoglycerate-dependent phosphoglycerate mutase	4	4	1.0	3	1681				690	690	690.0	GJGNAGHF_02139	FCBHJMGC_02218	HAMHKHGL_02136	BHEJMAFE_02139
group_422		hypothetical protein	4	4	1.0	3	1680				690	690	690.0	GJGNAGHF_02065	FCBHJMGC_02144	HAMHKHGL_02062	BHEJMAFE_02065
group_421		Pyridoxal phosphate homeostasis protein	4	4	1.0	3	1679				690	690	690.0	GJGNAGHF_01875	FCBHJMGC_01955	HAMHKHGL_01873	BHEJMAFE_01875
rnc	rnc	Ribonuclease 3	4	4	1.0	3	1678				690	690	690.0	GJGNAGHF_01649	FCBHJMGC_01729	HAMHKHGL_01647	BHEJMAFE_01649
minC	minC	Septum site-determining protein MinC	4	4	1.0	3	1677				690	690	690.0	GJGNAGHF_01372	FCBHJMGC_01447	HAMHKHGL_01364	BHEJMAFE_01367
group_420		hypothetical protein	4	4	1.0	3	1676				690	690	690.0	GJGNAGHF_01025	FCBHJMGC_01104	HAMHKHGL_01021	BHEJMAFE_01021
pdhR	pdhR	Pyruvate dehydrogenase complex repressor	4	4	1.0	3	1675				690	690	690.0	GJGNAGHF_00722	FCBHJMGC_00801	HAMHKHGL_00718	BHEJMAFE_00718
ytrB_1	ytrB_1	ABC transporter ATP-binding protein YtrB	4	4	1.0	3	1674				690	690	690.0	GJGNAGHF_00515	FCBHJMGC_00594	HAMHKHGL_00511	BHEJMAFE_00511
rplA	rplA	50S ribosomal protein L1	4	4	1.0	3	1673				690	690	690.0	GJGNAGHF_00026	FCBHJMGC_00105	HAMHKHGL_00022	BHEJMAFE_00022
yknY	yknY	putative ABC transporter ATP-binding protein YknY	4	4	1.0	3	1672				693	693	693.0	GJGNAGHF_02996	FCBHJMGC_03069	HAMHKHGL_02990	BHEJMAFE_02993
tsaB	tsaB	tRNA threonylcarbamoyladenosine biosynthesis protein TsaB	4	4	1.0	3	1671				693	693	693.0	GJGNAGHF_01921	FCBHJMGC_02001	HAMHKHGL_01919	BHEJMAFE_01921
group_419		hypothetical protein	4	4	1.0	3	1670				693	693	693.0	GJGNAGHF_00488	FCBHJMGC_00567	HAMHKHGL_00484	BHEJMAFE_00484
group_418		hypothetical protein	4	4	1.0	3	1669				696	696	696.0	GJGNAGHF_02927	FCBHJMGC_03002	HAMHKHGL_02923	BHEJMAFE_02926
kdpE	kdpE	KDP operon transcriptional regulatory protein KdpE	4	4	1.0	3	1668				696	696	696.0	GJGNAGHF_02629	FCBHJMGC_02705	HAMHKHGL_02627	BHEJMAFE_02629
srrA_3	srrA_3	Transcriptional regulatory protein SrrA	4	4	1.0	3	1667				696	696	696.0	GJGNAGHF_02329	FCBHJMGC_02404	HAMHKHGL_02327	BHEJMAFE_02327
group_417		hypothetical protein	4	4	1.0	3	1666				696	696	696.0	GJGNAGHF_02099	FCBHJMGC_02178	HAMHKHGL_02096	BHEJMAFE_02099
pgpB_2	pgpB_2	Phosphatidylglycerophosphatase B	4	4	1.0	3	1665				696	696	696.0	GJGNAGHF_01861	FCBHJMGC_01941	HAMHKHGL_01859	BHEJMAFE_01861
group_416		putative ABC transporter ATP-binding protein	4	4	1.0	3	1664				696	696	696.0	GJGNAGHF_01332	FCBHJMGC_01407	HAMHKHGL_01324	BHEJMAFE_01327
cutC_1	cutC_1	Copper homeostasis protein CutC	4	4	1.0	3	1663				696	696	696.0	GJGNAGHF_00793	FCBHJMGC_00872	HAMHKHGL_00789	BHEJMAFE_00789
gpmA_3	gpmA_3	23-bisphosphoglycerate-dependent phosphoglycerate mutase	4	4	1.0	3	1662				696	696	696.0	GJGNAGHF_00327	FCBHJMGC_00406	HAMHKHGL_00323	BHEJMAFE_00323
dosP	dosP	Oxygen sensor protein DosP	4	4	1.0	3	1661				699	699	699.0	GJGNAGHF_02926	FCBHJMGC_03001	HAMHKHGL_02922	BHEJMAFE_02925
glpQ_2	glpQ_2	Glycerophosphodiester phosphodiesterase	4	4	1.0	3	1660				699	699	699.0	GJGNAGHF_01117	FCBHJMGC_01192	HAMHKHGL_01109	BHEJMAFE_01112
rsuA	rsuA	Ribosomal small subunit pseudouridine synthase A	4	4	1.0	3	1659				702	702	702.0	GJGNAGHF_02212	FCBHJMGC_02291	HAMHKHGL_02209	BHEJMAFE_02212
group_415		hypothetical protein	4	4	1.0	3	1658				702	702	702.0	GJGNAGHF_01973	FCBHJMGC_02053	HAMHKHGL_01971	BHEJMAFE_01973
mngR	mngR	Mannosyl-D-glycerate transport/metabolism system repressor MngR	4	4	1.0	3	1657				702	702	702.0	GJGNAGHF_01847	FCBHJMGC_01927	HAMHKHGL_01845	BHEJMAFE_01847
deoD	deoD	Purine nucleoside phosphorylase DeoD-type	4	4	1.0	3	1656				702	702	702.0	GJGNAGHF_01700	FCBHJMGC_01780	HAMHKHGL_01698	BHEJMAFE_01700
pyrF	pyrF	Orotidine 5'-phosphate decarboxylase	4	4	1.0	3	1655				702	702	702.0	GJGNAGHF_01676	FCBHJMGC_01756	HAMHKHGL_01674	BHEJMAFE_01676
mtnN	mtnN	5'-methylthioadenosine/S-adenosylhomocysteine nucleosidase	4	4	1.0	3	1654				702	702	702.0	GJGNAGHF_01321	FCBHJMGC_01396	HAMHKHGL_01313	BHEJMAFE_01316
group_414		putative ABC transporter ATP-binding protein	4	4	1.0	3	1653				702	702	702.0	GJGNAGHF_00979	FCBHJMGC_01058	HAMHKHGL_00975	BHEJMAFE_00975
cah	cah	Carbonic anhydrase	4	4	1.0	3	1652				702	702	702.0	GJGNAGHF_00581	FCBHJMGC_00660	HAMHKHGL_00577	BHEJMAFE_00577
ydfK	ydfK	putative membrane protein YdfK	4	4	1.0	3	1651				702	702	702.0	GJGNAGHF_00564	FCBHJMGC_00643	HAMHKHGL_00560	BHEJMAFE_00560
group_413		hypothetical protein	4	4	1.0	3	1650				702	702	702.0	GJGNAGHF_00395	FCBHJMGC_00474	HAMHKHGL_00391	BHEJMAFE_00391
group_412		hypothetical protein	4	4	1.0	3	1649				702	702	702.0	GJGNAGHF_00367	FCBHJMGC_00446	HAMHKHGL_00363	BHEJMAFE_00363
znuC_2	znuC_2	High-affinity zinc uptake system ATP-binding protein ZnuC	4	4	1.0	3	1648				705	705	705.0	GJGNAGHF_02954	FCBHJMGC_03029	HAMHKHGL_02950	BHEJMAFE_02953
group_411		hypothetical protein	4	4	1.0	3	1647				705	705	705.0	GJGNAGHF_02839	FCBHJMGC_02914	HAMHKHGL_02835	BHEJMAFE_02838
trmK	trmK	tRNA (adenine(22)-N(1))-methyltransferase	4	4	1.0	3	1646				705	705	705.0	GJGNAGHF_01280	FCBHJMGC_01355	HAMHKHGL_01272	BHEJMAFE_01275
glpF_1	glpF_1	Glycerol uptake facilitator protein	4	4	1.0	3	1645				705	705	705.0	GJGNAGHF_00923	FCBHJMGC_01002	HAMHKHGL_00919	BHEJMAFE_00919
nagB_2	nagB_2	Glucosamine-6-phosphate deaminase	4	4	1.0	3	1644				705	705	705.0	GJGNAGHF_00731	FCBHJMGC_00810	HAMHKHGL_00727	BHEJMAFE_00727
group_410		hypothetical protein	4	4	1.0	3	1643				705	705	705.0	GJGNAGHF_00516	FCBHJMGC_00595	HAMHKHGL_00512	BHEJMAFE_00512
yjjG_2	yjjG_2	Pyrimidine 5'-nucleotidase YjjG	4	4	1.0	3	1642				705	705	705.0	GJGNAGHF_00405	FCBHJMGC_00484	HAMHKHGL_00401	BHEJMAFE_00401
ispD	ispD	2-C-methyl-D-erythritol 4-phosphate cytidylyltransferase	4	4	1.0	3	1641				705	705	705.0	GJGNAGHF_00013	FCBHJMGC_00092	HAMHKHGL_00009	BHEJMAFE_00009
group_409		hypothetical protein	4	4	1.0	3	1640				708	708	708.0	GJGNAGHF_02770	FCBHJMGC_02845	HAMHKHGL_02766	BHEJMAFE_02769
group_408		hypothetical protein	4	4	1.0	3	1639				708	708	708.0	GJGNAGHF_02405	FCBHJMGC_02480	HAMHKHGL_02403	BHEJMAFE_02403
tcyM	tcyM	L-cystine transport system permease protein TcyM	4	4	1.0	3	1638				708	708	708.0	GJGNAGHF_02217	FCBHJMGC_02296	HAMHKHGL_02214	BHEJMAFE_02217
ygaZ	ygaZ	Inner membrane protein YgaZ	4	4	1.0	3	1637				708	708	708.0	GJGNAGHF_01269	FCBHJMGC_01344	HAMHKHGL_01261	BHEJMAFE_01264
pphA	pphA	Serine/threonine-protein phosphatase 1	4	4	1.0	3	1636				708	708	708.0	GJGNAGHF_00427	FCBHJMGC_00506	HAMHKHGL_00423	BHEJMAFE_00423
gpmA_2	gpmA_2	23-bisphosphoglycerate-dependent phosphoglycerate mutase	4	4	1.0	3	1635				708	708	708.0	GJGNAGHF_00326	FCBHJMGC_00405	HAMHKHGL_00322	BHEJMAFE_00322
phoP	phoP	Alkaline phosphatase synthesis transcriptional regulatory protein PhoP	4	4	1.0	3	1634				711	711	711.0	GJGNAGHF_02444	FCBHJMGC_02519	HAMHKHGL_02442	BHEJMAFE_02442
group_407		hypothetical protein	4	4	1.0	3	1633				711	711	711.0	GJGNAGHF_02066	FCBHJMGC_02145	HAMHKHGL_02063	BHEJMAFE_02066
comC	comC	Type 4 prepilin-like proteins leader peptide-processing enzyme	4	4	1.0	3	1632				711	711	711.0	GJGNAGHF_01377	FCBHJMGC_01452	HAMHKHGL_01369	BHEJMAFE_01372
cbiL	cbiL	Cobalt-precorrin-2 C(20)-methyltransferase	4	4	1.0	3	1631				711	711	711.0	GJGNAGHF_00959	FCBHJMGC_01038	HAMHKHGL_00955	BHEJMAFE_00955
tarI	tarI	Ribitol-5-phosphate cytidylyltransferase	4	4	1.0	3	1630				711	711	711.0	GJGNAGHF_00861	FCBHJMGC_00940	HAMHKHGL_00857	BHEJMAFE_00857
dapH	dapH	2345-tetrahydropyridine-26-dicarboxylate N-acetyltransferase	4	4	1.0	3	1629				711	711	711.0	GJGNAGHF_00786	FCBHJMGC_00865	HAMHKHGL_00782	BHEJMAFE_00782
ung_1	ung_1	Uracil-DNA glycosylase	4	4	1.0	3	1628				711	711	711.0	GJGNAGHF_00165	FCBHJMGC_00244	HAMHKHGL_00161	BHEJMAFE_00161
prfA_2	prfA_2	Listeriolysin regulatory protein	4	4	1.0	3	1627				714	714	714.0	GJGNAGHF_03002	FCBHJMGC_03075	HAMHKHGL_02996	BHEJMAFE_02999
nanE	nanE	Putative N-acetylmannosamine-6-phosphate 2-epimerase	4	4	1.0	3	1626				714	714	714.0	GJGNAGHF_02757	FCBHJMGC_02833	HAMHKHGL_02754	BHEJMAFE_02756
menG	menG	Demethylmenaquinone methyltransferase	4	4	1.0	3	1625				714	714	714.0	GJGNAGHF_01775	FCBHJMGC_01855	HAMHKHGL_01773	BHEJMAFE_01775
purC	purC	Phosphoribosylaminoimidazole-succinocarboxamide synthase	4	4	1.0	3	1624				714	714	714.0	GJGNAGHF_01614	FCBHJMGC_01695	HAMHKHGL_01613	BHEJMAFE_01615
treR	treR	HTH-type transcriptional regulator TreR	4	4	1.0	3	1623				714	714	714.0	GJGNAGHF_01078	FCBHJMGC_01153	HAMHKHGL_01070	BHEJMAFE_01073
group_406		hypothetical protein	4	4	1.0	3	1622				714	714	714.0	GJGNAGHF_00875	FCBHJMGC_00954	HAMHKHGL_00871	BHEJMAFE_00871
liaF	liaF	Protein LiaF	4	4	1.0	3	1621				714	714	714.0	GJGNAGHF_00795	FCBHJMGC_00874	HAMHKHGL_00791	BHEJMAFE_00791
gmuR_3	gmuR_3	HTH-type transcriptional regulator GmuR	4	4	1.0	3	1620				714	714	714.0	GJGNAGHF_00674	FCBHJMGC_00753	HAMHKHGL_00670	BHEJMAFE_00670
group_405		Thermostable monoacylglycerol lipase	4	4	1.0	3	1619				714	714	714.0	GJGNAGHF_00625	FCBHJMGC_00704	HAMHKHGL_00621	BHEJMAFE_00621
group_404		hypothetical protein	4	4	1.0	3	1618				714	714	714.0	GJGNAGHF_00355	FCBHJMGC_00434	HAMHKHGL_00351	BHEJMAFE_00351
gmuR_1	gmuR_1	HTH-type transcriptional regulator GmuR	4	4	1.0	3	1617				714	714	714.0	GJGNAGHF_00146	FCBHJMGC_00225	HAMHKHGL_00142	BHEJMAFE_00142
walR	walR	Transcriptional regulatory protein WalR	4	4	1.0	3	1616				714	714	714.0	GJGNAGHF_00069	FCBHJMGC_00148	HAMHKHGL_00065	BHEJMAFE_00065
rsmG	rsmG	Ribosomal RNA small subunit methyltransferase G	4	4	1.0	3	1615				717	717	717.0	GJGNAGHF_02758	FCBHJMGC_02834	HAMHKHGL_02755	BHEJMAFE_02757
atpB	atpB	ATP synthase subunit a	4	4	1.0	3	1614				717	717	717.0	GJGNAGHF_02480	FCBHJMGC_02555	HAMHKHGL_02478	BHEJMAFE_02478
tcyL	tcyL	L-cystine transport system permease protein TcyL	4	4	1.0	3	1613				717	717	717.0	GJGNAGHF_02218	FCBHJMGC_02297	HAMHKHGL_02215	BHEJMAFE_02218
srrA_2	srrA_2	Transcriptional regulatory protein SrrA	4	4	1.0	3	1612				717	717	717.0	GJGNAGHF_01792	FCBHJMGC_01872	HAMHKHGL_01790	BHEJMAFE_01792
yflN	yflN	putative metallo-hydrolase YflN	4	4	1.0	3	1611				717	717	717.0	GJGNAGHF_01633	FCBHJMGC_01714	HAMHKHGL_01632	BHEJMAFE_01634
nagB_4	nagB_4	Glucosamine-6-phosphate deaminase 1	4	4	1.0	3	1610				720	720	720.0	GJGNAGHF_02676	FCBHJMGC_02752	HAMHKHGL_02673	BHEJMAFE_02675
dgaF	dgaF	2-dehydro-3-deoxy-phosphogluconate aldolase	4	4	1.0	3	1609				720	720	720.0	GJGNAGHF_02597	FCBHJMGC_02673	HAMHKHGL_02595	BHEJMAFE_02597
group_403		Soluble epoxide hydrolase	4	4	1.0	3	1608				720	720	720.0	GJGNAGHF_02361	FCBHJMGC_02436	HAMHKHGL_02359	BHEJMAFE_02359
alsD	alsD	Alpha-acetolactate decarboxylase	4	4	1.0	3	1607				720	720	720.0	GJGNAGHF_01836	FCBHJMGC_01916	HAMHKHGL_01834	BHEJMAFE_01836
ebpS	ebpS	Elastin-binding protein EbpS	4	4	1.0	3	1606				720	720	720.0	GJGNAGHF_01785	FCBHJMGC_01865	HAMHKHGL_01783	BHEJMAFE_01785
dnaD	dnaD	DNA replication protein DnaD	4	4	1.0	3	1605				720	720	720.0	GJGNAGHF_01739	FCBHJMGC_01819	HAMHKHGL_01737	BHEJMAFE_01739
tipA	tipA	HTH-type transcriptional activator TipA	4	4	1.0	3	1604				720	720	720.0	GJGNAGHF_00886	FCBHJMGC_00965	HAMHKHGL_00882	BHEJMAFE_00882
group_402		putative transcriptional regulatory protein	4	4	1.0	3	1603				720	720	720.0	GJGNAGHF_00143	FCBHJMGC_00222	HAMHKHGL_00139	BHEJMAFE_00139
group_401		hypothetical protein	4	4	1.0	3	1602				723	723	723.0	GJGNAGHF_02888	FCBHJMGC_02963	HAMHKHGL_02884	BHEJMAFE_02887
group_400		hypothetical protein	4	4	1.0	3	1601				723	723	723.0	GJGNAGHF_02879	FCBHJMGC_02954	HAMHKHGL_02875	BHEJMAFE_02878
group_399		hypothetical protein	4	4	1.0	3	1600				723	723	723.0	GJGNAGHF_02095	FCBHJMGC_02174	HAMHKHGL_02092	BHEJMAFE_02095
fecE	fecE	Fe(3+) dicitrate transport ATP-binding protein FecE	4	4	1.0	3	1599				723	723	723.0	GJGNAGHF_01693	FCBHJMGC_01773	HAMHKHGL_01691	BHEJMAFE_01693
group_398		hypothetical protein	4	4	1.0	3	1598				723	723	723.0	GJGNAGHF_01382	FCBHJMGC_01457	HAMHKHGL_01374	BHEJMAFE_01377
yvoA_1	yvoA_1	HTH-type transcriptional repressor YvoA	4	4	1.0	3	1597				723	723	723.0	GJGNAGHF_00732	FCBHJMGC_00811	HAMHKHGL_00728	BHEJMAFE_00728
ybhF	ybhF	putative multidrug ABC transporter ATP-binding protein YbhF	4	4	1.0	3	1596				723	723	723.0	GJGNAGHF_00697	FCBHJMGC_00776	HAMHKHGL_00693	BHEJMAFE_00693
hisA	hisA	1-(5-phosphoribosyl)-5-[(5-phosphoribosylamino)methylideneamino] imidazole-4-carboxamide isomerase	4	4	1.0	3	1595				723	723	723.0	GJGNAGHF_00334	FCBHJMGC_00413	HAMHKHGL_00330	BHEJMAFE_00330
artM_2	artM_2	Arginine transport ATP-binding protein ArtM	4	4	1.0	3	1594				726	726	726.0	GJGNAGHF_02185	FCBHJMGC_02264	HAMHKHGL_02182	BHEJMAFE_02185
pmpR	pmpR	Transcriptional regulatory protein PmpR	4	4	1.0	3	1593				726	726	726.0	GJGNAGHF_01362	FCBHJMGC_01437	HAMHKHGL_01354	BHEJMAFE_01357
cbiH	cbiH	putative cobalt-factor III C(17)-methyltransferase	4	4	1.0	3	1592				726	726	726.0	GJGNAGHF_00955	FCBHJMGC_01034	HAMHKHGL_00951	BHEJMAFE_00951
group_397		hypothetical protein	4	4	1.0	3	1591				726	726	726.0	GJGNAGHF_00219	FCBHJMGC_00298	HAMHKHGL_00215	BHEJMAFE_00215
agrA	agrA	Accessory gene regulator A	4	4	1.0	3	1590				729	729	729.0	GJGNAGHF_02865	FCBHJMGC_02940	HAMHKHGL_02861	BHEJMAFE_02864
pyrH	pyrH	Uridylate kinase	4	4	1.0	3	1589				729	729	729.0	GJGNAGHF_01138	FCBHJMGC_01213	HAMHKHGL_01130	BHEJMAFE_01133
nagB_1	nagB_1	Glucosamine-6-phosphate deaminase 1	4	4	1.0	3	1588				729	729	729.0	GJGNAGHF_00645	FCBHJMGC_00724	HAMHKHGL_00641	BHEJMAFE_00641
artM_1	artM_1	Arginine transport ATP-binding protein ArtM	4	4	1.0	3	1587				729	729	729.0	GJGNAGHF_00616	FCBHJMGC_00695	HAMHKHGL_00612	BHEJMAFE_00612
group_396		hypothetical protein	4	4	1.0	3	1586				729	729	729.0	GJGNAGHF_00497	FCBHJMGC_00576	HAMHKHGL_00493	BHEJMAFE_00493
group_395		hypothetical protein	4	4	1.0	3	1585				729	729	729.0	GJGNAGHF_00414	FCBHJMGC_00493	HAMHKHGL_00410	BHEJMAFE_00410
gmuR_2	gmuR_2	HTH-type transcriptional regulator GmuR	4	4	1.0	3	1584				729	729	729.0	GJGNAGHF_00345	FCBHJMGC_00424	HAMHKHGL_00341	BHEJMAFE_00341
group_394		Bifunctional NMN adenylyltransferase/Nudix hydrolase	4	4	1.0	3	1583				729	729	729.0	GJGNAGHF_00254	FCBHJMGC_00333	HAMHKHGL_00250	BHEJMAFE_00250
fabG_3	fabG_3	3-oxoacyl-[acyl-carrier-protein] reductase FabG	4	4	1.0	3	1582				732	732	732.0	GJGNAGHF_02772	FCBHJMGC_02847	HAMHKHGL_02768	BHEJMAFE_02771
nagB_3	nagB_3	Glucosamine-6-phosphate deaminase 1	4	4	1.0	3	1581				732	732	732.0	GJGNAGHF_02228	FCBHJMGC_02307	HAMHKHGL_02225	BHEJMAFE_02228
nfrA2	nfrA2	FMN reductase [NAD(P)H]	4	4	1.0	3	1580				732	732	732.0	GJGNAGHF_02039	FCBHJMGC_02119	HAMHKHGL_02037	BHEJMAFE_02039
frlR_1	frlR_1	putative fructoselysine utilization operon transcriptional repressor	4	4	1.0	3	1579				732	732	732.0	GJGNAGHF_01848	FCBHJMGC_01928	HAMHKHGL_01846	BHEJMAFE_01848
tylM1	tylM1	dTDP-3-amino-36-dideoxy-alpha-D-glucopyranose NN-dimethyltransferase	4	4	1.0	3	1578				732	732	732.0	GJGNAGHF_01312	FCBHJMGC_01387	HAMHKHGL_01304	BHEJMAFE_01307
fabG_1	fabG_1	3-oxoacyl-[acyl-carrier-protein] reductase FabG	4	4	1.0	3	1577				732	732	732.0	GJGNAGHF_01221	FCBHJMGC_01296	HAMHKHGL_01213	BHEJMAFE_01216
bioC	bioC	Malonyl-[acyl-carrier protein] O-methyltransferase	4	4	1.0	3	1576				732	732	732.0	GJGNAGHF_01133	FCBHJMGC_01208	HAMHKHGL_01125	BHEJMAFE_01128
group_393		putative protein	4	4	1.0	3	1575				732	732	732.0	GJGNAGHF_00703	FCBHJMGC_00782	HAMHKHGL_00699	BHEJMAFE_00699
glvR_2	glvR_2	HTH-type transcriptional regulator GlvR	4	4	1.0	3	1574				735	735	735.0	GJGNAGHF_02723	FCBHJMGC_02799	HAMHKHGL_02720	BHEJMAFE_02722
bmrR	bmrR	Multidrug-efflux transporter 1 regulator	4	4	1.0	3	1573				735	735	735.0	GJGNAGHF_02677	FCBHJMGC_02753	HAMHKHGL_02674	BHEJMAFE_02676
tagA	tagA	N-acetylglucosaminyldiphosphoundecaprenol N-acetyl-beta-D-mannosaminyltransferase	4	4	1.0	3	1572				735	735	735.0	GJGNAGHF_02465	FCBHJMGC_02540	HAMHKHGL_02463	BHEJMAFE_02463
yvoA_2	yvoA_2	HTH-type transcriptional repressor YvoA	4	4	1.0	3	1571				735	735	735.0	GJGNAGHF_02078	FCBHJMGC_02157	HAMHKHGL_02075	BHEJMAFE_02078
rluB	rluB	Ribosomal large subunit pseudouridine synthase B	4	4	1.0	3	1570				735	735	735.0	GJGNAGHF_01793	FCBHJMGC_01873	HAMHKHGL_01791	BHEJMAFE_01793
puuD	puuD	Gamma-glutamyl-gamma-aminobutyrate hydrolase PuuD	4	4	1.0	3	1569				735	735	735.0	GJGNAGHF_01638	FCBHJMGC_01719	HAMHKHGL_01637	BHEJMAFE_01639
cbiM	cbiM	Cobalt transport protein CbiM	4	4	1.0	3	1568				735	735	735.0	GJGNAGHF_00960	FCBHJMGC_01039	HAMHKHGL_00956	BHEJMAFE_00956
tatC2	tatC2	Sec-independent protein translocase protein TatCy	4	4	1.0	3	1567				735	735	735.0	GJGNAGHF_00135	FCBHJMGC_00214	HAMHKHGL_00131	BHEJMAFE_00131
group_392		Carbohydrate deacetylase	4	4	1.0	3	1566				738	738	738.0	GJGNAGHF_02993	FCBHJMGC_03066	HAMHKHGL_02987	BHEJMAFE_02990
trmD	trmD	tRNA (guanine-N(1)-)-methyltransferase	4	4	1.0	3	1565				738	738	738.0	GJGNAGHF_01635	FCBHJMGC_01716	HAMHKHGL_01634	BHEJMAFE_01636
nfrA1_1	nfrA1_1	FMN reductase (NADPH)	4	4	1.0	3	1564				738	738	738.0	GJGNAGHF_00077	FCBHJMGC_00156	HAMHKHGL_00073	BHEJMAFE_00073
frlR_2	frlR_2	putative fructoselysine utilization operon transcriptional repressor	4	4	1.0	3	1563				741	741	741.0	GJGNAGHF_02834	FCBHJMGC_02909	HAMHKHGL_02830	BHEJMAFE_02833
group_391		hypothetical protein	4	4	1.0	3	1562				741	741	741.0	GJGNAGHF_02115	FCBHJMGC_02194	HAMHKHGL_02112	BHEJMAFE_02115
group_390		hypothetical protein	4	4	1.0	3	1561				741	741	741.0	GJGNAGHF_02096	FCBHJMGC_02175	HAMHKHGL_02093	BHEJMAFE_02096
group_389		hypothetical protein	4	4	1.0	3	1560				741	741	741.0	GJGNAGHF_01338	FCBHJMGC_01413	HAMHKHGL_01330	BHEJMAFE_01333
nfrA1_2	nfrA1_2	FMN reductase (NADPH)	4	4	1.0	3	1559				741	741	741.0	GJGNAGHF_00710	FCBHJMGC_00789	HAMHKHGL_00706	BHEJMAFE_00706
ribF_1	ribF_1	Riboflavin biosynthesis protein RibF	4	4	1.0	3	1558				741	741	741.0	GJGNAGHF_00501	FCBHJMGC_00580	HAMHKHGL_00497	BHEJMAFE_00497
group_388		hypothetical protein	4	4	1.0	3	1557				741	741	741.0	GJGNAGHF_00391	FCBHJMGC_00470	HAMHKHGL_00387	BHEJMAFE_00387
mta	mta	HTH-type transcriptional activator mta	4	4	1.0	3	1556				741	741	741.0	GJGNAGHF_00296	FCBHJMGC_00375	HAMHKHGL_00292	BHEJMAFE_00292
group_387		hypothetical protein	4	4	1.0	3	1555				744	744	744.0	GJGNAGHF_02596	FCBHJMGC_02672	HAMHKHGL_02594	BHEJMAFE_02596
est_2	est_2	Carboxylesterase	4	4	1.0	3	1554				744	744	744.0	GJGNAGHF_02360	FCBHJMGC_02435	HAMHKHGL_02358	BHEJMAFE_02358
group_386		hypothetical protein	4	4	1.0	3	1553				744	744	744.0	GJGNAGHF_01992	FCBHJMGC_02072	HAMHKHGL_01990	BHEJMAFE_01991
kcsA	kcsA	pH-gated potassium channel KcsA	4	4	1.0	3	1552				744	744	744.0	GJGNAGHF_01903	FCBHJMGC_01983	HAMHKHGL_01901	BHEJMAFE_01903
crnA_1	crnA_1	Creatinine amidohydrolase	4	4	1.0	3	1551				744	744	744.0	GJGNAGHF_01812	FCBHJMGC_01892	HAMHKHGL_01810	BHEJMAFE_01812
fabG_2	fabG_2	3-oxoacyl-[acyl-carrier-protein] reductase FabG	4	4	1.0	3	1550				744	744	744.0	GJGNAGHF_01651	FCBHJMGC_01731	HAMHKHGL_01649	BHEJMAFE_01651
truA	truA	tRNA pseudouridine synthase A	4	4	1.0	3	1549				747	747	747.0	GJGNAGHF_02549	FCBHJMGC_02625	HAMHKHGL_02547	BHEJMAFE_02549
est_1	est_1	Carboxylesterase	4	4	1.0	3	1548				747	747	747.0	GJGNAGHF_02358	FCBHJMGC_02433	HAMHKHGL_02356	BHEJMAFE_02356
fabL	fabL	Enoyl-[acyl-carrier-protein] reductase [NADPH] FabL	4	4	1.0	3	1547				747	747	747.0	GJGNAGHF_01531	FCBHJMGC_01612	HAMHKHGL_01530	BHEJMAFE_01532
pflA	pflA	Pyruvate formate-lyase-activating enzyme	4	4	1.0	3	1546				747	747	747.0	GJGNAGHF_01234	FCBHJMGC_01309	HAMHKHGL_01226	BHEJMAFE_01229
rph	rph	Ribonuclease PH	4	4	1.0	3	1545				747	747	747.0	GJGNAGHF_00994	FCBHJMGC_01073	HAMHKHGL_00990	BHEJMAFE_00990
cobS	cobS	Adenosylcobinamide-GDP ribazoletransferase	4	4	1.0	3	1544				747	747	747.0	GJGNAGHF_00904	FCBHJMGC_00983	HAMHKHGL_00900	BHEJMAFE_00900
group_385		hypothetical protein	4	4	1.0	3	1543				747	747	747.0	GJGNAGHF_00713	FCBHJMGC_00792	HAMHKHGL_00709	BHEJMAFE_00709
group_384		putative oxidoreductase	4	4	1.0	3	1542				747	747	747.0	GJGNAGHF_00206	FCBHJMGC_00285	HAMHKHGL_00202	BHEJMAFE_00202
group_383		putative signaling protein	4	4	1.0	3	1541				750	750	750.0	GJGNAGHF_02936	FCBHJMGC_03011	HAMHKHGL_02932	BHEJMAFE_02935
crnA_2	crnA_2	Creatinine amidohydrolase	4	4	1.0	3	1540				750	750	750.0	GJGNAGHF_02598	FCBHJMGC_02674	HAMHKHGL_02596	BHEJMAFE_02598
dasR	dasR	HTH-type transcriptional repressor DasR	4	4	1.0	3	1539				750	750	750.0	GJGNAGHF_01818	FCBHJMGC_01898	HAMHKHGL_01816	BHEJMAFE_01818
scpA	scpA	Segregation and condensation protein A	4	4	1.0	3	1538				750	750	750.0	GJGNAGHF_01795	FCBHJMGC_01875	HAMHKHGL_01793	BHEJMAFE_01795
rpsB	rpsB	30S ribosomal protein S2	4	4	1.0	3	1537				750	750	750.0	GJGNAGHF_01485	FCBHJMGC_01560	HAMHKHGL_01477	BHEJMAFE_01480
cbiF	cbiF	Cobalt-precorrin-4 C(11)-methyltransferase	4	4	1.0	3	1536				750	750	750.0	GJGNAGHF_00953	FCBHJMGC_01032	HAMHKHGL_00949	BHEJMAFE_00949
group_382		hypothetical protein	4	4	1.0	3	1535				750	750	750.0	GJGNAGHF_00902	FCBHJMGC_00981	HAMHKHGL_00898	BHEJMAFE_00898
ybbA	ybbA	putative protein YbbA	4	4	1.0	3	1534				750	750	750.0	GJGNAGHF_00752	FCBHJMGC_00831	HAMHKHGL_00748	BHEJMAFE_00748
glvR_1	glvR_1	HTH-type transcriptional regulator GlvR	4	4	1.0	3	1533				753	753	753.0	GJGNAGHF_02688	FCBHJMGC_02764	HAMHKHGL_02685	BHEJMAFE_02687
lacR	lacR	Lactose phosphotransferase system repressor	4	4	1.0	3	1532				753	753	753.0	GJGNAGHF_02207	FCBHJMGC_02286	HAMHKHGL_02204	BHEJMAFE_02207
group_381		hypothetical protein	4	4	1.0	3	1531				753	753	753.0	GJGNAGHF_02195	FCBHJMGC_02274	HAMHKHGL_02192	BHEJMAFE_02195
ecsA	ecsA	ABC-type transporter ATP-binding protein EcsA	4	4	1.0	3	1530				753	753	753.0	GJGNAGHF_02149	FCBHJMGC_02228	HAMHKHGL_02146	BHEJMAFE_02149
group_380		hypothetical protein	4	4	1.0	3	1529				753	753	753.0	GJGNAGHF_01947	FCBHJMGC_02027	HAMHKHGL_01945	BHEJMAFE_01947
argB	argB	Acetylglutamate kinase	4	4	1.0	3	1528				753	753	753.0	GJGNAGHF_01416	FCBHJMGC_01491	HAMHKHGL_01408	BHEJMAFE_01411
cbiJ	cbiJ	Cobalt-precorrin-6A reductase	4	4	1.0	3	1527				753	753	753.0	GJGNAGHF_00956	FCBHJMGC_01035	HAMHKHGL_00952	BHEJMAFE_00952
drrB	drrB	Daunorubicin/doxorubicin resistance ABC transporter permease protein DrrB	4	4	1.0	3	1526				753	753	753.0	GJGNAGHF_00755	FCBHJMGC_00834	HAMHKHGL_00751	BHEJMAFE_00751
group_379		hypothetical protein	4	4	1.0	3	1525				753	753	753.0	GJGNAGHF_00542	FCBHJMGC_00621	HAMHKHGL_00538	BHEJMAFE_00538
yjjP	yjjP	Inner membrane protein YjjP	4	4	1.0	3	1524				753	753	753.0	GJGNAGHF_00348	FCBHJMGC_00427	HAMHKHGL_00344	BHEJMAFE_00344
ybbH_1	ybbH_1	putative HTH-type transcriptional regulator YbbH	4	4	1.0	3	1523				753	753	753.0	GJGNAGHF_00292	FCBHJMGC_00371	HAMHKHGL_00288	BHEJMAFE_00288
tpiA	tpiA	Triosephosphate isomerase	4	4	1.0	3	1522				756	756	756.0	GJGNAGHF_02365	FCBHJMGC_02440	HAMHKHGL_02363	BHEJMAFE_02363
group_378		Putative heme-dependent peroxidase	4	4	1.0	3	1521				756	756	756.0	GJGNAGHF_02041	FCBHJMGC_02121	HAMHKHGL_02039	BHEJMAFE_02041
exoA	exoA	Exodeoxyribonuclease	4	4	1.0	3	1520				756	756	756.0	GJGNAGHF_01624	FCBHJMGC_01705	HAMHKHGL_01623	BHEJMAFE_01625
group_377		hypothetical protein	4	4	1.0	3	1519				756	756	756.0	GJGNAGHF_01594	FCBHJMGC_01675	HAMHKHGL_01593	BHEJMAFE_01595
group_376		hypothetical protein	4	4	1.0	3	1518				756	756	756.0	GJGNAGHF_00937	FCBHJMGC_01016	HAMHKHGL_00933	BHEJMAFE_00933
hisF	hisF	Imidazole glycerol phosphate synthase subunit HisF	4	4	1.0	3	1517				756	756	756.0	GJGNAGHF_00333	FCBHJMGC_00412	HAMHKHGL_00329	BHEJMAFE_00329
group_375		hypothetical protein	4	4	1.0	3	1516				756	756	756.0	GJGNAGHF_00221	FCBHJMGC_00300	HAMHKHGL_00217	BHEJMAFE_00217
group_374		Putative TrmH family tRNA/rRNA methyltransferase	4	4	1.0	3	1515				756	756	756.0	GJGNAGHF_00019	FCBHJMGC_00098	HAMHKHGL_00015	BHEJMAFE_00015
group_373		hypothetical protein	4	4	1.0	3	1514				759	759	759.0	GJGNAGHF_02748	FCBHJMGC_02824	HAMHKHGL_02745	BHEJMAFE_02747
fghA	fghA	S-formylglutathione hydrolase	4	4	1.0	3	1513				759	759	759.0	GJGNAGHF_02340	FCBHJMGC_02415	HAMHKHGL_02338	BHEJMAFE_02338
srlR_3	srlR_3	Glucitol operon repressor	4	4	1.0	3	1512				759	759	759.0	GJGNAGHF_02271	FCBHJMGC_02348	HAMHKHGL_02271	BHEJMAFE_02271
stp	stp	Serine/threonine phosphatase stp	4	4	1.0	3	1511				759	759	759.0	GJGNAGHF_01665	FCBHJMGC_01745	HAMHKHGL_01663	BHEJMAFE_01665
map	map	Methionine aminopeptidase 1	4	4	1.0	3	1510				759	759	759.0	GJGNAGHF_01552	FCBHJMGC_01633	HAMHKHGL_01551	BHEJMAFE_01553
trpC	trpC	Indole-3-glycerol phosphate synthase	4	4	1.0	3	1509				759	759	759.0	GJGNAGHF_01457	FCBHJMGC_01532	HAMHKHGL_01449	BHEJMAFE_01452
uppS	uppS	Ditranspolycis-undecaprenyl-diphosphate synthase ((2E6E)-farnesyl-diphosphate specific)	4	4	1.0	3	1508				759	759	759.0	GJGNAGHF_01140	FCBHJMGC_01215	HAMHKHGL_01132	BHEJMAFE_01135
group_372		Putative TrmH family tRNA/rRNA methyltransferase	4	4	1.0	3	1507				759	759	759.0	GJGNAGHF_00974	FCBHJMGC_01053	HAMHKHGL_00970	BHEJMAFE_00970
group_371		hypothetical protein	4	4	1.0	3	1506				759	759	759.0	GJGNAGHF_00619	FCBHJMGC_00698	HAMHKHGL_00615	BHEJMAFE_00615
aroD	aroD	3-dehydroquinate dehydratase	4	4	1.0	3	1505				759	759	759.0	GJGNAGHF_00258	FCBHJMGC_00337	HAMHKHGL_00254	BHEJMAFE_00254
soj_1	soj_1	Sporulation initiation inhibitor protein Soj	4	4	1.0	3	1504				762	762	762.0	GJGNAGHF_02747	FCBHJMGC_02823	HAMHKHGL_02744	BHEJMAFE_02746
group_370		3-beta-hydroxycholanate 3-dehydrogenase (NAD(+)) 2	4	4	1.0	3	1503				762	762	762.0	GJGNAGHF_02109	FCBHJMGC_02188	HAMHKHGL_02106	BHEJMAFE_02109
glcR	glcR	HTH-type transcriptional repressor GlcR	4	4	1.0	3	1502				762	762	762.0	GJGNAGHF_02035	FCBHJMGC_02115	HAMHKHGL_02033	BHEJMAFE_02035
pfyP	pfyP	Blue-light photoreceptor	4	4	1.0	3	1501				762	762	762.0	GJGNAGHF_00570	FCBHJMGC_00649	HAMHKHGL_00566	BHEJMAFE_00566
ydjF	ydjF	putative HTH-type transcriptional regulator YdjF	4	4	1.0	3	1500				762	762	762.0	GJGNAGHF_00157	FCBHJMGC_00236	HAMHKHGL_00153	BHEJMAFE_00153
pyrK	pyrK	Dihydroorotate dehydrogenase B (NAD(+)) electron transfer subunit	4	4	1.0	3	1499				765	765	765.0	GJGNAGHF_01678	FCBHJMGC_01758	HAMHKHGL_01676	BHEJMAFE_01678
drrA_1	drrA_1	Daunorubicin/doxorubicin resistance ATP-binding protein DrrA	4	4	1.0	3	1498				765	765	765.0	GJGNAGHF_00754	FCBHJMGC_00833	HAMHKHGL_00750	BHEJMAFE_00750
srlR_1	srlR_1	Glucitol operon repressor	4	4	1.0	3	1497				765	765	765.0	GJGNAGHF_00125	FCBHJMGC_00204	HAMHKHGL_00121	BHEJMAFE_00121
tpi2	tpi-2	Triosephosphate isomerase 2	4	4	1.0	3	1496				765	765	765.0	GJGNAGHF_00119	FCBHJMGC_00198	HAMHKHGL_00115	BHEJMAFE_00115
golD	golD	NAD-dependent glycerol dehydrogenase	4	4	1.0	3	1495				765	765	765.0	GJGNAGHF_00117	FCBHJMGC_00196	HAMHKHGL_00113	BHEJMAFE_00113
yutF	yutF	Acid sugar phosphatase	4	4	1.0	3	1494				768	768	768.0	GJGNAGHF_02308	FCBHJMGC_02383	HAMHKHGL_02306	BHEJMAFE_02306
yxdL	yxdL	ABC transporter ATP-binding protein YxdL	4	4	1.0	3	1493				768	768	768.0	GJGNAGHF_02042	FCBHJMGC_02122	HAMHKHGL_02040	BHEJMAFE_02042
hepS	hepS	Heptaprenyl diphosphate synthase component 1	4	4	1.0	3	1492				768	768	768.0	GJGNAGHF_01776	FCBHJMGC_01856	HAMHKHGL_01774	BHEJMAFE_01776
bceA	bceA	Bacitracin export ATP-binding protein BceA	4	4	1.0	3	1491				768	768	768.0	GJGNAGHF_01589	FCBHJMGC_01670	HAMHKHGL_01588	BHEJMAFE_01590
rsmE_2	rsmE_2	Ribosomal RNA small subunit methyltransferase E	4	4	1.0	3	1490				768	768	768.0	GJGNAGHF_01297	FCBHJMGC_01372	HAMHKHGL_01289	BHEJMAFE_01292
recO	recO	DNA repair protein RecO	4	4	1.0	3	1489				768	768	768.0	GJGNAGHF_01287	FCBHJMGC_01362	HAMHKHGL_01279	BHEJMAFE_01282
group_369		hypothetical protein	4	4	1.0	3	1488				768	768	768.0	GJGNAGHF_00767	FCBHJMGC_00846	HAMHKHGL_00763	BHEJMAFE_00763
group_368		hypothetical protein	4	4	1.0	3	1487				768	768	768.0	GJGNAGHF_00766	FCBHJMGC_00845	HAMHKHGL_00762	BHEJMAFE_00762
group_367		hypothetical protein	4	4	1.0	3	1486				768	768	768.0	GJGNAGHF_00647	FCBHJMGC_00726	HAMHKHGL_00643	BHEJMAFE_00643
fliP	fliP	Flagellar biosynthetic protein FliP	4	4	1.0	3	1485				768	768	768.0	GJGNAGHF_00449	FCBHJMGC_00528	HAMHKHGL_00445	BHEJMAFE_00445
group_366		Putative bifunctional phosphatase/peptidyl-prolyl cis-trans isomerase	4	4	1.0	3	1484				771	771	771.0	GJGNAGHF_02142	FCBHJMGC_02221	HAMHKHGL_02139	BHEJMAFE_02142
modA	modA	Molybdate-binding protein ModA	4	4	1.0	3	1483				771	771	771.0	GJGNAGHF_00816	FCBHJMGC_00895	HAMHKHGL_00812	BHEJMAFE_00812
group_365		Putative bifunctional phosphatase/peptidyl-prolyl cis-trans isomerase	4	4	1.0	3	1482				771	771	771.0	GJGNAGHF_00804	FCBHJMGC_00883	HAMHKHGL_00800	BHEJMAFE_00800
yadH	yadH	Inner membrane transport permease YadH	4	4	1.0	3	1481				771	771	771.0	GJGNAGHF_00440	FCBHJMGC_00519	HAMHKHGL_00436	BHEJMAFE_00436
srlR_2	srlR_2	Glucitol operon repressor	4	4	1.0	3	1480				771	771	771.0	GJGNAGHF_00133	FCBHJMGC_00212	HAMHKHGL_00129	BHEJMAFE_00129
group_364		hypothetical protein	4	4	1.0	3	1479				771	771	771.0	GJGNAGHF_00098	FCBHJMGC_00177	HAMHKHGL_00094	BHEJMAFE_00094
dtd3	dtd3	D-aminoacyl-tRNA deacylase	4	4	1.0	3	1478				774	774	774.0	GJGNAGHF_02987	FCBHJMGC_03060	HAMHKHGL_02981	BHEJMAFE_02984
group_363		hypothetical protein	4	4	1.0	3	1477				774	774	774.0	GJGNAGHF_02965	FCBHJMGC_03040	HAMHKHGL_02961	BHEJMAFE_02964
group_362		putative protein	4	4	1.0	3	1476				774	774	774.0	GJGNAGHF_02889	FCBHJMGC_02964	HAMHKHGL_02885	BHEJMAFE_02888
group_361		hypothetical protein	4	4	1.0	3	1475				774	774	774.0	GJGNAGHF_02398	FCBHJMGC_02473	HAMHKHGL_02396	BHEJMAFE_02396
ylmA	ylmA	putative ABC transporter ATP-binding protein YlmA	4	4	1.0	3	1474				774	774	774.0	GJGNAGHF_01620	FCBHJMGC_01701	HAMHKHGL_01619	BHEJMAFE_01621
group_360		hypothetical protein	4	4	1.0	3	1473				774	774	774.0	GJGNAGHF_01565	FCBHJMGC_01646	HAMHKHGL_01564	BHEJMAFE_01566
trpA	trpA	Tryptophan synthase alpha chain	4	4	1.0	3	1472				774	774	774.0	GJGNAGHF_01454	FCBHJMGC_01529	HAMHKHGL_01446	BHEJMAFE_01449
znuC_1	znuC_1	High-affinity zinc uptake system ATP-binding protein ZnuC	4	4	1.0	3	1471				774	774	774.0	GJGNAGHF_01274	FCBHJMGC_01349	HAMHKHGL_01266	BHEJMAFE_01269
suhB	suhB	Inositol-1-monophosphatase	4	4	1.0	3	1470				774	774	774.0	GJGNAGHF_00841	FCBHJMGC_00920	HAMHKHGL_00837	BHEJMAFE_00837
group_359		hypothetical protein	4	4	1.0	3	1469				774	774	774.0	GJGNAGHF_00361	FCBHJMGC_00440	HAMHKHGL_00357	BHEJMAFE_00357
group_358		hypothetical protein	4	4	1.0	3	1468				777	777	777.0	GJGNAGHF_01872	FCBHJMGC_01952	HAMHKHGL_01870	BHEJMAFE_01872
coaX	coaX	Type III pantothenate kinase	4	4	1.0	3	1467				780	780	780.0	GJGNAGHF_03023	FCBHJMGC_03096	HAMHKHGL_03017	BHEJMAFE_03020
glvR_3	glvR_3	HTH-type transcriptional regulator GlvR	4	4	1.0	3	1466				780	780	780.0	GJGNAGHF_02855	FCBHJMGC_02930	HAMHKHGL_02851	BHEJMAFE_02854
pstB3_1	pstB3_1	Phosphate import ATP-binding protein PstB 3	4	4	1.0	3	1465				780	780	780.0	GJGNAGHF_02438	FCBHJMGC_02513	HAMHKHGL_02436	BHEJMAFE_02436
tcyN	tcyN	L-cystine import ATP-binding protein TcyN	4	4	1.0	3	1464				780	780	780.0	GJGNAGHF_02216	FCBHJMGC_02295	HAMHKHGL_02213	BHEJMAFE_02216
yusV_2	yusV_2	putative siderophore transport system ATP-binding protein YusV	4	4	1.0	3	1463				780	780	780.0	GJGNAGHF_02116	FCBHJMGC_02195	HAMHKHGL_02113	BHEJMAFE_02116
group_357		hypothetical protein	4	4	1.0	3	1462				780	780	780.0	GJGNAGHF_01425	FCBHJMGC_01500	HAMHKHGL_01417	BHEJMAFE_01420
codY	codY	GTP-sensing transcriptional pleiotropic repressor CodY	4	4	1.0	3	1461				780	780	780.0	GJGNAGHF_01105	FCBHJMGC_01180	HAMHKHGL_01097	BHEJMAFE_01100
sigB	sigB	RNA polymerase sigma-B factor	4	4	1.0	3	1460				780	780	780.0	GJGNAGHF_00663	FCBHJMGC_00742	HAMHKHGL_00659	BHEJMAFE_00659
flgG	flgG	Flagellar basal-body rod protein FlgG	4	4	1.0	3	1459				780	780	780.0	GJGNAGHF_00455	FCBHJMGC_00534	HAMHKHGL_00451	BHEJMAFE_00451
yafV	yafV	Omega-amidase YafV	4	4	1.0	3	1458				780	780	780.0	GJGNAGHF_00064	FCBHJMGC_00143	HAMHKHGL_00060	BHEJMAFE_00060
group_356		hypothetical protein	4	4	1.0	3	1457				783	783	783.0	GJGNAGHF_01443	FCBHJMGC_01518	HAMHKHGL_01435	BHEJMAFE_01438
folP	folP	Dihydropteroate synthase	4	4	1.0	3	1456				786	786	786.0	GJGNAGHF_03026	FCBHJMGC_03099	HAMHKHGL_03020	BHEJMAFE_03023
fdhD	fdhD	Sulfur carrier protein FdhD	4	4	1.0	3	1455				786	786	786.0	GJGNAGHF_02531	FCBHJMGC_02606	HAMHKHGL_02529	BHEJMAFE_02529
sufC	sufC	Vegetative protein 296	4	4	1.0	3	1454				786	786	786.0	GJGNAGHF_02322	FCBHJMGC_02397	HAMHKHGL_02320	BHEJMAFE_02320
group_355		hypothetical protein	4	4	1.0	3	1453				786	786	786.0	GJGNAGHF_02259	FCBHJMGC_02346	HAMHKHGL_02262	BHEJMAFE_02259
group_354		hypothetical protein	4	4	1.0	3	1452				786	786	786.0	GJGNAGHF_02143	FCBHJMGC_02222	HAMHKHGL_02140	BHEJMAFE_02143
lipC_2	lipC_2	Spore germination lipase LipC	4	4	1.0	3	1451				786	786	786.0	GJGNAGHF_01706	FCBHJMGC_01786	HAMHKHGL_01704	BHEJMAFE_01706
rnhB	rnhB	Ribonuclease HII	4	4	1.0	3	1450				786	786	786.0	GJGNAGHF_01098	FCBHJMGC_01173	HAMHKHGL_01090	BHEJMAFE_01093
cbiK	cbiK	Sirohydrochlorin cobaltochelatase	4	4	1.0	3	1449				786	786	786.0	GJGNAGHF_00958	FCBHJMGC_01037	HAMHKHGL_00954	BHEJMAFE_00954
group_353		Carbohydrate deacetylase	4	4	1.0	3	1448				786	786	786.0	GJGNAGHF_00089	FCBHJMGC_00168	HAMHKHGL_00085	BHEJMAFE_00085
cdsA	cdsA	Phosphatidate cytidylyltransferase	4	4	1.0	3	1447				789	789	789.0	GJGNAGHF_01141	FCBHJMGC_01216	HAMHKHGL_01133	BHEJMAFE_01136
lytG_1	lytG_1	Exo-glucosaminidase LytG	4	4	1.0	3	1446				789	789	789.0	GJGNAGHF_00971	FCBHJMGC_01050	HAMHKHGL_00967	BHEJMAFE_00967
fabI	fabI	Enoyl-[acyl-carrier-protein] reductase [NADH] FabI	4	4	1.0	3	1445				789	789	789.0	GJGNAGHF_00744	FCBHJMGC_00823	HAMHKHGL_00740	BHEJMAFE_00740
cheR	cheR	Chemotaxis protein methyltransferase	4	4	1.0	3	1444				789	789	789.0	GJGNAGHF_00456	FCBHJMGC_00535	HAMHKHGL_00452	BHEJMAFE_00452
yusV_3	yusV_3	putative siderophore transport system ATP-binding protein YusV	4	4	1.0	3	1443				792	792	792.0	GJGNAGHF_02336	FCBHJMGC_02411	HAMHKHGL_02334	BHEJMAFE_02334
ydfG	ydfG	NADP-dependent 3-hydroxy acid dehydrogenase YdfG	4	4	1.0	3	1442				792	792	792.0	GJGNAGHF_01820	FCBHJMGC_01900	HAMHKHGL_01818	BHEJMAFE_01820
dapB	dapB	4-hydroxy-tetrahydrodipicolinate reductase	4	4	1.0	3	1441				792	792	792.0	GJGNAGHF_01751	FCBHJMGC_01831	HAMHKHGL_01749	BHEJMAFE_01751
group_352		hypothetical protein	4	4	1.0	3	1440				792	792	792.0	GJGNAGHF_00774	FCBHJMGC_00853	HAMHKHGL_00770	BHEJMAFE_00770
iolO	iolO	5-keto-L-gluconate epimerase	4	4	1.0	3	1439				795	795	795.0	GJGNAGHF_02792	FCBHJMGC_02867	HAMHKHGL_02788	BHEJMAFE_02791
yxlG	yxlG	putative transmembrane protein YxlG	4	4	1.0	3	1438				795	795	795.0	GJGNAGHF_02160	FCBHJMGC_02239	HAMHKHGL_02157	BHEJMAFE_02160
nadK1_1	nadK1_1	NAD kinase 1	4	4	1.0	3	1437				795	795	795.0	GJGNAGHF_00742	FCBHJMGC_00821	HAMHKHGL_00738	BHEJMAFE_00738
ecfT_1	ecfT_1	Energy-coupling factor transporter transmembrane protein EcfT	4	4	1.0	3	1436				798	798	798.0	GJGNAGHF_02550	FCBHJMGC_02626	HAMHKHGL_02548	BHEJMAFE_02550
xylF	xylF	2-hydroxymuconate semialdehyde hydrolase	4	4	1.0	3	1435				798	798	798.0	GJGNAGHF_02037	FCBHJMGC_02117	HAMHKHGL_02035	BHEJMAFE_02037
clpP1	clpP1	ATP-dependent Clp protease proteolytic subunit 1	4	4	1.0	3	1434				798	798	798.0	GJGNAGHF_01039	FCBHJMGC_01118	HAMHKHGL_01035	BHEJMAFE_01035
ecfT_2	ecfT_2	Energy-coupling factor transporter transmembrane protein EcfT	4	4	1.0	3	1433				801	801	801.0	GJGNAGHF_02585	FCBHJMGC_02661	HAMHKHGL_02583	BHEJMAFE_02585
group_351		hypothetical protein	4	4	1.0	3	1432				801	801	801.0	GJGNAGHF_01436	FCBHJMGC_01511	HAMHKHGL_01428	BHEJMAFE_01431
minD	minD	Septum site-determining protein MinD	4	4	1.0	3	1431				801	801	801.0	GJGNAGHF_01371	FCBHJMGC_01446	HAMHKHGL_01363	BHEJMAFE_01366
group_350		hypothetical protein	4	4	1.0	3	1430				801	801	801.0	GJGNAGHF_01267	FCBHJMGC_01342	HAMHKHGL_01259	BHEJMAFE_01262
murI	murI	Glutamate racemase	4	4	1.0	3	1429				801	801	801.0	GJGNAGHF_00993	FCBHJMGC_01072	HAMHKHGL_00989	BHEJMAFE_00989
nirC	nirC	Nitrite transporter NirC	4	4	1.0	3	1428				801	801	801.0	GJGNAGHF_00363	FCBHJMGC_00442	HAMHKHGL_00359	BHEJMAFE_00359
proC_1	proC_1	Pyrroline-5-carboxylate reductase	4	4	1.0	3	1427				801	801	801.0	GJGNAGHF_00171	FCBHJMGC_00250	HAMHKHGL_00167	BHEJMAFE_00167
agaC_2	agaC_2	N-acetylgalactosamine permease IIC component 1	4	4	1.0	3	1426				804	804	804.0	GJGNAGHF_02837	FCBHJMGC_02912	HAMHKHGL_02833	BHEJMAFE_02836
rsbRD_1	rsbRD_1	RsbT co-antagonist protein RsbRD	4	4	1.0	3	1425				804	804	804.0	GJGNAGHF_01469	FCBHJMGC_01544	HAMHKHGL_01461	BHEJMAFE_01464
nadK1_2	nadK1_2	NAD kinase 1	4	4	1.0	3	1424				804	804	804.0	GJGNAGHF_01413	FCBHJMGC_01488	HAMHKHGL_01405	BHEJMAFE_01408
ymdB_1	ymdB_1	2'3'-cyclic-nucleotide 2'-phosphodiesterase	4	4	1.0	3	1423				804	804	804.0	GJGNAGHF_01228	FCBHJMGC_01303	HAMHKHGL_01220	BHEJMAFE_01223
pduB	pduB	Propanediol utilization protein PduB	4	4	1.0	3	1422				804	804	804.0	GJGNAGHF_00908	FCBHJMGC_00987	HAMHKHGL_00904	BHEJMAFE_00904
tagG	tagG	Teichoic acid translocation permease protein TagG	4	4	1.0	3	1421				804	804	804.0	GJGNAGHF_00849	FCBHJMGC_00928	HAMHKHGL_00845	BHEJMAFE_00845
group_349		hypothetical protein	4	4	1.0	3	1420				804	804	804.0	GJGNAGHF_00812	FCBHJMGC_00891	HAMHKHGL_00808	BHEJMAFE_00808
thiD	thiD	Hydroxymethylpyrimidine/phosphomethylpyrimidine kinase	4	4	1.0	3	1419				804	804	804.0	GJGNAGHF_00092	FCBHJMGC_00171	HAMHKHGL_00088	BHEJMAFE_00088
znuB_2	znuB_2	High-affinity zinc uptake system membrane protein ZnuB	4	4	1.0	3	1418				807	807	807.0	GJGNAGHF_02955	FCBHJMGC_03030	HAMHKHGL_02951	BHEJMAFE_02954
sorA	sorA	PTS system sorbose-specific EIIC component	4	4	1.0	3	1417				807	807	807.0	GJGNAGHF_02913	FCBHJMGC_02988	HAMHKHGL_02909	BHEJMAFE_02912
ybbH_2	ybbH_2	putative HTH-type transcriptional regulator YbbH	4	4	1.0	3	1416				807	807	807.0	GJGNAGHF_02751	FCBHJMGC_02827	HAMHKHGL_02748	BHEJMAFE_02750
group_348		hypothetical protein	4	4	1.0	3	1415				807	807	807.0	GJGNAGHF_02623	FCBHJMGC_02699	HAMHKHGL_02621	BHEJMAFE_02623
yokD	yokD	SPBc2 prophage-derived aminoglycoside N(3')-acetyltransferase-like protein YokD	4	4	1.0	3	1414				807	807	807.0	GJGNAGHF_01551	FCBHJMGC_01632	HAMHKHGL_01550	BHEJMAFE_01552
cbiO	cbiO	Cobalt import ATP-binding protein CbiO	4	4	1.0	3	1413				807	807	807.0	GJGNAGHF_00963	FCBHJMGC_01042	HAMHKHGL_00959	BHEJMAFE_00959
ydcV	ydcV	Inner membrane ABC transporter permease protein YdcV	4	4	1.0	3	1412				807	807	807.0	GJGNAGHF_00579	FCBHJMGC_00658	HAMHKHGL_00575	BHEJMAFE_00575
yidA_3	yidA_3	Sugar phosphatase YidA	4	4	1.0	3	1411				810	810	810.0	GJGNAGHF_02844	FCBHJMGC_02919	HAMHKHGL_02840	BHEJMAFE_02843
tcyK	tcyK	L-cystine-binding protein TcyK	4	4	1.0	3	1410				810	810	810.0	GJGNAGHF_02219	FCBHJMGC_02298	HAMHKHGL_02216	BHEJMAFE_02219
group_347		hypothetical protein	4	4	1.0	3	1409				810	810	810.0	GJGNAGHF_02000	FCBHJMGC_02080	HAMHKHGL_01998	BHEJMAFE_01999
recX	recX	Regulatory protein RecX	4	4	1.0	3	1408				810	810	810.0	GJGNAGHF_01536	FCBHJMGC_01617	HAMHKHGL_01535	BHEJMAFE_01537
potB	potB	Spermidine/putrescine transport system permease protein PotB	4	4	1.0	3	1407				810	810	810.0	GJGNAGHF_00578	FCBHJMGC_00657	HAMHKHGL_00574	BHEJMAFE_00574
zupT	zupT	Zinc transporter ZupT	4	4	1.0	3	1406				810	810	810.0	GJGNAGHF_00188	FCBHJMGC_00267	HAMHKHGL_00184	BHEJMAFE_00184
thiM	thiM	Hydroxyethylthiazole kinase	4	4	1.0	3	1405				810	810	810.0	GJGNAGHF_00091	FCBHJMGC_00170	HAMHKHGL_00087	BHEJMAFE_00087
yidA_4	yidA_4	Sugar phosphatase YidA	4	4	1.0	3	1404				813	813	813.0	GJGNAGHF_02958	FCBHJMGC_03033	HAMHKHGL_02954	BHEJMAFE_02957
yvaM	yvaM	AB hydrolase superfamily protein YvaM	4	4	1.0	3	1403				813	813	813.0	GJGNAGHF_02628	FCBHJMGC_02704	HAMHKHGL_02626	BHEJMAFE_02628
group_346		hypothetical protein	4	4	1.0	3	1402				813	813	813.0	GJGNAGHF_02620	FCBHJMGC_02696	HAMHKHGL_02618	BHEJMAFE_02620
group_345		hypothetical protein	4	4	1.0	3	1401				813	813	813.0	GJGNAGHF_02595	FCBHJMGC_02671	HAMHKHGL_02593	BHEJMAFE_02595
yitU_2	yitU_2	5-amino-6-(5-phospho-D-ribitylamino)uracil phosphatase YitU	4	4	1.0	3	1400				813	813	813.0	GJGNAGHF_02196	FCBHJMGC_02275	HAMHKHGL_02193	BHEJMAFE_02196
divIB	divIB	Cell division protein DivIB	4	4	1.0	3	1399				813	813	813.0	GJGNAGHF_01878	FCBHJMGC_01958	HAMHKHGL_01876	BHEJMAFE_01878
yqfL_2	yqfL_2	Putative pyruvate phosphate dikinase regulatory protein	4	4	1.0	3	1398				813	813	813.0	GJGNAGHF_01710	FCBHJMGC_01790	HAMHKHGL_01708	BHEJMAFE_01710
focA	focA	putative formate transporter 1	4	4	1.0	3	1397				813	813	813.0	GJGNAGHF_00686	FCBHJMGC_00765	HAMHKHGL_00682	BHEJMAFE_00682
manY	manY	PTS system mannose-specific EIIC component	4	4	1.0	3	1396				813	813	813.0	GJGNAGHF_00553	FCBHJMGC_00632	HAMHKHGL_00549	BHEJMAFE_00549
ybjI	ybjI	5-amino-6-(5-phospho-D-ribitylamino)uracil phosphatase YbjI	4	4	1.0	3	1395				813	813	813.0	GJGNAGHF_00194	FCBHJMGC_00273	HAMHKHGL_00190	BHEJMAFE_00190
yidA_1	yidA_1	Sugar phosphatase YidA	4	4	1.0	3	1394				813	813	813.0	GJGNAGHF_00054	FCBHJMGC_00133	HAMHKHGL_00050	BHEJMAFE_00050
group_344		hypothetical protein	4	4	1.0	3	1393				816	816	816.0	GJGNAGHF_01807	FCBHJMGC_01887	HAMHKHGL_01805	BHEJMAFE_01807
fliY	fliY	L-cystine-binding protein FliY	4	4	1.0	3	1392				816	816	816.0	GJGNAGHF_01580	FCBHJMGC_01661	HAMHKHGL_01579	BHEJMAFE_01581
pdxK	pdxK	Pyridoxine kinase	4	4	1.0	3	1391				816	816	816.0	GJGNAGHF_00434	FCBHJMGC_00513	HAMHKHGL_00430	BHEJMAFE_00430
gpmA_1	gpmA_1	23-bisphosphoglycerate-dependent phosphoglycerate mutase	4	4	1.0	3	1390				816	816	816.0	GJGNAGHF_00284	FCBHJMGC_00363	HAMHKHGL_00280	BHEJMAFE_00280
purR_3	purR_3	Pur operon repressor	4	4	1.0	3	1389				819	819	819.0	GJGNAGHF_02994	FCBHJMGC_03067	HAMHKHGL_02988	BHEJMAFE_02991
dacA_3	dacA_3	D-alanyl-D-alanine carboxypeptidase DacA	4	4	1.0	3	1388				819	819	819.0	GJGNAGHF_02769	FCBHJMGC_02844	HAMHKHGL_02765	BHEJMAFE_02768
pstB3_2	pstB3_2	Phosphate import ATP-binding protein PstB 3	4	4	1.0	3	1387				819	819	819.0	GJGNAGHF_02439	FCBHJMGC_02514	HAMHKHGL_02437	BHEJMAFE_02437
ywqG	ywqG	putative protein YwqG	4	4	1.0	3	1386				819	819	819.0	GJGNAGHF_02293	FCBHJMGC_02370	HAMHKHGL_02293	BHEJMAFE_02293
agaC_1	agaC_1	N-acetylgalactosamine permease IIC component 1	4	4	1.0	3	1385				819	819	819.0	GJGNAGHF_01845	FCBHJMGC_01925	HAMHKHGL_01843	BHEJMAFE_01845
punA	punA	Purine nucleoside phosphorylase 1	4	4	1.0	3	1384				819	819	819.0	GJGNAGHF_01797	FCBHJMGC_01877	HAMHKHGL_01795	BHEJMAFE_01797
menB	menB	14-dihydroxy-2-naphthoyl-CoA synthase	4	4	1.0	3	1383				819	819	819.0	GJGNAGHF_01500	FCBHJMGC_01575	HAMHKHGL_01492	BHEJMAFE_01495
glpF_2	glpF_2	Glycerol uptake facilitator protein	4	4	1.0	3	1382				819	819	819.0	GJGNAGHF_01366	FCBHJMGC_01441	HAMHKHGL_01358	BHEJMAFE_01361
group_343		hypothetical protein	4	4	1.0	3	1381				819	819	819.0	GJGNAGHF_00738	FCBHJMGC_00817	HAMHKHGL_00734	BHEJMAFE_00734
manZ_3	manZ_3	PTS system mannose-specific EIID component	4	4	1.0	3	1380				822	822	822.0	GJGNAGHF_02838	FCBHJMGC_02913	HAMHKHGL_02834	BHEJMAFE_02837
group_342		hypothetical protein	4	4	1.0	3	1379				822	822	822.0	GJGNAGHF_02833	FCBHJMGC_02908	HAMHKHGL_02829	BHEJMAFE_02832
rhaD	rhaD	Rhamnulose-1-phosphate aldolase	4	4	1.0	3	1378				822	822	822.0	GJGNAGHF_02804	FCBHJMGC_02879	HAMHKHGL_02800	BHEJMAFE_02803
dacA_1	dacA_1	Diadenylate cyclase	4	4	1.0	3	1377				822	822	822.0	GJGNAGHF_02048	FCBHJMGC_02128	HAMHKHGL_02046	BHEJMAFE_02048
manZ_2	manZ_2	PTS system mannose-specific EIID component	4	4	1.0	3	1376				822	822	822.0	GJGNAGHF_01844	FCBHJMGC_01924	HAMHKHGL_01842	BHEJMAFE_01844
mutM	mutM	Formamidopyrimidine-DNA glycosylase	4	4	1.0	3	1375				822	822	822.0	GJGNAGHF_01391	FCBHJMGC_01466	HAMHKHGL_01383	BHEJMAFE_01386
aroE_2	aroE_2	Shikimate dehydrogenase (NADP(+))	4	4	1.0	3	1374				822	822	822.0	GJGNAGHF_01317	FCBHJMGC_01392	HAMHKHGL_01309	BHEJMAFE_01312
group_341		hypothetical protein	4	4	1.0	3	1373				822	822	822.0	GJGNAGHF_00725	FCBHJMGC_00804	HAMHKHGL_00721	BHEJMAFE_00721
lipC_1	lipC_1	Spore germination lipase LipC	4	4	1.0	3	1372				822	822	822.0	GJGNAGHF_00526	FCBHJMGC_00605	HAMHKHGL_00522	BHEJMAFE_00522
iolB	iolB	5-deoxy-glucuronate isomerase	4	4	1.0	3	1371				822	822	822.0	GJGNAGHF_00159	FCBHJMGC_00238	HAMHKHGL_00155	BHEJMAFE_00155
metQ_1	metQ_1	D-methionine-binding lipoprotein MetQ	4	4	1.0	3	1370				822	822	822.0	GJGNAGHF_00067	FCBHJMGC_00146	HAMHKHGL_00063	BHEJMAFE_00063
yitU_1	yitU_1	5-amino-6-(5-phospho-D-ribitylamino)uracil phosphatase YitU	4	4	1.0	3	1369				822	822	822.0	GJGNAGHF_00058	FCBHJMGC_00137	HAMHKHGL_00054	BHEJMAFE_00054
group_340		hypothetical protein	4	4	1.0	3	1368				825	825	825.0	GJGNAGHF_02044	FCBHJMGC_02124	HAMHKHGL_02042	BHEJMAFE_02044
yusV_1	yusV_1	putative siderophore transport system ATP-binding protein YusV	4	4	1.0	3	1367				825	825	825.0	GJGNAGHF_01804	FCBHJMGC_01884	HAMHKHGL_01802	BHEJMAFE_01804
yodJ	yodJ	Putative carboxypeptidase YodJ	4	4	1.0	3	1366				825	825	825.0	GJGNAGHF_01699	FCBHJMGC_01779	HAMHKHGL_01697	BHEJMAFE_01699
rsbRC	rsbRC	RsbT co-antagonist protein RsbRC	4	4	1.0	3	1365				825	825	825.0	GJGNAGHF_01686	FCBHJMGC_01766	HAMHKHGL_01684	BHEJMAFE_01686
yqfL_1	yqfL_1	Putative pyruvate phosphate dikinase regulatory protein	4	4	1.0	3	1364				825	825	825.0	GJGNAGHF_01284	FCBHJMGC_01359	HAMHKHGL_01276	BHEJMAFE_01279
tlyA	tlyA	Hemolysin A	4	4	1.0	3	1363				825	825	825.0	GJGNAGHF_01191	FCBHJMGC_01266	HAMHKHGL_01183	BHEJMAFE_01186
nadE	nadE	NH(3)-dependent NAD(+) synthetase	4	4	1.0	3	1362				825	825	825.0	GJGNAGHF_00868	FCBHJMGC_00947	HAMHKHGL_00864	BHEJMAFE_00864
tktA	tktA	Transketolase 1	4	4	1.0	3	1361				825	825	825.0	GJGNAGHF_00807	FCBHJMGC_00886	HAMHKHGL_00803	BHEJMAFE_00803
yvgN_1	yvgN_1	Glyoxal reductase	4	4	1.0	3	1360				825	825	825.0	GJGNAGHF_00593	FCBHJMGC_00672	HAMHKHGL_00589	BHEJMAFE_00589
ybhA	ybhA	Pyridoxal phosphate phosphatase YbhA	4	4	1.0	3	1359				828	828	828.0	GJGNAGHF_02523	FCBHJMGC_02598	HAMHKHGL_02521	BHEJMAFE_02521
menH	menH	2-succinyl-6-hydroxy-24-cyclohexadiene-1-carboxylate synthase	4	4	1.0	3	1358				828	828	828.0	GJGNAGHF_01501	FCBHJMGC_01576	HAMHKHGL_01493	BHEJMAFE_01496
misCB	misCB	Membrane protein insertase MisCB	4	4	1.0	3	1357				828	828	828.0	GJGNAGHF_01206	FCBHJMGC_01281	HAMHKHGL_01198	BHEJMAFE_01201
motB	motB	Motility protein B	4	4	1.0	3	1356				828	828	828.0	GJGNAGHF_00459	FCBHJMGC_00538	HAMHKHGL_00455	BHEJMAFE_00455
hisK	hisK	Histidinol-phosphatase	4	4	1.0	3	1355				828	828	828.0	GJGNAGHF_00340	FCBHJMGC_00419	HAMHKHGL_00336	BHEJMAFE_00336
rsbRD_2	rsbRD_2	RsbT co-antagonist protein RsbRD	4	4	1.0	3	1354				831	831	831.0	GJGNAGHF_02961	FCBHJMGC_03036	HAMHKHGL_02957	BHEJMAFE_02960
licT_3	licT_3	Transcription antiterminator LicT	4	4	1.0	3	1353				831	831	831.0	GJGNAGHF_02744	FCBHJMGC_02820	HAMHKHGL_02741	BHEJMAFE_02743
metQ_2	metQ_2	Methionine-binding lipoprotein MetQ	4	4	1.0	3	1352				831	831	831.0	GJGNAGHF_02324	FCBHJMGC_02399	HAMHKHGL_02322	BHEJMAFE_02322
araQ_3	araQ_3	L-arabinose transport system permease protein AraQ	4	4	1.0	3	1351				831	831	831.0	GJGNAGHF_01574	FCBHJMGC_01655	HAMHKHGL_01573	BHEJMAFE_01575
nnrD	nnrD	ADP-dependent (S)-NAD(P)H-hydrate dehydratase	4	4	1.0	3	1350				831	831	831.0	GJGNAGHF_01449	FCBHJMGC_01524	HAMHKHGL_01441	BHEJMAFE_01444
group_339		hypothetical protein	4	4	1.0	3	1349				831	831	831.0	GJGNAGHF_01250	FCBHJMGC_01325	HAMHKHGL_01242	BHEJMAFE_01245
proB	proB	Glutamate 5-kinase	4	4	1.0	3	1348				831	831	831.0	GJGNAGHF_01085	FCBHJMGC_01160	HAMHKHGL_01077	BHEJMAFE_01080
rmlD	rmlD	dTDP-4-dehydrorhamnose reductase	4	4	1.0	3	1347				831	831	831.0	GJGNAGHF_00859	FCBHJMGC_00938	HAMHKHGL_00855	BHEJMAFE_00855
group_338		hypothetical protein	4	4	1.0	3	1346				831	831	831.0	GJGNAGHF_00302	FCBHJMGC_00381	HAMHKHGL_00298	BHEJMAFE_00298
yycJ	yycJ	Putative metallo-hydrolase YycJ	4	4	1.0	3	1345				831	831	831.0	GJGNAGHF_00073	FCBHJMGC_00152	HAMHKHGL_00069	BHEJMAFE_00069
malG_1	malG_1	Maltose transport system permease protein MalG	4	4	1.0	3	1344				831	831	831.0	GJGNAGHF_00035	FCBHJMGC_00114	HAMHKHGL_00031	BHEJMAFE_00031
group_337		hypothetical protein	4	4	1.0	3	1343				834	834	834.0	GJGNAGHF_02963	FCBHJMGC_03038	HAMHKHGL_02959	BHEJMAFE_02962
btr	btr	HTH-type transcriptional activator Btr	4	4	1.0	3	1342				834	834	834.0	GJGNAGHF_02924	FCBHJMGC_02999	HAMHKHGL_02920	BHEJMAFE_02923
rplB	rplB	50S ribosomal protein L2	4	4	1.0	3	1341				834	834	834.0	GJGNAGHF_02580	FCBHJMGC_02656	HAMHKHGL_02578	BHEJMAFE_02580
yocH_2	yocH_2	Cell wall-binding protein YocH	4	4	1.0	3	1340				834	834	834.0	GJGNAGHF_02466	FCBHJMGC_02541	HAMHKHGL_02464	BHEJMAFE_02464
lgt	lgt	Prolipoprotein diacylglyceryl transferase	4	4	1.0	3	1339				834	834	834.0	GJGNAGHF_02425	FCBHJMGC_02500	HAMHKHGL_02423	BHEJMAFE_02423
group_336		hypothetical protein	4	4	1.0	3	1338				834	834	834.0	GJGNAGHF_02050	FCBHJMGC_02130	HAMHKHGL_02048	BHEJMAFE_02050
panB	panB	3-methyl-2-oxobutanoate hydroxymethyltransferase	4	4	1.0	3	1337				834	834	834.0	GJGNAGHF_01746	FCBHJMGC_01826	HAMHKHGL_01744	BHEJMAFE_01746
araQ_2	araQ_2	L-arabinose transport system permease protein AraQ	4	4	1.0	3	1336				834	834	834.0	GJGNAGHF_00629	FCBHJMGC_00708	HAMHKHGL_00625	BHEJMAFE_00625
group_335		hypothetical protein	4	4	1.0	3	1335				834	834	834.0	GJGNAGHF_00289	FCBHJMGC_00368	HAMHKHGL_00285	BHEJMAFE_00285
lipL	lipL	Lipoyl-[GcvH]:protein N-lipoyltransferase	4	4	1.0	3	1334				837	837	837.0	GJGNAGHF_02511	FCBHJMGC_02586	HAMHKHGL_02509	BHEJMAFE_02509
group_334		hypothetical protein	4	4	1.0	3	1333				837	837	837.0	GJGNAGHF_01982	FCBHJMGC_02062	HAMHKHGL_01980	BHEJMAFE_01982
rsbRA	rsbRA	RsbT co-antagonist protein RsbRA	4	4	1.0	3	1332				837	837	837.0	GJGNAGHF_00657	FCBHJMGC_00736	HAMHKHGL_00653	BHEJMAFE_00653
group_333		putative hydrolase	4	4	1.0	3	1331				837	837	837.0	GJGNAGHF_00523	FCBHJMGC_00602	HAMHKHGL_00519	BHEJMAFE_00519
licT_2	licT_2	Transcription antiterminator LicT	4	4	1.0	3	1330				840	840	840.0	GJGNAGHF_02730	FCBHJMGC_02806	HAMHKHGL_02727	BHEJMAFE_02729
yidA_2	yidA_2	Sugar phosphatase YidA	4	4	1.0	3	1329				840	840	840.0	GJGNAGHF_02654	FCBHJMGC_02730	HAMHKHGL_02651	BHEJMAFE_02653
group_332		hypothetical protein	4	4	1.0	3	1328				840	840	840.0	GJGNAGHF_02311	FCBHJMGC_02386	HAMHKHGL_02309	BHEJMAFE_02309
group_331		DegV domain-containing protein	4	4	1.0	3	1327				840	840	840.0	GJGNAGHF_01707	FCBHJMGC_01787	HAMHKHGL_01705	BHEJMAFE_01707
proC_2	proC_2	Pyrroline-5-carboxylate reductase	4	4	1.0	3	1326				840	840	840.0	GJGNAGHF_01214	FCBHJMGC_01289	HAMHKHGL_01206	BHEJMAFE_01209
mreBH_1	mreBH_1	Protein MreBH	4	4	1.0	3	1325				840	840	840.0	GJGNAGHF_00917	FCBHJMGC_00996	HAMHKHGL_00913	BHEJMAFE_00913
group_330		Putative two-component membrane permease complex subunit SMU_746c	4	4	1.0	3	1324				840	840	840.0	GJGNAGHF_00695	FCBHJMGC_00774	HAMHKHGL_00691	BHEJMAFE_00691
catE	catE	Catechol-23-dioxygenase	4	4	1.0	3	1323				840	840	840.0	GJGNAGHF_00418	FCBHJMGC_00497	HAMHKHGL_00414	BHEJMAFE_00414
yycI	yycI	Two-component system WalR/WalK regulatory protein YycI	4	4	1.0	3	1322				840	840	840.0	GJGNAGHF_00072	FCBHJMGC_00151	HAMHKHGL_00068	BHEJMAFE_00068
yvgN_3	yvgN_3	Glyoxal reductase	4	4	1.0	3	1321				843	843	843.0	GJGNAGHF_02655	FCBHJMGC_02731	HAMHKHGL_02652	BHEJMAFE_02654
salL	salL	Adenosyl-chloride synthase	4	4	1.0	3	1320				843	843	843.0	GJGNAGHF_02534	FCBHJMGC_02609	HAMHKHGL_02532	BHEJMAFE_02532
group_329		hypothetical protein	4	4	1.0	3	1319				843	843	843.0	GJGNAGHF_02313	FCBHJMGC_02388	HAMHKHGL_02311	BHEJMAFE_02311
mntB	mntB	Manganese transport system membrane protein MntB	4	4	1.0	3	1318				843	843	843.0	GJGNAGHF_01692	FCBHJMGC_01772	HAMHKHGL_01690	BHEJMAFE_01692
group_328		hypothetical protein	4	4	1.0	3	1317				843	843	843.0	GJGNAGHF_01132	FCBHJMGC_01207	HAMHKHGL_01124	BHEJMAFE_01127
group_327		hypothetical protein	4	4	1.0	3	1316				843	843	843.0	GJGNAGHF_00321	FCBHJMGC_00400	HAMHKHGL_00317	BHEJMAFE_00317
comEC_1	comEC_1	ComE operon protein 3	4	4	1.0	3	1315				843	843	843.0	GJGNAGHF_00057	FCBHJMGC_00136	HAMHKHGL_00053	BHEJMAFE_00053
ywpJ_2	ywpJ_2	Phosphatase YwpJ	4	4	1.0	3	1314				846	846	846.0	GJGNAGHF_02229	FCBHJMGC_02308	HAMHKHGL_02226	BHEJMAFE_02229
nadC	nadC	putative nicotinate-nucleotide pyrophosphorylase [carboxylating]	4	4	1.0	3	1313				846	846	846.0	GJGNAGHF_01868	FCBHJMGC_01948	HAMHKHGL_01866	BHEJMAFE_01868
liaH	liaH	Protein LiaH	4	4	1.0	3	1312				846	846	846.0	GJGNAGHF_00729	FCBHJMGC_00808	HAMHKHGL_00725	BHEJMAFE_00725
qorB	qorB	Quinone oxidoreductase 2	4	4	1.0	3	1311				846	846	846.0	GJGNAGHF_00211	FCBHJMGC_00290	HAMHKHGL_00207	BHEJMAFE_00207
araQ_5	araQ_5	L-arabinose transport system permease protein AraQ	4	4	1.0	3	1310				849	849	849.0	GJGNAGHF_02982	FCBHJMGC_03055	HAMHKHGL_02976	BHEJMAFE_02979
yisK	yisK	putative protein YisK	4	4	1.0	3	1309				849	849	849.0	GJGNAGHF_02199	FCBHJMGC_02278	HAMHKHGL_02196	BHEJMAFE_02199
pheA	pheA	Prephenate dehydratase	4	4	1.0	3	1308				849	849	849.0	GJGNAGHF_01363	FCBHJMGC_01438	HAMHKHGL_01355	BHEJMAFE_01358
group_326		hypothetical protein	4	4	1.0	3	1307				849	849	849.0	GJGNAGHF_01076	FCBHJMGC_01151	HAMHKHGL_01068	BHEJMAFE_01071
gbuB	gbuB	Glycine betaine/carnitine transport permease protein GbuB	4	4	1.0	3	1306				849	849	849.0	GJGNAGHF_00790	FCBHJMGC_00869	HAMHKHGL_00786	BHEJMAFE_00786
group_325		hypothetical protein	4	4	1.0	3	1305				849	849	849.0	GJGNAGHF_00589	FCBHJMGC_00668	HAMHKHGL_00585	BHEJMAFE_00585
yddE	yddE	putative isomerase YddE	4	4	1.0	3	1304				849	849	849.0	GJGNAGHF_00560	FCBHJMGC_00639	HAMHKHGL_00556	BHEJMAFE_00556
ycjP	ycjP	Inner membrane ABC transporter permease protein YcjP	4	4	1.0	3	1303				852	852	852.0	GJGNAGHF_02794	FCBHJMGC_02869	HAMHKHGL_02790	BHEJMAFE_02793
spo0J	spo0J	Stage 0 sporulation protein J	4	4	1.0	3	1302				852	852	852.0	GJGNAGHF_02746	FCBHJMGC_02822	HAMHKHGL_02743	BHEJMAFE_02745
hexR	hexR	HTH-type transcriptional regulator HexR	4	4	1.0	3	1301				852	852	852.0	GJGNAGHF_02653	FCBHJMGC_02729	HAMHKHGL_02650	BHEJMAFE_02652
yvgN_2	yvgN_2	Glyoxal reductase	4	4	1.0	3	1300				852	852	852.0	GJGNAGHF_02543	FCBHJMGC_02619	HAMHKHGL_02541	BHEJMAFE_02543
prmC	prmC	Release factor glutamine methyltransferase	4	4	1.0	3	1299				852	852	852.0	GJGNAGHF_02487	FCBHJMGC_02562	HAMHKHGL_02485	BHEJMAFE_02485
degV	degV	Protein DegV	4	4	1.0	3	1298				852	852	852.0	GJGNAGHF_02457	FCBHJMGC_02532	HAMHKHGL_02455	BHEJMAFE_02455
malG_2	malG_2	Maltose transport system permease protein MalG	4	4	1.0	3	1297				852	852	852.0	GJGNAGHF_02051	FCBHJMGC_02131	HAMHKHGL_02049	BHEJMAFE_02051
ytnP	ytnP	putative quorum-quenching lactonase YtnP	4	4	1.0	3	1296				852	852	852.0	GJGNAGHF_01441	FCBHJMGC_01516	HAMHKHGL_01433	BHEJMAFE_01436
group_324		hypothetical protein	4	4	1.0	3	1295				852	852	852.0	GJGNAGHF_00800	FCBHJMGC_00879	HAMHKHGL_00796	BHEJMAFE_00796
pomA	pomA	Chemotaxis protein PomA	4	4	1.0	3	1294				852	852	852.0	GJGNAGHF_00458	FCBHJMGC_00537	HAMHKHGL_00454	BHEJMAFE_00454
noc	noc	Nucleoid occlusion protein	4	4	1.0	3	1293				855	855	855.0	GJGNAGHF_02750	FCBHJMGC_02826	HAMHKHGL_02747	BHEJMAFE_02749
fba	fba	Fructose-bisphosphate aldolase	4	4	1.0	3	1292				855	855	855.0	GJGNAGHF_02501	FCBHJMGC_02576	HAMHKHGL_02499	BHEJMAFE_02499
iolI	iolI	Inosose isomerase	4	4	1.0	3	1291				855	855	855.0	GJGNAGHF_02168	FCBHJMGC_02247	HAMHKHGL_02165	BHEJMAFE_02168
cysL	cysL	HTH-type transcriptional regulator CysL	4	4	1.0	3	1290				855	855	855.0	GJGNAGHF_02080	FCBHJMGC_02159	HAMHKHGL_02077	BHEJMAFE_02080
gatY_3	gatY_3	D-tagatose-16-bisphosphate aldolase subunit GatY	4	4	1.0	3	1289				855	855	855.0	GJGNAGHF_02068	FCBHJMGC_02147	HAMHKHGL_02065	BHEJMAFE_02068
ypbG_2	ypbG_2	putative protein YpbG	4	4	1.0	3	1288				855	855	855.0	GJGNAGHF_02034	FCBHJMGC_02114	HAMHKHGL_02032	BHEJMAFE_02034
folD	folD	Bifunctional protein FolD protein	4	4	1.0	3	1287				855	855	855.0	GJGNAGHF_01185	FCBHJMGC_01260	HAMHKHGL_01177	BHEJMAFE_01180
group_323		hypothetical protein	4	4	1.0	3	1286				855	855	855.0	GJGNAGHF_00762	FCBHJMGC_00841	HAMHKHGL_00758	BHEJMAFE_00758
group_322		hypothetical protein	4	4	1.0	3	1285				855	855	855.0	GJGNAGHF_00301	FCBHJMGC_00380	HAMHKHGL_00297	BHEJMAFE_00297
glcU_2	glcU_2	putative glucose uptake protein GlcU	4	4	1.0	3	1284				858	858	858.0	GJGNAGHF_02969	FCBHJMGC_03044	HAMHKHGL_02965	BHEJMAFE_02968
licT_1	licT_1	Transcription antiterminator LicT	4	4	1.0	3	1283				858	858	858.0	GJGNAGHF_02343	FCBHJMGC_02418	HAMHKHGL_02341	BHEJMAFE_02341
panC	panC	Pantothenate synthetase	4	4	1.0	3	1282				858	858	858.0	GJGNAGHF_01745	FCBHJMGC_01825	HAMHKHGL_01743	BHEJMAFE_01745
glcU_1	glcU_1	Glucose uptake protein GlcU	4	4	1.0	3	1281				858	858	858.0	GJGNAGHF_00198	FCBHJMGC_00277	HAMHKHGL_00194	BHEJMAFE_00194
glcU_3	glcU_3	putative glucose uptake protein GlcU	4	4	1.0	3	1280				861	861	861.0	GJGNAGHF_02978	FCBHJMGC_03051	HAMHKHGL_02972	BHEJMAFE_02975
dprA	dprA	DNA processing protein DprA	4	4	1.0	3	1279				861	861	861.0	GJGNAGHF_01099	FCBHJMGC_01174	HAMHKHGL_01091	BHEJMAFE_01094
group_321		hypothetical protein	4	4	1.0	3	1278				861	861	861.0	GJGNAGHF_00843	FCBHJMGC_00922	HAMHKHGL_00839	BHEJMAFE_00839
glxR	glxR	2-hydroxy-3-oxopropionate reductase	4	4	1.0	3	1277				861	861	861.0	GJGNAGHF_00780	FCBHJMGC_00859	HAMHKHGL_00776	BHEJMAFE_00776
gatY_1	gatY_1	D-tagatose-16-bisphosphate aldolase subunit GatY	4	4	1.0	3	1276				861	861	861.0	GJGNAGHF_00132	FCBHJMGC_00211	HAMHKHGL_00128	BHEJMAFE_00128
misCA	misCA	Membrane protein insertase MisCA	4	4	1.0	3	1275				864	864	864.0	GJGNAGHF_02811	FCBHJMGC_02886	HAMHKHGL_02807	BHEJMAFE_02810
group_320		hypothetical protein	4	4	1.0	3	1274				864	864	864.0	GJGNAGHF_02451	FCBHJMGC_02526	HAMHKHGL_02449	BHEJMAFE_02449
rbgA	rbgA	Ribosome biogenesis GTPase A	4	4	1.0	3	1273				864	864	864.0	GJGNAGHF_01097	FCBHJMGC_01172	HAMHKHGL_01089	BHEJMAFE_01092
hag	hag	Flagellin	4	4	1.0	3	1272				864	864	864.0	GJGNAGHF_00463	FCBHJMGC_00542	HAMHKHGL_00459	BHEJMAFE_00459
gltR_1	gltR_1	HTH-type transcriptional regulator GltR	4	4	1.0	3	1271				864	864	864.0	GJGNAGHF_00076	FCBHJMGC_00155	HAMHKHGL_00072	BHEJMAFE_00072
ecfA2	ecfA2	Energy-coupling factor transporter ATP-binding protein EcfA2	4	4	1.0	3	1270				867	867	867.0	GJGNAGHF_02551	FCBHJMGC_02627	HAMHKHGL_02549	BHEJMAFE_02551
thrB	thrB	Homoserine kinase	4	4	1.0	3	1269				867	867	867.0	GJGNAGHF_02490	FCBHJMGC_02565	HAMHKHGL_02488	BHEJMAFE_02488
group_319		hypothetical protein	4	4	1.0	3	1268				867	867	867.0	GJGNAGHF_01941	FCBHJMGC_02021	HAMHKHGL_01939	BHEJMAFE_01941
group_318		hypothetical protein	4	4	1.0	3	1267				867	867	867.0	GJGNAGHF_01753	FCBHJMGC_01833	HAMHKHGL_01751	BHEJMAFE_01753
pta_1	pta_1	Phosphate acetyltransferase	4	4	1.0	3	1266				867	867	867.0	GJGNAGHF_01194	FCBHJMGC_01269	HAMHKHGL_01186	BHEJMAFE_01189
rfbA	rfbA	Glucose-1-phosphate thymidylyltransferase 1	4	4	1.0	3	1265				867	867	867.0	GJGNAGHF_00856	FCBHJMGC_00935	HAMHKHGL_00852	BHEJMAFE_00852
bglK_1	bglK_1	Beta-glucoside kinase	4	4	1.0	3	1264				867	867	867.0	GJGNAGHF_00547	FCBHJMGC_00626	HAMHKHGL_00543	BHEJMAFE_00543
ywpJ_1	ywpJ_1	Phosphatase YwpJ	4	4	1.0	3	1263				867	867	867.0	GJGNAGHF_00435	FCBHJMGC_00514	HAMHKHGL_00431	BHEJMAFE_00431
plcB	plcB	Phospholipase C	4	4	1.0	3	1262				870	870	870.0	GJGNAGHF_03007	FCBHJMGC_03080	HAMHKHGL_03001	BHEJMAFE_03004
atpG_2	atpG_2	ATP synthase gamma chain sodium ion specific	4	4	1.0	3	1261				870	870	870.0	GJGNAGHF_02907	FCBHJMGC_02982	HAMHKHGL_02903	BHEJMAFE_02906
group_317		hypothetical protein	4	4	1.0	3	1260				870	870	870.0	GJGNAGHF_02546	FCBHJMGC_02622	HAMHKHGL_02544	BHEJMAFE_02546
rluD_3	rluD_3	Ribosomal large subunit pseudouridine synthase D	4	4	1.0	3	1259				870	870	870.0	GJGNAGHF_02178	FCBHJMGC_02257	HAMHKHGL_02175	BHEJMAFE_02178
aroE_3	aroE_3	Shikimate dehydrogenase (NADP(+))	4	4	1.0	3	1258				870	870	870.0	GJGNAGHF_02170	FCBHJMGC_02249	HAMHKHGL_02167	BHEJMAFE_02170
fieF_1	fieF_1	Ferrous-iron efflux pump FieF	4	4	1.0	3	1257				870	870	870.0	GJGNAGHF_02165	FCBHJMGC_02244	HAMHKHGL_02162	BHEJMAFE_02165
group_316		hypothetical protein	4	4	1.0	3	1256				870	870	870.0	GJGNAGHF_01549	FCBHJMGC_01630	HAMHKHGL_01548	BHEJMAFE_01550
dat	dat	D-alanine aminotransferase	4	4	1.0	3	1255				870	870	870.0	GJGNAGHF_01446	FCBHJMGC_01521	HAMHKHGL_01438	BHEJMAFE_01441
atpG_1	atpG_1	ATP synthase gamma chain	4	4	1.0	3	1254				873	873	873.0	GJGNAGHF_02475	FCBHJMGC_02550	HAMHKHGL_02473	BHEJMAFE_02473
group_315		hypothetical protein	4	4	1.0	3	1253				873	873	873.0	GJGNAGHF_02254	FCBHJMGC_02341	HAMHKHGL_02257	BHEJMAFE_02254
isdE_1	isdE_1	High-affinity heme uptake system protein IsdE	4	4	1.0	3	1252				873	873	873.0	GJGNAGHF_02118	FCBHJMGC_02197	HAMHKHGL_02115	BHEJMAFE_02118
ypcP	ypcP	5'-3' exonuclease	4	4	1.0	3	1251				873	873	873.0	GJGNAGHF_01724	FCBHJMGC_01804	HAMHKHGL_01722	BHEJMAFE_01724
lacX	lacX	Protein LacX plasmid	4	4	1.0	3	1250				873	873	873.0	GJGNAGHF_01108	FCBHJMGC_01183	HAMHKHGL_01100	BHEJMAFE_01103
gtaB	gtaB	UTP--glucose-1-phosphate uridylyltransferase	4	4	1.0	3	1249				873	873	873.0	GJGNAGHF_00853	FCBHJMGC_00932	HAMHKHGL_00849	BHEJMAFE_00849
cvfB	cvfB	Conserved virulence factor B	4	4	1.0	3	1248				873	873	873.0	GJGNAGHF_00794	FCBHJMGC_00873	HAMHKHGL_00790	BHEJMAFE_00790
gmuE	gmuE	Putative fructokinase	4	4	1.0	3	1247				873	873	873.0	GJGNAGHF_00583	FCBHJMGC_00662	HAMHKHGL_00579	BHEJMAFE_00579
ypbG_1	ypbG_1	putative protein YpbG	4	4	1.0	3	1246				873	873	873.0	GJGNAGHF_00534	FCBHJMGC_00613	HAMHKHGL_00530	BHEJMAFE_00530
group_314		hypothetical protein	4	4	1.0	3	1245				873	873	873.0	GJGNAGHF_00186	FCBHJMGC_00265	HAMHKHGL_00182	BHEJMAFE_00182
group_313		hypothetical protein	4	4	1.0	3	1244				873	873	873.0	GJGNAGHF_00101	FCBHJMGC_00180	HAMHKHGL_00097	BHEJMAFE_00097
ykfA	ykfA	putative murein peptide carboxypeptidase	4	4	1.0	3	1243				876	876	876.0	GJGNAGHF_02842	FCBHJMGC_02917	HAMHKHGL_02838	BHEJMAFE_02841
group_312		hypothetical protein	4	4	1.0	3	1242				876	876	876.0	GJGNAGHF_02524	FCBHJMGC_02599	HAMHKHGL_02522	BHEJMAFE_02522
yvcJ	yvcJ	Nucleotide-binding protein YvcJ	4	4	1.0	3	1241				876	876	876.0	GJGNAGHF_02417	FCBHJMGC_02492	HAMHKHGL_02415	BHEJMAFE_02415
fieF_2	fieF_2	Ferrous-iron efflux pump FieF	4	4	1.0	3	1240				876	876	876.0	GJGNAGHF_02330	FCBHJMGC_02405	HAMHKHGL_02328	BHEJMAFE_02328
group_311		hypothetical protein	4	4	1.0	3	1239				876	876	876.0	GJGNAGHF_02193	FCBHJMGC_02272	HAMHKHGL_02190	BHEJMAFE_02193
rlmA	rlmA	23S rRNA (guanine(745)-N(1))-methyltransferase	4	4	1.0	3	1238				876	876	876.0	GJGNAGHF_01716	FCBHJMGC_01796	HAMHKHGL_01714	BHEJMAFE_01716
group_310		hypothetical protein	4	4	1.0	3	1237				876	876	876.0	GJGNAGHF_01672	FCBHJMGC_01752	HAMHKHGL_01670	BHEJMAFE_01672
rsgA_2	rsgA_2	Small ribosomal subunit biogenesis GTPase RsgA	4	4	1.0	3	1236				876	876	876.0	GJGNAGHF_01663	FCBHJMGC_01743	HAMHKHGL_01661	BHEJMAFE_01663
group_309		hypothetical protein	4	4	1.0	3	1235				876	876	876.0	GJGNAGHF_01586	FCBHJMGC_01667	HAMHKHGL_01585	BHEJMAFE_01587
pduX	pduX	L-threonine kinase	4	4	1.0	3	1234				876	876	876.0	GJGNAGHF_00926	FCBHJMGC_01005	HAMHKHGL_00922	BHEJMAFE_00922
araQ_1	araQ_1	L-arabinose transport system permease protein AraQ	4	4	1.0	3	1233				876	876	876.0	GJGNAGHF_00538	FCBHJMGC_00617	HAMHKHGL_00534	BHEJMAFE_00534
flgL	flgL	Flagellar hook-associated protein 3	4	4	1.0	3	1232				876	876	876.0	GJGNAGHF_00479	FCBHJMGC_00558	HAMHKHGL_00475	BHEJMAFE_00475
aroE_1	aroE_1	Shikimate dehydrogenase (NADP(+))	4	4	1.0	3	1231				876	876	876.0	GJGNAGHF_00257	FCBHJMGC_00336	HAMHKHGL_00253	BHEJMAFE_00253
cynR_1	cynR_1	HTH-type transcriptional regulator CynR	4	4	1.0	3	1230				876	876	876.0	GJGNAGHF_00204	FCBHJMGC_00283	HAMHKHGL_00200	BHEJMAFE_00200
lacF_5	lacF_5	Lactose transport system permease protein LacF	4	4	1.0	3	1229				879	879	879.0	GJGNAGHF_02981	FCBHJMGC_03054	HAMHKHGL_02975	BHEJMAFE_02978
ytrB_2	ytrB_2	ABC transporter ATP-binding protein YtrB	4	4	1.0	3	1228				879	879	879.0	GJGNAGHF_02174	FCBHJMGC_02253	HAMHKHGL_02171	BHEJMAFE_02174
gltC_3	gltC_3	HTH-type transcriptional regulator GltC	4	4	1.0	3	1227				879	879	879.0	GJGNAGHF_02167	FCBHJMGC_02246	HAMHKHGL_02164	BHEJMAFE_02167
group_308		putative response regulatory protein	4	4	1.0	3	1226				879	879	879.0	GJGNAGHF_02098	FCBHJMGC_02177	HAMHKHGL_02095	BHEJMAFE_02098
znuB_1	znuB_1	High-affinity zinc uptake system membrane protein ZnuB	4	4	1.0	3	1225				879	879	879.0	GJGNAGHF_01273	FCBHJMGC_01348	HAMHKHGL_01265	BHEJMAFE_01268
gltR_2	gltR_2	HTH-type transcriptional regulator GltR	4	4	1.0	3	1224				879	879	879.0	GJGNAGHF_00785	FCBHJMGC_00864	HAMHKHGL_00781	BHEJMAFE_00781
lacF_1	lacF_1	Lactose transport system permease protein LacF	4	4	1.0	3	1223				879	879	879.0	GJGNAGHF_00628	FCBHJMGC_00707	HAMHKHGL_00624	BHEJMAFE_00624
manZ_1	manZ_1	PTS system mannose-specific EIID component	4	4	1.0	3	1222				879	879	879.0	GJGNAGHF_00552	FCBHJMGC_00631	HAMHKHGL_00548	BHEJMAFE_00548
ispE	ispE	4-diphosphocytidyl-2-C-methyl-D-erythritol kinase	4	4	1.0	3	1221				882	882	882.0	GJGNAGHF_02992	FCBHJMGC_03065	HAMHKHGL_02986	BHEJMAFE_02989
rsmI	rsmI	Ribosomal RNA small subunit methyltransferase I	4	4	1.0	3	1220				882	882	882.0	GJGNAGHF_02967	FCBHJMGC_03042	HAMHKHGL_02963	BHEJMAFE_02966
ycjO	ycjO	Inner membrane ABC transporter permease protein YcjO	4	4	1.0	3	1219				882	882	882.0	GJGNAGHF_02795	FCBHJMGC_02870	HAMHKHGL_02791	BHEJMAFE_02794
prsA1_2	prsA1_2	Foldase protein PrsA 1	4	4	1.0	3	1218				882	882	882.0	GJGNAGHF_02153	FCBHJMGC_02232	HAMHKHGL_02150	BHEJMAFE_02153
dapA	dapA	4-hydroxy-tetrahydrodipicolinate synthase	4	4	1.0	3	1217				882	882	882.0	GJGNAGHF_01262	FCBHJMGC_01337	HAMHKHGL_01254	BHEJMAFE_01257
group_307		Farnesyl diphosphate synthase	4	4	1.0	3	1216				882	882	882.0	GJGNAGHF_01188	FCBHJMGC_01263	HAMHKHGL_01180	BHEJMAFE_01183
rnhC	rnhC	Ribonuclease HIII	4	4	1.0	3	1215				882	882	882.0	GJGNAGHF_00984	FCBHJMGC_01063	HAMHKHGL_00980	BHEJMAFE_00980
eutC	eutC	Ethanolamine ammonia-lyase light chain	4	4	1.0	3	1214				882	882	882.0	GJGNAGHF_00932	FCBHJMGC_01011	HAMHKHGL_00928	BHEJMAFE_00928
ykuT	ykuT	putative MscS family protein YkuT	4	4	1.0	3	1213				882	882	882.0	GJGNAGHF_00788	FCBHJMGC_00867	HAMHKHGL_00784	BHEJMAFE_00784
yghA	yghA	putative oxidoreductase YghA	4	4	1.0	3	1212				882	882	882.0	GJGNAGHF_00442	FCBHJMGC_00521	HAMHKHGL_00438	BHEJMAFE_00438
hslO	hslO	33 kDa chaperonin	4	4	1.0	3	1211				885	885	885.0	GJGNAGHF_03024	FCBHJMGC_03097	HAMHKHGL_03018	BHEJMAFE_03021
bglK_2	bglK_2	Beta-glucoside kinase	4	4	1.0	3	1210				885	885	885.0	GJGNAGHF_02721	FCBHJMGC_02797	HAMHKHGL_02718	BHEJMAFE_02720
ftsX	ftsX	Cell division protein FtsX	4	4	1.0	3	1209				885	885	885.0	GJGNAGHF_02449	FCBHJMGC_02524	HAMHKHGL_02447	BHEJMAFE_02447
pstA	pstA	Phosphate transport system permease protein PstA	4	4	1.0	3	1208				885	885	885.0	GJGNAGHF_02440	FCBHJMGC_02515	HAMHKHGL_02438	BHEJMAFE_02438
ytbE	ytbE	putative oxidoreductase YtbE	4	4	1.0	3	1207				885	885	885.0	GJGNAGHF_02181	FCBHJMGC_02260	HAMHKHGL_02178	BHEJMAFE_02181
tsf	tsf	Elongation factor Ts	4	4	1.0	3	1206				885	885	885.0	GJGNAGHF_01484	FCBHJMGC_01559	HAMHKHGL_01476	BHEJMAFE_01479
accD	accD	Acetyl-coenzyme A carboxylase carboxyl transferase subunit beta	4	4	1.0	3	1205				885	885	885.0	GJGNAGHF_01400	FCBHJMGC_01475	HAMHKHGL_01392	BHEJMAFE_01395
prsA1_1	prsA1_1	Foldase protein PrsA 1	4	4	1.0	3	1204				885	885	885.0	GJGNAGHF_01271	FCBHJMGC_01346	HAMHKHGL_01263	BHEJMAFE_01266
soxS	soxS	Regulatory protein SoxS	4	4	1.0	3	1203				885	885	885.0	GJGNAGHF_00906	FCBHJMGC_00985	HAMHKHGL_00902	BHEJMAFE_00902
rsmA	rsmA	Ribosomal RNA small subunit methyltransferase A	4	4	1.0	3	1202				888	888	888.0	GJGNAGHF_02990	FCBHJMGC_03063	HAMHKHGL_02984	BHEJMAFE_02987
ytrB_3	ytrB_3	ABC transporter ATP-binding protein YtrB	4	4	1.0	3	1201				888	888	888.0	GJGNAGHF_02726	FCBHJMGC_02802	HAMHKHGL_02723	BHEJMAFE_02725
nemR	nemR	HTH-type transcriptional repressor NemR	4	4	1.0	3	1200				888	888	888.0	GJGNAGHF_02536	FCBHJMGC_02611	HAMHKHGL_02534	BHEJMAFE_02534
pdxS	pdxS	Pyridoxal 5'-phosphate synthase subunit PdxS	4	4	1.0	3	1199				888	888	888.0	GJGNAGHF_02026	FCBHJMGC_02106	HAMHKHGL_02024	BHEJMAFE_02026
yadG_2	yadG_2	putative ABC transporter ATP-binding protein YadG	4	4	1.0	3	1198				888	888	888.0	GJGNAGHF_01808	FCBHJMGC_01888	HAMHKHGL_01806	BHEJMAFE_01808
gltC_2	gltC_2	HTH-type transcriptional regulator GltC	4	4	1.0	3	1197				888	888	888.0	GJGNAGHF_01577	FCBHJMGC_01658	HAMHKHGL_01576	BHEJMAFE_01578
mreC	mreC	Cell shape-determining protein MreC	4	4	1.0	3	1196				888	888	888.0	GJGNAGHF_01374	FCBHJMGC_01449	HAMHKHGL_01366	BHEJMAFE_01369
group_306		hypothetical protein	4	4	1.0	3	1195				891	891	891.0	GJGNAGHF_02554	FCBHJMGC_02630	HAMHKHGL_02552	BHEJMAFE_02554
sdhA	sdhA	L-serine dehydratase alpha chain	4	4	1.0	3	1194				891	891	891.0	GJGNAGHF_01656	FCBHJMGC_01736	HAMHKHGL_01654	BHEJMAFE_01656
glyQ	glyQ	Glycine--tRNA ligase alpha subunit	4	4	1.0	3	1193				891	891	891.0	GJGNAGHF_01286	FCBHJMGC_01361	HAMHKHGL_01278	BHEJMAFE_01281
rluD_1	rluD_1	Ribosomal large subunit pseudouridine synthase D	4	4	1.0	3	1192				891	891	891.0	GJGNAGHF_00743	FCBHJMGC_00822	HAMHKHGL_00739	BHEJMAFE_00739
group_305		hypothetical protein	4	4	1.0	3	1191				891	891	891.0	GJGNAGHF_00601	FCBHJMGC_00680	HAMHKHGL_00597	BHEJMAFE_00597
group_304		N-carbamoyl-D-amino acid hydrolase	4	4	1.0	3	1190				891	891	891.0	GJGNAGHF_00563	FCBHJMGC_00642	HAMHKHGL_00559	BHEJMAFE_00559
ugpA	ugpA	sn-glycerol-3-phosphate transport system permease protein UgpA	4	4	1.0	3	1189				891	891	891.0	GJGNAGHF_00537	FCBHJMGC_00616	HAMHKHGL_00533	BHEJMAFE_00533
mhqA_2	mhqA_2	Putative ring-cleaving dioxygenase MhqA	4	4	1.0	3	1188				891	891	891.0	GJGNAGHF_00529	FCBHJMGC_00608	HAMHKHGL_00525	BHEJMAFE_00525
gsiD	gsiD	Glutathione transport system permease protein GsiD	4	4	1.0	3	1187				894	894	894.0	GJGNAGHF_02942	FCBHJMGC_03017	HAMHKHGL_02938	BHEJMAFE_02941
ecfA1	ecfA1	Energy-coupling factor transporter ATP-binding protein EcfA1	4	4	1.0	3	1186				894	894	894.0	GJGNAGHF_02552	FCBHJMGC_02628	HAMHKHGL_02550	BHEJMAFE_02552
group_303		hypothetical protein	4	4	1.0	3	1185				894	894	894.0	GJGNAGHF_01928	FCBHJMGC_02008	HAMHKHGL_01926	BHEJMAFE_01928
panE	panE	putative 2-dehydropantoate 2-reductase	4	4	1.0	3	1184				894	894	894.0	GJGNAGHF_01890	FCBHJMGC_01970	HAMHKHGL_01888	BHEJMAFE_01890
xerD_2	xerD_2	Tyrosine recombinase XerD	4	4	1.0	3	1183				894	894	894.0	GJGNAGHF_01799	FCBHJMGC_01879	HAMHKHGL_01797	BHEJMAFE_01799
inlB_3	inlB_3	Internalin B	4	4	1.0	3	1182				894	894	894.0	GJGNAGHF_01628	FCBHJMGC_01709	HAMHKHGL_01627	BHEJMAFE_01629
lacF_4	lacF_4	Lactose transport system permease protein LacF	4	4	1.0	3	1181				894	894	894.0	GJGNAGHF_01573	FCBHJMGC_01654	HAMHKHGL_01572	BHEJMAFE_01574
nfo	nfo	putative endonuclease 4	4	4	1.0	3	1180				894	894	894.0	GJGNAGHF_01276	FCBHJMGC_01351	HAMHKHGL_01268	BHEJMAFE_01271
gltC_1	gltC_1	HTH-type transcriptional regulator GltC	4	4	1.0	3	1179				894	894	894.0	GJGNAGHF_00255	FCBHJMGC_00334	HAMHKHGL_00251	BHEJMAFE_00251
pafC	pafC	Protein PafC	4	4	1.0	3	1178				897	897	897.0	GJGNAGHF_02348	FCBHJMGC_02423	HAMHKHGL_02346	BHEJMAFE_02346
group_302		hypothetical protein	4	4	1.0	3	1177				897	897	897.0	GJGNAGHF_01949	FCBHJMGC_02029	HAMHKHGL_01947	BHEJMAFE_01949
iphP_1	iphP_1	Tyrosine-protein phosphatase	4	4	1.0	3	1176				897	897	897.0	GJGNAGHF_01644	FCBHJMGC_01724	HAMHKHGL_01642	BHEJMAFE_01644
murB	murB	UDP-N-acetylenolpyruvoylglucosamine reductase	4	4	1.0	3	1175				897	897	897.0	GJGNAGHF_01247	FCBHJMGC_01322	HAMHKHGL_01239	BHEJMAFE_01242
group_301		hypothetical protein	4	4	1.0	3	1174				897	897	897.0	GJGNAGHF_00431	FCBHJMGC_00510	HAMHKHGL_00427	BHEJMAFE_00427
group_300		hypothetical protein	4	4	1.0	3	1173				900	900	900.0	GJGNAGHF_02588	FCBHJMGC_02664	HAMHKHGL_02586	BHEJMAFE_02588
cynR_2	cynR_2	HTH-type transcriptional regulator CynR	4	4	1.0	3	1172				900	900	900.0	GJGNAGHF_02222	FCBHJMGC_02301	HAMHKHGL_02219	BHEJMAFE_02222
gatY_2	gatY_2	D-tagatose-16-bisphosphate aldolase subunit GatY	4	4	1.0	3	1171				900	900	900.0	GJGNAGHF_02067	FCBHJMGC_02146	HAMHKHGL_02064	BHEJMAFE_02067
btuF	btuF	Vitamin B12-binding protein	4	4	1.0	3	1170				900	900	900.0	GJGNAGHF_00848	FCBHJMGC_00927	HAMHKHGL_00844	BHEJMAFE_00844
group_299		hypothetical protein	4	4	1.0	3	1169				900	900	900.0	GJGNAGHF_00724	FCBHJMGC_00803	HAMHKHGL_00720	BHEJMAFE_00720
bglK_4	bglK_4	Beta-glucoside kinase	4	4	1.0	3	1168				903	903	903.0	GJGNAGHF_02921	FCBHJMGC_02996	HAMHKHGL_02917	BHEJMAFE_02920
group_298		hypothetical protein	4	4	1.0	3	1167				903	903	903.0	GJGNAGHF_02197	FCBHJMGC_02276	HAMHKHGL_02194	BHEJMAFE_02197
natA	natA	ABC transporter ATP-binding protein NatA	4	4	1.0	3	1166				903	903	903.0	GJGNAGHF_02073	FCBHJMGC_02152	HAMHKHGL_02070	BHEJMAFE_02073
bdlA	bdlA	Biofilm dispersion protein BdlA	4	4	1.0	3	1165				903	903	903.0	GJGNAGHF_01542	FCBHJMGC_01623	HAMHKHGL_01541	BHEJMAFE_01543
group_297		Epimerase family protein	4	4	1.0	3	1164				903	903	903.0	GJGNAGHF_01537	FCBHJMGC_01618	HAMHKHGL_01536	BHEJMAFE_01538
xerC	xerC	Tyrosine recombinase XerC	4	4	1.0	3	1163				903	903	903.0	GJGNAGHF_01102	FCBHJMGC_01177	HAMHKHGL_01094	BHEJMAFE_01097
gbuC_2	gbuC_2	Glycine betaine/carnitine transport binding protein GbuC	4	4	1.0	3	1162				903	903	903.0	GJGNAGHF_00791	FCBHJMGC_00870	HAMHKHGL_00787	BHEJMAFE_00787
group_296		hypothetical protein	4	4	1.0	3	1161				903	903	903.0	GJGNAGHF_00100	FCBHJMGC_00179	HAMHKHGL_00096	BHEJMAFE_00096
bglK_3	bglK_3	Beta-glucoside kinase	4	4	1.0	3	1160				906	906	906.0	GJGNAGHF_02752	FCBHJMGC_02828	HAMHKHGL_02749	BHEJMAFE_02751
yxlF_2	yxlF_2	putative ABC transporter ATP-binding protein YxlF	4	4	1.0	3	1159				906	906	906.0	GJGNAGHF_02161	FCBHJMGC_02240	HAMHKHGL_02158	BHEJMAFE_02161
ctaB2	ctaB2	Protoheme IX farnesyltransferase 2	4	4	1.0	3	1158				906	906	906.0	GJGNAGHF_01901	FCBHJMGC_01981	HAMHKHGL_01899	BHEJMAFE_01901
yceM	yceM	Putative oxidoreductase YceM	4	4	1.0	3	1157				906	906	906.0	GJGNAGHF_01702	FCBHJMGC_01782	HAMHKHGL_01700	BHEJMAFE_01702
era	era	GTPase Era	4	4	1.0	3	1156				906	906	906.0	GJGNAGHF_01289	FCBHJMGC_01364	HAMHKHGL_01281	BHEJMAFE_01284
yxlF_1	yxlF_1	putative ABC transporter ATP-binding protein YxlF	4	4	1.0	3	1155				906	906	906.0	GJGNAGHF_00527	FCBHJMGC_00606	HAMHKHGL_00523	BHEJMAFE_00523
blaSE	blaSE	Glutamyl endopeptidase	4	4	1.0	3	1154				906	906	906.0	GJGNAGHF_00409	FCBHJMGC_00488	HAMHKHGL_00405	BHEJMAFE_00405
group_295		hypothetical protein	4	4	1.0	3	1153				906	906	906.0	GJGNAGHF_00329	FCBHJMGC_00408	HAMHKHGL_00325	BHEJMAFE_00325
pstS1	pstS1	Phosphate-binding protein PstS 1	4	4	1.0	3	1152				909	909	909.0	GJGNAGHF_02442	FCBHJMGC_02517	HAMHKHGL_02440	BHEJMAFE_02440
group_294		hypothetical protein	4	4	1.0	3	1151				909	909	909.0	GJGNAGHF_02355	FCBHJMGC_02430	HAMHKHGL_02353	BHEJMAFE_02353
group_293		L-2-hydroxyisocaproate dehydrogenase	4	4	1.0	3	1150				909	909	909.0	GJGNAGHF_01494	FCBHJMGC_01569	HAMHKHGL_01486	BHEJMAFE_01489
ydcP_1	ydcP_1	putative protease YdcP	4	4	1.0	3	1149				909	909	909.0	GJGNAGHF_00734	FCBHJMGC_00813	HAMHKHGL_00730	BHEJMAFE_00730
cheV	cheV	Chemotaxis protein CheV	4	4	1.0	3	1148				909	909	909.0	GJGNAGHF_00462	FCBHJMGC_00541	HAMHKHGL_00458	BHEJMAFE_00458
benM	benM	HTH-type transcriptional regulator BenM	4	4	1.0	3	1147				909	909	909.0	GJGNAGHF_00259	FCBHJMGC_00338	HAMHKHGL_00255	BHEJMAFE_00255
manZ_4	manZ_4	PTS system mannose-specific EIID component	4	4	1.0	3	1146				912	912	912.0	GJGNAGHF_02914	FCBHJMGC_02989	HAMHKHGL_02910	BHEJMAFE_02913
czcD	czcD	Cadmium cobalt and zinc/H(+)-K(+) antiporter	4	4	1.0	3	1145				912	912	912.0	GJGNAGHF_02521	FCBHJMGC_02596	HAMHKHGL_02519	BHEJMAFE_02519
psuG	psuG	Pseudouridine-5'-phosphate glycosidase	4	4	1.0	3	1144				912	912	912.0	GJGNAGHF_02210	FCBHJMGC_02289	HAMHKHGL_02207	BHEJMAFE_02210
rluD_2	rluD_2	Ribosomal large subunit pseudouridine synthase D	4	4	1.0	3	1143				912	912	912.0	GJGNAGHF_01687	FCBHJMGC_01767	HAMHKHGL_01685	BHEJMAFE_01687
pyrB	pyrB	Aspartate carbamoyltransferase	4	4	1.0	3	1142				912	912	912.0	GJGNAGHF_01682	FCBHJMGC_01762	HAMHKHGL_01680	BHEJMAFE_01682
drrA_2	drrA_2	Daunorubicin/doxorubicin resistance ATP-binding protein DrrA	4	4	1.0	3	1141				912	912	912.0	GJGNAGHF_00761	FCBHJMGC_00840	HAMHKHGL_00757	BHEJMAFE_00757
group_292		hypothetical protein	4	4	1.0	3	1140				912	912	912.0	GJGNAGHF_00599	FCBHJMGC_00678	HAMHKHGL_00595	BHEJMAFE_00595
pyrDB	pyrDB	Dihydroorotate dehydrogenase B (NAD(+)) catalytic subunit	4	4	1.0	3	1139				915	915	915.0	GJGNAGHF_01677	FCBHJMGC_01757	HAMHKHGL_01675	BHEJMAFE_01677
truB	truB	tRNA pseudouridine synthase B	4	4	1.0	3	1138				915	915	915.0	GJGNAGHF_01153	FCBHJMGC_01228	HAMHKHGL_01145	BHEJMAFE_01148
htpX	htpX	Protease HtpX	4	4	1.0	3	1137				915	915	915.0	GJGNAGHF_00737	FCBHJMGC_00816	HAMHKHGL_00733	BHEJMAFE_00733
group_291		hypothetical protein	4	4	1.0	3	1136				915	915	915.0	GJGNAGHF_00631	FCBHJMGC_00710	HAMHKHGL_00627	BHEJMAFE_00627
ctaA	ctaA	Heme A synthase	4	4	1.0	3	1135				918	918	918.0	GJGNAGHF_01902	FCBHJMGC_01982	HAMHKHGL_01900	BHEJMAFE_01902
php	php	Phosphotriesterase homology protein	4	4	1.0	3	1134				918	918	918.0	GJGNAGHF_01814	FCBHJMGC_01894	HAMHKHGL_01812	BHEJMAFE_01814
miaA	miaA	tRNA dimethylallyltransferase	4	4	1.0	3	1133				918	918	918.0	GJGNAGHF_01119	FCBHJMGC_01194	HAMHKHGL_01111	BHEJMAFE_01114
ydhF	ydhF	Oxidoreductase YdhF	4	4	1.0	3	1132				918	918	918.0	GJGNAGHF_00412	FCBHJMGC_00491	HAMHKHGL_00408	BHEJMAFE_00408
dagK_3	dagK_3	Diacylglycerol kinase	4	4	1.0	3	1131				921	921	921.0	GJGNAGHF_02502	FCBHJMGC_02577	HAMHKHGL_02500	BHEJMAFE_02500
rnz	rnz	Ribonuclease Z	4	4	1.0	3	1130				921	921	921.0	GJGNAGHF_01821	FCBHJMGC_01901	HAMHKHGL_01819	BHEJMAFE_01821
nosF	nosF	putative ABC transporter ATP-binding protein NosF	4	4	1.0	3	1129				921	921	921.0	GJGNAGHF_01463	FCBHJMGC_01538	HAMHKHGL_01455	BHEJMAFE_01458
group_290		Monoacylglycerol lipase	4	4	1.0	3	1128				921	921	921.0	GJGNAGHF_01083	FCBHJMGC_01158	HAMHKHGL_01075	BHEJMAFE_01078
group_289		hypothetical protein	4	4	1.0	3	1127				921	921	921.0	GJGNAGHF_00799	FCBHJMGC_00878	HAMHKHGL_00795	BHEJMAFE_00795
coaA	coaA	Pantothenate kinase	4	4	1.0	3	1126				921	921	921.0	GJGNAGHF_00696	FCBHJMGC_00775	HAMHKHGL_00692	BHEJMAFE_00692
rarD	rarD	Protein RarD	4	4	1.0	3	1125				921	921	921.0	GJGNAGHF_00566	FCBHJMGC_00645	HAMHKHGL_00562	BHEJMAFE_00562
mogR	mogR	Motility gene repressor MogR	4	4	1.0	3	1124				921	921	921.0	GJGNAGHF_00447	FCBHJMGC_00526	HAMHKHGL_00443	BHEJMAFE_00443
yfmC	yfmC	Fe(3+)-citrate-binding protein YfmC	4	4	1.0	3	1123				921	921	921.0	GJGNAGHF_00311	FCBHJMGC_00390	HAMHKHGL_00307	BHEJMAFE_00307
group_288		hypothetical protein	4	4	1.0	3	1122				921	921	921.0	GJGNAGHF_00151	FCBHJMGC_00230	HAMHKHGL_00147	BHEJMAFE_00147
lacC_2	lacC_2	Tagatose-6-phosphate kinase	4	4	1.0	3	1121				924	924	924.0	GJGNAGHF_02206	FCBHJMGC_02285	HAMHKHGL_02203	BHEJMAFE_02206
dnaI	dnaI	Primosomal protein DnaI	4	4	1.0	3	1120				924	924	924.0	GJGNAGHF_01387	FCBHJMGC_01462	HAMHKHGL_01379	BHEJMAFE_01382
group_287		hypothetical protein	4	4	1.0	3	1119				924	924	924.0	GJGNAGHF_00425	FCBHJMGC_00504	HAMHKHGL_00421	BHEJMAFE_00421
cysK	cysK	Cysteine synthase	4	4	1.0	3	1118				927	927	927.0	GJGNAGHF_03025	FCBHJMGC_03098	HAMHKHGL_03019	BHEJMAFE_03022
group_286		hypothetical protein	4	4	1.0	3	1117				927	927	927.0	GJGNAGHF_02370	FCBHJMGC_02445	HAMHKHGL_02368	BHEJMAFE_02368
ppaC	ppaC	Manganese-dependent inorganic pyrophosphatase	4	4	1.0	3	1116				927	927	927.0	GJGNAGHF_01275	FCBHJMGC_01350	HAMHKHGL_01267	BHEJMAFE_01270
opuCC	opuCC	Carnitine transport binding protein OpuCC	4	4	1.0	3	1115				927	927	927.0	GJGNAGHF_01253	FCBHJMGC_01328	HAMHKHGL_01245	BHEJMAFE_01248
group_285		hypothetical protein	4	4	1.0	3	1114				927	927	927.0	GJGNAGHF_01212	FCBHJMGC_01287	HAMHKHGL_01204	BHEJMAFE_01207
hemH	hemH	Ferrochelatase	4	4	1.0	3	1113				930	930	930.0	GJGNAGHF_02145	FCBHJMGC_02224	HAMHKHGL_02142	BHEJMAFE_02145
oppB	oppB	Oligopeptide transport system permease protein OppB	4	4	1.0	3	1112				930	930	930.0	GJGNAGHF_02129	FCBHJMGC_02208	HAMHKHGL_02126	BHEJMAFE_02129
group_284		Nitronate monooxygenase	4	4	1.0	3	1111				930	930	930.0	GJGNAGHF_02104	FCBHJMGC_02183	HAMHKHGL_02101	BHEJMAFE_02104
yteP	yteP	putative multiple-sugar transport system permease YteP	4	4	1.0	3	1110				930	930	930.0	GJGNAGHF_01853	FCBHJMGC_01933	HAMHKHGL_01851	BHEJMAFE_01853
hemC	hemC	Porphobilinogen deaminase	4	4	1.0	3	1109				930	930	930.0	GJGNAGHF_01383	FCBHJMGC_01458	HAMHKHGL_01375	BHEJMAFE_01378
group_283		hypothetical protein	4	4	1.0	3	1108				930	930	930.0	GJGNAGHF_01222	FCBHJMGC_01297	HAMHKHGL_01214	BHEJMAFE_01217
group_282		Nitronate monooxygenase	4	4	1.0	3	1107				930	930	930.0	GJGNAGHF_00584	FCBHJMGC_00663	HAMHKHGL_00580	BHEJMAFE_00580
dagK_1	dagK_1	Diacylglycerol kinase	4	4	1.0	3	1106				930	930	930.0	GJGNAGHF_00545	FCBHJMGC_00624	HAMHKHGL_00541	BHEJMAFE_00541
msrR	msrR	Regulatory protein MsrR	4	4	1.0	3	1105				930	930	930.0	GJGNAGHF_00217	FCBHJMGC_00296	HAMHKHGL_00213	BHEJMAFE_00213
lacC_1	lacC_1	Tagatose-6-phosphate kinase	4	4	1.0	3	1104				933	933	933.0	GJGNAGHF_02020	FCBHJMGC_02100	HAMHKHGL_02018	BHEJMAFE_02020
mntA	mntA	Manganese-binding lipoprotein MntA	4	4	1.0	3	1103				933	933	933.0	GJGNAGHF_01691	FCBHJMGC_01771	HAMHKHGL_01689	BHEJMAFE_01691
dagK_2	dagK_2	Diacylglycerol kinase	4	4	1.0	3	1102				933	933	933.0	GJGNAGHF_01595	FCBHJMGC_01676	HAMHKHGL_01594	BHEJMAFE_01596
group_281		hypothetical protein	4	4	1.0	3	1101				933	933	933.0	GJGNAGHF_00510	FCBHJMGC_00589	HAMHKHGL_00506	BHEJMAFE_00506
nrnA	nrnA	Bifunctional oligoribonuclease and PAP phosphatase NrnA	4	4	1.0	3	1100				936	936	936.0	GJGNAGHF_01402	FCBHJMGC_01477	HAMHKHGL_01394	BHEJMAFE_01397
ldhP	ldhP	L-lactate dehydrogenase P	4	4	1.0	3	1099				936	936	936.0	GJGNAGHF_01361	FCBHJMGC_01436	HAMHKHGL_01353	BHEJMAFE_01356
pepT_1	pepT_1	Peptidase T	4	4	1.0	3	1098				936	936	936.0	GJGNAGHF_01201	FCBHJMGC_01276	HAMHKHGL_01193	BHEJMAFE_01196
yadG_1	yadG_1	putative ABC transporter ATP-binding protein YadG	4	4	1.0	3	1097				936	936	936.0	GJGNAGHF_00439	FCBHJMGC_00518	HAMHKHGL_00435	BHEJMAFE_00435
prs_1	prs_1	Ribose-phosphate pyrophosphokinase	4	4	1.0	3	1096				936	936	936.0	GJGNAGHF_00276	FCBHJMGC_00355	HAMHKHGL_00272	BHEJMAFE_00272
group_280		hypothetical protein	4	4	1.0	3	1095				939	939	939.0	GJGNAGHF_02668	FCBHJMGC_02744	HAMHKHGL_02665	BHEJMAFE_02667
hprK	hprK	HPr kinase/phosphorylase	4	4	1.0	3	1094				939	939	939.0	GJGNAGHF_02426	FCBHJMGC_02501	HAMHKHGL_02424	BHEJMAFE_02424
fabHA	fabHA	3-oxoacyl-[acyl-carrier-protein] synthase 3 protein 1	4	4	1.0	3	1093				939	939	939.0	GJGNAGHF_02136	FCBHJMGC_02215	HAMHKHGL_02133	BHEJMAFE_02136
rsmH	rsmH	Ribosomal RNA small subunit methyltransferase H	4	4	1.0	3	1092				939	939	939.0	GJGNAGHF_01885	FCBHJMGC_01965	HAMHKHGL_01883	BHEJMAFE_01885
fmt	fmt	Methionyl-tRNA formyltransferase	4	4	1.0	3	1091				939	939	939.0	GJGNAGHF_01667	FCBHJMGC_01747	HAMHKHGL_01665	BHEJMAFE_01667
menA	menA	14-dihydroxy-2-naphthoate octaprenyltransferase	4	4	1.0	3	1090				939	939	939.0	GJGNAGHF_01504	FCBHJMGC_01579	HAMHKHGL_01496	BHEJMAFE_01499
group_279		hypothetical protein	4	4	1.0	3	1089				939	939	939.0	GJGNAGHF_01091	FCBHJMGC_01166	HAMHKHGL_01083	BHEJMAFE_01086
ldh_2	ldh_2	L-lactate dehydrogenase	4	4	1.0	3	1088				942	942	942.0	GJGNAGHF_03012	FCBHJMGC_03085	HAMHKHGL_03006	BHEJMAFE_03009
znuA_2	znuA_2	High-affinity zinc uptake system binding-protein ZnuA	4	4	1.0	3	1087				942	942	942.0	GJGNAGHF_02953	FCBHJMGC_03028	HAMHKHGL_02949	BHEJMAFE_02952
arcC1	arcC1	Carbamate kinase 1	4	4	1.0	3	1086				942	942	942.0	GJGNAGHF_02853	FCBHJMGC_02928	HAMHKHGL_02849	BHEJMAFE_02852
yxeB	yxeB	Iron(3+)-hydroxamate-binding protein YxeB	4	4	1.0	3	1085				942	942	942.0	GJGNAGHF_01803	FCBHJMGC_01883	HAMHKHGL_01801	BHEJMAFE_01803
fabD	fabD	Malonyl CoA-acyl carrier protein transacylase	4	4	1.0	3	1084				942	942	942.0	GJGNAGHF_01652	FCBHJMGC_01732	HAMHKHGL_01650	BHEJMAFE_01652
hprA	hprA	Glycerate dehydrogenase	4	4	1.0	3	1083				942	942	942.0	GJGNAGHF_01527	FCBHJMGC_01608	HAMHKHGL_01526	BHEJMAFE_01528
group_278		Zinc-type alcohol dehydrogenase-like protein	4	4	1.0	3	1082				942	942	942.0	GJGNAGHF_00383	FCBHJMGC_00462	HAMHKHGL_00379	BHEJMAFE_00379
rpoA	rpoA	DNA-directed RNA polymerase subunit alpha	4	4	1.0	3	1081				945	945	945.0	GJGNAGHF_02557	FCBHJMGC_02633	HAMHKHGL_02555	BHEJMAFE_02557
group_277		hypothetical protein	4	4	1.0	3	1080				945	945	945.0	GJGNAGHF_02353	FCBHJMGC_02428	HAMHKHGL_02351	BHEJMAFE_02351
xerD_3	xerD_3	Tyrosine recombinase XerD	4	4	1.0	3	1079				945	945	945.0	GJGNAGHF_01929	FCBHJMGC_02009	HAMHKHGL_01927	BHEJMAFE_01929
thyA	thyA	Thymidylate synthase	4	4	1.0	3	1078				945	945	945.0	GJGNAGHF_01718	FCBHJMGC_01798	HAMHKHGL_01716	BHEJMAFE_01718
prmA	prmA	Ribosomal protein L11 methyltransferase	4	4	1.0	3	1077				945	945	945.0	GJGNAGHF_01298	FCBHJMGC_01373	HAMHKHGL_01290	BHEJMAFE_01293
ribF_2	ribF_2	Riboflavin biosynthesis protein RibF	4	4	1.0	3	1076				945	945	945.0	GJGNAGHF_01154	FCBHJMGC_01229	HAMHKHGL_01146	BHEJMAFE_01149
corA_2	corA_2	Cobalt/magnesium transport protein CorA	4	4	1.0	3	1075				945	945	945.0	GJGNAGHF_00839	FCBHJMGC_00918	HAMHKHGL_00835	BHEJMAFE_00835
group_276		hypothetical protein	4	4	1.0	3	1074				945	945	945.0	GJGNAGHF_00167	FCBHJMGC_00246	HAMHKHGL_00163	BHEJMAFE_00163
group_275		hypothetical protein	4	4	1.0	3	1073				945	945	945.0	GJGNAGHF_00138	FCBHJMGC_00217	HAMHKHGL_00134	BHEJMAFE_00134
group_274		hypothetical protein	4	4	1.0	3	1072				948	948	948.0	GJGNAGHF_02669	FCBHJMGC_02745	HAMHKHGL_02666	BHEJMAFE_02668
group_273		putative glycosyltransferase	4	4	1.0	3	1071				948	948	948.0	GJGNAGHF_02495	FCBHJMGC_02570	HAMHKHGL_02493	BHEJMAFE_02493
deoR	deoR	Deoxyribonucleoside regulator	4	4	1.0	3	1070				948	948	948.0	GJGNAGHF_01840	FCBHJMGC_01920	HAMHKHGL_01838	BHEJMAFE_01840
cobD_2	cobD_2	Cobalamin biosynthesis protein CobD	4	4	1.0	3	1069				948	948	948.0	GJGNAGHF_00948	FCBHJMGC_01027	HAMHKHGL_00944	BHEJMAFE_00944
group_272		putative glycosyltransferase	4	4	1.0	3	1068				948	948	948.0	GJGNAGHF_00706	FCBHJMGC_00785	HAMHKHGL_00702	BHEJMAFE_00702
sorC	sorC	Sorbitol operon regulator	4	4	1.0	3	1067				948	948	948.0	GJGNAGHF_00317	FCBHJMGC_00396	HAMHKHGL_00313	BHEJMAFE_00313
group_271		hypothetical protein	4	4	1.0	3	1066				948	948	948.0	GJGNAGHF_00224	FCBHJMGC_00303	HAMHKHGL_00220	BHEJMAFE_00220
gsiC	gsiC	Glutathione transport system permease protein GsiC	4	4	1.0	3	1065				951	951	951.0	GJGNAGHF_02941	FCBHJMGC_03016	HAMHKHGL_02937	BHEJMAFE_02940
pstC1	pstC1	Phosphate transport system permease protein PstC 1	4	4	1.0	3	1064				951	951	951.0	GJGNAGHF_02441	FCBHJMGC_02516	HAMHKHGL_02439	BHEJMAFE_02439
argF	argF	Ornithine carbamoyltransferase	4	4	1.0	3	1063				951	951	951.0	GJGNAGHF_01414	FCBHJMGC_01489	HAMHKHGL_01406	BHEJMAFE_01409
group_270		hypothetical protein	4	4	1.0	3	1062				951	951	951.0	GJGNAGHF_01218	FCBHJMGC_01293	HAMHKHGL_01210	BHEJMAFE_01213
corA_1	corA_1	Cobalt/magnesium transport protein CorA	4	4	1.0	3	1061				951	951	951.0	GJGNAGHF_00420	FCBHJMGC_00499	HAMHKHGL_00416	BHEJMAFE_00416
plcA	plcA	1-phosphatidylinositol phosphodiesterase	4	4	1.0	3	1060				954	954	954.0	GJGNAGHF_03003	FCBHJMGC_03076	HAMHKHGL_02997	BHEJMAFE_03000
znuA_1	znuA_1	High-affinity zinc uptake system binding-protein ZnuA	4	4	1.0	3	1059				954	954	954.0	GJGNAGHF_01498	FCBHJMGC_01573	HAMHKHGL_01490	BHEJMAFE_01493
ldh_1	ldh_1	L-lactate dehydrogenase	4	4	1.0	3	1058				954	954	954.0	GJGNAGHF_00832	FCBHJMGC_00911	HAMHKHGL_00828	BHEJMAFE_00828
group_269		putative oxidoreductase	4	4	1.0	3	1057				954	954	954.0	GJGNAGHF_00646	FCBHJMGC_00725	HAMHKHGL_00642	BHEJMAFE_00642
prs_2	prs_2	Ribose-phosphate pyrophosphokinase	4	4	1.0	3	1056				957	957	957.0	GJGNAGHF_03001	FCBHJMGC_03074	HAMHKHGL_02995	BHEJMAFE_02998
group_268		Putative 2-hydroxyacid dehydrogenase	4	4	1.0	3	1055				957	957	957.0	GJGNAGHF_02892	FCBHJMGC_02967	HAMHKHGL_02888	BHEJMAFE_02891
ccpB_2	ccpB_2	Catabolite control protein B	4	4	1.0	3	1054				957	957	957.0	GJGNAGHF_02693	FCBHJMGC_02769	HAMHKHGL_02690	BHEJMAFE_02692
yvyI	yvyI	Putative mannose-6-phosphate isomerase YvyI	4	4	1.0	3	1053				957	957	957.0	GJGNAGHF_02038	FCBHJMGC_02118	HAMHKHGL_02036	BHEJMAFE_02038
accA	accA	Acetyl-coenzyme A carboxylase carboxyl transferase subunit alpha	4	4	1.0	3	1052				957	957	957.0	GJGNAGHF_01399	FCBHJMGC_01474	HAMHKHGL_01391	BHEJMAFE_01394
dxs_1	dxs_1	1-deoxy-D-xylulose-5-phosphate synthase	4	4	1.0	3	1051				957	957	957.0	GJGNAGHF_00808	FCBHJMGC_00887	HAMHKHGL_00804	BHEJMAFE_00804
group_267		hypothetical protein	4	4	1.0	3	1050				960	960	960.0	GJGNAGHF_02586	FCBHJMGC_02662	HAMHKHGL_02584	BHEJMAFE_02586
trxB	trxB	Thioredoxin reductase	4	4	1.0	3	1049				960	960	960.0	GJGNAGHF_02421	FCBHJMGC_02496	HAMHKHGL_02419	BHEJMAFE_02419
group_266		hypothetical protein	4	4	1.0	3	1048				960	960	960.0	GJGNAGHF_01918	FCBHJMGC_01998	HAMHKHGL_01916	BHEJMAFE_01918
pfkA	pfkA	ATP-dependent 6-phosphofructokinase	4	4	1.0	3	1047				960	960	960.0	GJGNAGHF_01398	FCBHJMGC_01473	HAMHKHGL_01390	BHEJMAFE_01393
group_265		PhoH-like protein	4	4	1.0	3	1046				960	960	960.0	GJGNAGHF_01294	FCBHJMGC_01369	HAMHKHGL_01286	BHEJMAFE_01289
mhqA_3	mhqA_3	Putative ring-cleaving dioxygenase MhqA	4	4	1.0	3	1045				960	960	960.0	GJGNAGHF_00530	FCBHJMGC_00609	HAMHKHGL_00526	BHEJMAFE_00526
group_264		hypothetical protein	4	4	1.0	3	1044				960	960	960.0	GJGNAGHF_00262	FCBHJMGC_00341	HAMHKHGL_00258	BHEJMAFE_00258
mhqA_1	mhqA_1	Putative ring-cleaving dioxygenase MhqA	4	4	1.0	3	1043				960	960	960.0	GJGNAGHF_00048	FCBHJMGC_00127	HAMHKHGL_00044	BHEJMAFE_00044
hpaIIM	hpaIIM	Modification methylase HpaII	4	4	1.0	3	1042				963	963	963.0	GJGNAGHF_02387	FCBHJMGC_02462	HAMHKHGL_02385	BHEJMAFE_02385
ansZ	ansZ	L-asparaginase 2	4	4	1.0	3	1041				963	963	963.0	GJGNAGHF_01784	FCBHJMGC_01864	HAMHKHGL_01782	BHEJMAFE_01784
group_263		hypothetical protein	4	4	1.0	3	1040				963	963	963.0	GJGNAGHF_00714	FCBHJMGC_00793	HAMHKHGL_00710	BHEJMAFE_00710
manX_4	manX_4	PTS system mannose-specific EIIAB component	4	4	1.0	3	1039				966	966	966.0	GJGNAGHF_02912	FCBHJMGC_02987	HAMHKHGL_02908	BHEJMAFE_02911
nanK	nanK	N-acetylmannosamine kinase	4	4	1.0	3	1038				966	966	966.0	GJGNAGHF_02846	FCBHJMGC_02921	HAMHKHGL_02842	BHEJMAFE_02845
group_262		hypothetical protein	4	4	1.0	3	1037				966	966	966.0	GJGNAGHF_02389	FCBHJMGC_02464	HAMHKHGL_02387	BHEJMAFE_02387
galR	galR	HTH-type transcriptional regulator GalR	4	4	1.0	3	1036				966	966	966.0	GJGNAGHF_02056	FCBHJMGC_02136	HAMHKHGL_02054	BHEJMAFE_02056
hepT_1	hepT_1	Heptaprenyl diphosphate synthase component 2	4	4	1.0	3	1035				966	966	966.0	GJGNAGHF_01774	FCBHJMGC_01854	HAMHKHGL_01772	BHEJMAFE_01774
rbsR_2	rbsR_2	Ribose operon repressor	4	4	1.0	3	1034				966	966	966.0	GJGNAGHF_01569	FCBHJMGC_01650	HAMHKHGL_01568	BHEJMAFE_01570
group_261		putative cation efflux system protein	4	4	1.0	3	1033				966	966	966.0	GJGNAGHF_01540	FCBHJMGC_01621	HAMHKHGL_01539	BHEJMAFE_01541
group_260		hypothetical protein	4	4	1.0	3	1032				966	966	966.0	GJGNAGHF_01488	FCBHJMGC_01563	HAMHKHGL_01480	BHEJMAFE_01483
group_259		hypothetical protein	4	4	1.0	3	1031				966	966	966.0	GJGNAGHF_01178	FCBHJMGC_01253	HAMHKHGL_01170	BHEJMAFE_01173
tagU	tagU	Polyisoprenyl-teichoic acid--peptidoglycan teichoic acid transferase TagU	4	4	1.0	3	1030				966	966	966.0	GJGNAGHF_00801	FCBHJMGC_00880	HAMHKHGL_00797	BHEJMAFE_00797
group_258		hypothetical protein	4	4	1.0	3	1029				969	969	969.0	GJGNAGHF_02824	FCBHJMGC_02899	HAMHKHGL_02820	BHEJMAFE_02823
group_257		Gluconeogenesis factor	4	4	1.0	3	1028				969	969	969.0	GJGNAGHF_02416	FCBHJMGC_02491	HAMHKHGL_02414	BHEJMAFE_02414
oppF	oppF	Oligopeptide transport ATP-binding protein OppF	4	4	1.0	3	1027				969	969	969.0	GJGNAGHF_02126	FCBHJMGC_02205	HAMHKHGL_02123	BHEJMAFE_02126
group_256		hypothetical protein	4	4	1.0	3	1026				969	969	969.0	GJGNAGHF_02094	FCBHJMGC_02173	HAMHKHGL_02091	BHEJMAFE_02094
glcK	glcK	Glucokinase	4	4	1.0	3	1025				969	969	969.0	GJGNAGHF_01164	FCBHJMGC_01239	HAMHKHGL_01156	BHEJMAFE_01159
group_255		hypothetical protein	4	4	1.0	3	1024				969	969	969.0	GJGNAGHF_00594	FCBHJMGC_00673	HAMHKHGL_00590	BHEJMAFE_00590
ccpB_1	ccpB_1	Catabolite control protein B	4	4	1.0	3	1023				969	969	969.0	GJGNAGHF_00305	FCBHJMGC_00384	HAMHKHGL_00301	BHEJMAFE_00301
group_254		hypothetical protein	4	4	1.0	3	1022				972	972	972.0	GJGNAGHF_02825	FCBHJMGC_02900	HAMHKHGL_02821	BHEJMAFE_02824
whiA	whiA	Putative sporulation transcription regulator WhiA	4	4	1.0	3	1021				972	972	972.0	GJGNAGHF_02415	FCBHJMGC_02490	HAMHKHGL_02413	BHEJMAFE_02413
isdE_2	isdE_2	High-affinity heme uptake system protein IsdE	4	4	1.0	3	1020				972	972	972.0	GJGNAGHF_02338	FCBHJMGC_02413	HAMHKHGL_02336	BHEJMAFE_02336
araQ_4	araQ_4	L-arabinose transport system permease protein AraQ	4	4	1.0	3	1019				972	972	972.0	GJGNAGHF_01852	FCBHJMGC_01932	HAMHKHGL_01850	BHEJMAFE_01852
lrp	lrp	Leucine-rich protein	4	4	1.0	3	1018				975	975	975.0	GJGNAGHF_02682	FCBHJMGC_02758	HAMHKHGL_02679	BHEJMAFE_02681
mraY	mraY	Phospho-N-acetylmuramoyl-pentapeptide-transferase	4	4	1.0	3	1017				975	975	975.0	GJGNAGHF_01881	FCBHJMGC_01961	HAMHKHGL_01879	BHEJMAFE_01881
mccF	mccF	Microcin C7 self-immunity protein MccF	4	4	1.0	3	1016				975	975	975.0	GJGNAGHF_01465	FCBHJMGC_01540	HAMHKHGL_01457	BHEJMAFE_01460
hemB	hemB	Delta-aminolevulinic acid dehydratase	4	4	1.0	3	1015				975	975	975.0	GJGNAGHF_01381	FCBHJMGC_01456	HAMHKHGL_01373	BHEJMAFE_01376
iolU_1	iolU_1	scyllo-inositol 2-dehydrogenase (NADP(+)) IolU	4	4	1.0	3	1014				975	975	975.0	GJGNAGHF_00059	FCBHJMGC_00138	HAMHKHGL_00055	BHEJMAFE_00055
pta_2	pta_2	Phosphate acetyltransferase	4	4	1.0	3	1013				978	978	978.0	GJGNAGHF_02030	FCBHJMGC_02110	HAMHKHGL_02028	BHEJMAFE_02030
cbh	cbh	Choloylglycine hydrolase	4	4	1.0	3	1012				978	978	978.0	GJGNAGHF_01911	FCBHJMGC_01991	HAMHKHGL_01909	BHEJMAFE_01911
birA	birA	Bifunctional ligase/repressor BirA	4	4	1.0	3	1011				978	978	978.0	GJGNAGHF_01748	FCBHJMGC_01828	HAMHKHGL_01746	BHEJMAFE_01748
pdhB	pdhB	Pyruvate dehydrogenase E1 component subunit beta	4	4	1.0	3	1010				978	978	978.0	GJGNAGHF_00828	FCBHJMGC_00907	HAMHKHGL_00824	BHEJMAFE_00824
group_253		hypothetical protein	4	4	1.0	3	1009				978	978	978.0	GJGNAGHF_00715	FCBHJMGC_00794	HAMHKHGL_00711	BHEJMAFE_00711
iolC	iolC	5-dehydro-2-deoxygluconokinase	4	4	1.0	3	1008				978	978	978.0	GJGNAGHF_00160	FCBHJMGC_00239	HAMHKHGL_00156	BHEJMAFE_00156
rhaR	rhaR	HTH-type transcriptional activator RhaR	4	4	1.0	3	1007				981	981	981.0	GJGNAGHF_02808	FCBHJMGC_02883	HAMHKHGL_02804	BHEJMAFE_02807
hepT_2	hepT_2	Heptaprenyl diphosphate synthase component 2	4	4	1.0	3	1006				981	981	981.0	GJGNAGHF_02592	FCBHJMGC_02668	HAMHKHGL_02590	BHEJMAFE_02592
iphP_2	iphP_2	Tyrosine-protein phosphatase	4	4	1.0	3	1005				981	981	981.0	GJGNAGHF_01779	FCBHJMGC_01859	HAMHKHGL_01777	BHEJMAFE_01779
yfhP	yfhP	putative protein YfhP	4	4	1.0	3	1004				981	981	981.0	GJGNAGHF_01533	FCBHJMGC_01614	HAMHKHGL_01532	BHEJMAFE_01534
group_252		hypothetical protein	4	4	1.0	3	1003				981	981	981.0	GJGNAGHF_00528	FCBHJMGC_00607	HAMHKHGL_00524	BHEJMAFE_00524
group_251		hypothetical protein	4	4	1.0	3	1002				981	981	981.0	GJGNAGHF_00243	FCBHJMGC_00322	HAMHKHGL_00239	BHEJMAFE_00239
iolS_2	iolS_2	Aldo-keto reductase IolS	4	4	1.0	3	1001				984	984	984.0	GJGNAGHF_02900	FCBHJMGC_02975	HAMHKHGL_02896	BHEJMAFE_02899
group_250		hypothetical protein	4	4	1.0	3	1000				984	984	984.0	GJGNAGHF_02742	FCBHJMGC_02818	HAMHKHGL_02739	BHEJMAFE_02741
prfB	prfB	Peptide chain release factor 2	4	4	1.0	3	999				984	984	984.0	GJGNAGHF_02452	FCBHJMGC_02527	HAMHKHGL_02450	BHEJMAFE_02450
galE_2	galE_2	UDP-glucose 4-epimerase	4	4	1.0	3	998				984	984	984.0	GJGNAGHF_02420	FCBHJMGC_02495	HAMHKHGL_02418	BHEJMAFE_02418
group_249		hypothetical protein	4	4	1.0	3	997				984	984	984.0	GJGNAGHF_01713	FCBHJMGC_01793	HAMHKHGL_01711	BHEJMAFE_01713
iolU_2	iolU_2	scyllo-inositol 2-dehydrogenase (NADP(+)) IolU	4	4	1.0	3	996				984	984	984.0	GJGNAGHF_01568	FCBHJMGC_01649	HAMHKHGL_01567	BHEJMAFE_01569
garB	garB	Glutathione amide reductase	4	4	1.0	3	995				984	984	984.0	GJGNAGHF_01260	FCBHJMGC_01335	HAMHKHGL_01252	BHEJMAFE_01255
bfmBAB	bfmBAB	2-oxoisovalerate dehydrogenase subunit beta	4	4	1.0	3	994				984	984	984.0	GJGNAGHF_01198	FCBHJMGC_01273	HAMHKHGL_01190	BHEJMAFE_01193
epsJ_3	epsJ_3	putative glycosyltransferase EpsJ	4	4	1.0	3	993				984	984	984.0	GJGNAGHF_00865	FCBHJMGC_00944	HAMHKHGL_00861	BHEJMAFE_00861
group_248		hypothetical protein	4	4	1.0	3	992				987	987	987.0	GJGNAGHF_02594	FCBHJMGC_02670	HAMHKHGL_02592	BHEJMAFE_02594
yhaM	yhaM	3'-5' exoribonuclease YhaM	4	4	1.0	3	991				987	987	987.0	GJGNAGHF_02154	FCBHJMGC_02233	HAMHKHGL_02151	BHEJMAFE_02154
ftsY	ftsY	Signal recognition particle receptor FtsY	4	4	1.0	3	990				987	987	987.0	GJGNAGHF_01647	FCBHJMGC_01727	HAMHKHGL_01645	BHEJMAFE_01647
opuCA_1	opuCA_1	Glycine betaine/carnitine/choline transport ATP-binding protein OpuCA	4	4	1.0	3	989				987	987	987.0	GJGNAGHF_01248	FCBHJMGC_01323	HAMHKHGL_01240	BHEJMAFE_01243
rffG	rffG	dTDP-glucose 46-dehydratase 2	4	4	1.0	3	988				987	987	987.0	GJGNAGHF_00858	FCBHJMGC_00937	HAMHKHGL_00854	BHEJMAFE_00854
srlE	srlE	PTS system glucitol/sorbitol-specific EIIB component	4	4	1.0	3	987				987	987	987.0	GJGNAGHF_00313	FCBHJMGC_00392	HAMHKHGL_00309	BHEJMAFE_00309
dhaK	dhaK	PTS-dependent dihydroxyacetone kinase dihydroxyacetone-binding subunit DhaK	4	4	1.0	3	986				990	990	990.0	GJGNAGHF_02650	FCBHJMGC_02726	HAMHKHGL_02647	BHEJMAFE_02649
isdF	isdF	putative heme-iron transport system permease protein IsdF	4	4	1.0	3	985				990	990	990.0	GJGNAGHF_02117	FCBHJMGC_02196	HAMHKHGL_02114	BHEJMAFE_02117
dapF	dapF	Diaminopimelate epimerase	4	4	1.0	3	984				990	990	990.0	GJGNAGHF_01862	FCBHJMGC_01942	HAMHKHGL_01860	BHEJMAFE_01862
yhfP	yhfP	Putative quinone oxidoreductase YhfP	4	4	1.0	3	983				990	990	990.0	GJGNAGHF_00544	FCBHJMGC_00623	HAMHKHGL_00540	BHEJMAFE_00540
lplJ_1	lplJ_1	Lipoate-protein ligase LplJ	4	4	1.0	3	982				990	990	990.0	GJGNAGHF_00535	FCBHJMGC_00614	HAMHKHGL_00531	BHEJMAFE_00531
dnaX_2	dnaX_2	DNA polymerase III subunit gamma/tau	4	4	1.0	3	981				993	993	993.0	GJGNAGHF_02962	FCBHJMGC_03037	HAMHKHGL_02958	BHEJMAFE_02961
group_247		Phospho-furanose lactonase	4	4	1.0	3	980				993	993	993.0	GJGNAGHF_02599	FCBHJMGC_02675	HAMHKHGL_02597	BHEJMAFE_02599
mro	mro	Aldose 1-epimerase	4	4	1.0	3	979				993	993	993.0	GJGNAGHF_02419	FCBHJMGC_02494	HAMHKHGL_02417	BHEJMAFE_02417
mreBH_2	mreBH_2	Protein MreBH	4	4	1.0	3	978				993	993	993.0	GJGNAGHF_01556	FCBHJMGC_01637	HAMHKHGL_01555	BHEJMAFE_01557
fliM	fliM	Flagellar motor switch protein FliM	4	4	1.0	3	977				993	993	993.0	GJGNAGHF_00472	FCBHJMGC_00551	HAMHKHGL_00468	BHEJMAFE_00468
dus	dus	putative tRNA-dihydrouridine synthase	4	4	1.0	3	976				996	996	996.0	GJGNAGHF_03029	FCBHJMGC_03102	HAMHKHGL_03023	BHEJMAFE_03026
mbl	mbl	MreB-like protein	4	4	1.0	3	975				996	996	996.0	GJGNAGHF_02470	FCBHJMGC_02545	HAMHKHGL_02468	BHEJMAFE_02468
yumC_2	yumC_2	Ferredoxin--NADP reductase 2	4	4	1.0	3	974				996	996	996.0	GJGNAGHF_02295	FCBHJMGC_02372	HAMHKHGL_02295	BHEJMAFE_02295
limB	limB	Limonene 12-monooxygenase	4	4	1.0	3	973				996	996	996.0	GJGNAGHF_02215	FCBHJMGC_02294	HAMHKHGL_02212	BHEJMAFE_02215
trpS	trpS	Tryptophan--tRNA ligase	4	4	1.0	3	972				996	996	996.0	GJGNAGHF_02132	FCBHJMGC_02211	HAMHKHGL_02129	BHEJMAFE_02132
iolS_1	iolS_1	Aldo-keto reductase IolS	4	4	1.0	3	971				996	996	996.0	GJGNAGHF_01849	FCBHJMGC_01929	HAMHKHGL_01847	BHEJMAFE_01849
frlB	frlB	Fructosamine deglycase FrlB	4	4	1.0	3	970				996	996	996.0	GJGNAGHF_01842	FCBHJMGC_01922	HAMHKHGL_01840	BHEJMAFE_01842
ilvC	ilvC	Ketol-acid reductoisomerase (NADP(+))	4	4	1.0	3	969				996	996	996.0	GJGNAGHF_01830	FCBHJMGC_01910	HAMHKHGL_01828	BHEJMAFE_01830
ispH	ispH	4-hydroxy-3-methylbut-2-enyl diphosphate reductase	4	4	1.0	3	968				996	996	996.0	GJGNAGHF_01278	FCBHJMGC_01353	HAMHKHGL_01270	BHEJMAFE_01273
group_246		hypothetical protein	4	4	1.0	3	967				996	996	996.0	GJGNAGHF_01211	FCBHJMGC_01286	HAMHKHGL_01203	BHEJMAFE_01206
bfmBAA	bfmBAA	2-oxoisovalerate dehydrogenase subunit alpha	4	4	1.0	3	966				996	996	996.0	GJGNAGHF_01197	FCBHJMGC_01272	HAMHKHGL_01189	BHEJMAFE_01192
yvqK_1	yvqK_1	Cob(I)yrinic acid ac-diamide adenosyltransferase	4	4	1.0	3	965				996	996	996.0	GJGNAGHF_00920	FCBHJMGC_00999	HAMHKHGL_00916	BHEJMAFE_00916
lplJ_2	lplJ_2	Lipoate-protein ligase LplJ	4	4	1.0	3	964				996	996	996.0	GJGNAGHF_00704	FCBHJMGC_00783	HAMHKHGL_00700	BHEJMAFE_00700
[truncated: 1,054 more rows]

## Sheet: CZ-NAT-SO-22
Gene	Non-unique Gene name	Annotation	No. isolates	No. sequences	Avg sequences per isolate	Genome Fragment	Order within Fragment	Accessory Fragment	Accessory Order with Fragment	QC	Min group size nuc	Max group size nuc	Avg group size nuc	CZ-NAT-SO-22	CZ_BIO_T_276	CZ_BIO_BC_277	CZ_BIO_CD_278
group_984		hypothetical protein	4	4	1.0	1	2862				642	717	698.25	OFGNKHJA_00189	LNHGNBFL_02740	PELJHAEJ_02744	KGOLFBHA_00190
group_983		hypothetical protein;Putative trans-acting regulator	4	4	1.0	1	2861				1059	1539	1419.0	OFGNKHJA_02671	LNHGNBFL_00262	PELJHAEJ_00267	KGOLFBHA_02669
inlJ_8	;inlJ_8	hypothetical protein;Internalin-J	4	4	1.0	1	2860				180	4626	3269.25	OFGNKHJA_00941	LNHGNBFL_01992	PELJHAEJ_01992	KGOLFBHA_00940
inlJ_5	inlJ_5;	Internalin-J;hypothetical protein	4	4	1.0	1	2859				1494	1710	1567.5	OFGNKHJA_00769	LNHGNBFL_02162	PELJHAEJ_02166	KGOLFBHA_00768
inlA_4	inlA_4;	Internalin-A;hypothetical protein	4	4	1.0	1	2858				1281	1593	1428.0	OFGNKHJA_02019	LNHGNBFL_00913	PELJHAEJ_00918	KGOLFBHA_02017
inlA_3	inlA_3;	Internalin-A;hypothetical protein	4	4	1.0	1	2857				780	1653	1177.5	OFGNKHJA_01913	LNHGNBFL_01019	PELJHAEJ_01024	KGOLFBHA_01911
group_982		hypothetical protein	4	5	1.25	1	2856				825	2436	1821.0	OFGNKHJA_01333;OFGNKHJA_01332	LNHGNBFL_01599	PELJHAEJ_01599	KGOLFBHA_01332
group_981		hypothetical protein	4	4	1.0	1	2855				111	111	111.0	OFGNKHJA_01132	LNHGNBFL_01799	PELJHAEJ_01799	KGOLFBHA_01132
acrR	acrR;	HTH-type transcriptional regulator AcrR;hypothetical protein	4	5	1.25	1	2854				216	591	467.4	OFGNKHJA_01038	LNHGNBFL_01893	PELJHAEJ_01893	KGOLFBHA_01038;KGOLFBHA_01037
inlJ_2~~~inlJ_4	inlJ_2;inlJ_4	Internalin-J	4	4	1.0	1	2853				630	834	681.0	OFGNKHJA_00768	LNHGNBFL_02163	PELJHAEJ_02167	KGOLFBHA_00767
inlA_11	;inlA_11	hypothetical protein;Internalin-A	4	4	1.0	1	2852				2292	2835	2487.75	OFGNKHJA_02814	LNHGNBFL_00119	PELJHAEJ_00124	KGOLFBHA_02812
group_980		hypothetical protein	4	4	1.0	1	2851				792	834	823.5	OFGNKHJA_01009	LNHGNBFL_01922	PELJHAEJ_01922	KGOLFBHA_01008
inlA_10~~~inlA_2	inlA_10;inlA_2	Internalin-A	4	4	1.0	1	2850				459	699	579.0	OFGNKHJA_02813	LNHGNBFL_00120	PELJHAEJ_00125	KGOLFBHA_02811
group_979		hypothetical protein	4	4	1.0	1	2849				267	267	267.0	OFGNKHJA_02665	LNHGNBFL_00267	PELJHAEJ_00272	KGOLFBHA_02663
group_978		hypothetical protein	4	4	1.0	1	2848				267	267	267.0	OFGNKHJA_01110	LNHGNBFL_01821	PELJHAEJ_01821	KGOLFBHA_01110
group_977		hypothetical protein	4	4	1.0	1	2847				486	486	486.0	OFGNKHJA_02667	LNHGNBFL_00265	PELJHAEJ_00270	KGOLFBHA_02665
group_976		hypothetical protein	4	4	1.0	1	2846				486	486	486.0	OFGNKHJA_01108	LNHGNBFL_01823	PELJHAEJ_01823	KGOLFBHA_01108
group_975		hypothetical protein	4	4	1.0	1	2845				474	474	474.0	OFGNKHJA_02668	LNHGNBFL_00264	PELJHAEJ_00269	KGOLFBHA_02666
group_974		hypothetical protein	4	4	1.0	1	2844				474	474	474.0	OFGNKHJA_01107	LNHGNBFL_01824	PELJHAEJ_01824	KGOLFBHA_01107
group_973		hypothetical protein	4	4	1.0	1	2843				90	90	90.0	OFGNKHJA_00474	1_refound_1	2_refound_3	KGOLFBHA_00475
group_972		hypothetical protein	4	4	1.0	1	2842				93	93	93.0	OFGNKHJA_00598	LNHGNBFL_02333	PELJHAEJ_02337	KGOLFBHA_00597
group_971		hypothetical protein	4	4	1.0	1	2841				96	96	96.0	OFGNKHJA_02084	LNHGNBFL_00848	PELJHAEJ_00853	KGOLFBHA_02082
group_970		hypothetical protein	4	4	1.0	1	2840				96	96	96.0	OFGNKHJA_01775	LNHGNBFL_01160	PELJHAEJ_01161	KGOLFBHA_01772
group_969		hypothetical protein	4	4	1.0	1	2839				96	96	96.0	OFGNKHJA_00467	LNHGNBFL_02462	PELJHAEJ_02466	KGOLFBHA_00468
group_968		hypothetical protein	4	4	1.0	1	2838				96	96	96.0	OFGNKHJA_00444	LNHGNBFL_02485	PELJHAEJ_02489	KGOLFBHA_00445
group_967		hypothetical protein	4	4	1.0	1	2837				102	102	102.0	0_refound_0	LNHGNBFL_02782	PELJHAEJ_02786	KGOLFBHA_00148
group_966		hypothetical protein	4	4	1.0	1	2836				102	102	102.0	OFGNKHJA_02753	LNHGNBFL_00180	PELJHAEJ_00185	KGOLFBHA_02751
group_965		hypothetical protein	4	4	1.0	1	2835				102	102	102.0	OFGNKHJA_02752	LNHGNBFL_00181	PELJHAEJ_00186	KGOLFBHA_02750
group_964		hypothetical protein	4	4	1.0	1	2834				102	102	102.0	OFGNKHJA_02751	LNHGNBFL_00182	PELJHAEJ_00187	KGOLFBHA_02749
group_963		hypothetical protein	4	4	1.0	1	2833				105	105	105.0	OFGNKHJA_00077	LNHGNBFL_02853	PELJHAEJ_02857	KGOLFBHA_00077
group_962		hypothetical protein	4	4	1.0	1	2832				108	108	108.0	OFGNKHJA_01897	LNHGNBFL_01038	PELJHAEJ_01039	KGOLFBHA_01894
group_961		hypothetical protein	4	4	1.0	1	2831				111	111	111.0	OFGNKHJA_00387	LNHGNBFL_02542	PELJHAEJ_02546	KGOLFBHA_00388
rpmJ	rpmJ	50S ribosomal protein L36	4	4	1.0	1	2830				114	114	114.0	OFGNKHJA_00554	LNHGNBFL_02376	PELJHAEJ_02380	KGOLFBHA_00555
group_960		hypothetical protein	4	4	1.0	1	2829				117	117	117.0	OFGNKHJA_02461	LNHGNBFL_00471	PELJHAEJ_00476	KGOLFBHA_02459
group_959		hypothetical protein	4	4	1.0	1	2828				120	120	120.0	OFGNKHJA_02806	LNHGNBFL_00127	PELJHAEJ_00132	KGOLFBHA_02804
group_958		hypothetical protein	4	4	1.0	1	2827				126	126	126.0	OFGNKHJA_00339	LNHGNBFL_02590	PELJHAEJ_02594	KGOLFBHA_00340
rpmH	rpmH	50S ribosomal protein L34	4	4	1.0	1	2826				135	135	135.0	OFGNKHJA_00291	LNHGNBFL_02638	PELJHAEJ_02642	KGOLFBHA_00292
group_957		hypothetical protein	4	4	1.0	1	2825				138	138	138.0	OFGNKHJA_01896	LNHGNBFL_01039	PELJHAEJ_01040	KGOLFBHA_01893
group_956		hypothetical protein	4	4	1.0	1	2824				138	138	138.0	OFGNKHJA_01157	LNHGNBFL_01774	PELJHAEJ_01774	KGOLFBHA_01157
group_955		hypothetical protein	4	4	1.0	1	2823				141	141	141.0	OFGNKHJA_02037	LNHGNBFL_00895	PELJHAEJ_00900	KGOLFBHA_02035
group_954		hypothetical protein	4	4	1.0	1	2822				144	144	144.0	OFGNKHJA_02745	LNHGNBFL_00188	PELJHAEJ_00193	KGOLFBHA_02743
group_953		hypothetical protein	4	4	1.0	1	2821				147	147	147.0	OFGNKHJA_02694	LNHGNBFL_00239	PELJHAEJ_00244	KGOLFBHA_02692
group_952		hypothetical protein	4	4	1.0	1	2820				147	147	147.0	OFGNKHJA_02166	LNHGNBFL_00766	PELJHAEJ_00771	KGOLFBHA_02164
rpmG1	rpmG1	50S ribosomal protein L33 1	4	4	1.0	1	2819				150	150	150.0	OFGNKHJA_01815	LNHGNBFL_01120	PELJHAEJ_01121	KGOLFBHA_01812
group_951		hypothetical protein	4	4	1.0	1	2818				150	150	150.0	OFGNKHJA_00076	LNHGNBFL_02854	PELJHAEJ_02858	KGOLFBHA_00076
group_950		hypothetical protein	4	4	1.0	1	2817				156	156	156.0	OFGNKHJA_00446	LNHGNBFL_02483	PELJHAEJ_02487	KGOLFBHA_00447
group_949		hypothetical protein	4	4	1.0	1	2816				159	159	159.0	OFGNKHJA_00950	LNHGNBFL_01981	PELJHAEJ_01981	KGOLFBHA_00949
group_948		hypothetical protein	4	4	1.0	1	2815				162	162	162.0	OFGNKHJA_02203	LNHGNBFL_00729	PELJHAEJ_00734	KGOLFBHA_02201
group_947		hypothetical protein	4	4	1.0	1	2814				162	162	162.0	OFGNKHJA_01101	LNHGNBFL_01830	PELJHAEJ_01830	KGOLFBHA_01101
group_946		hypothetical protein	4	4	1.0	1	2813				162	162	162.0	OFGNKHJA_00232	LNHGNBFL_02697	PELJHAEJ_02701	KGOLFBHA_00233
group_945		hypothetical protein	4	4	1.0	1	2812				162	162	162.0	OFGNKHJA_00154	LNHGNBFL_02775	PELJHAEJ_02779	KGOLFBHA_00155
group_944		hypothetical protein	4	4	1.0	1	2811				165	165	165.0	OFGNKHJA_02709	LNHGNBFL_00224	PELJHAEJ_00229	KGOLFBHA_02707
group_943		hypothetical protein	4	4	1.0	1	2810				165	165	165.0	OFGNKHJA_01243	LNHGNBFL_01688	PELJHAEJ_01688	KGOLFBHA_01243
group_942		hypothetical protein	4	4	1.0	1	2809				165	165	165.0	OFGNKHJA_00735	LNHGNBFL_02196	PELJHAEJ_02200	KGOLFBHA_00734
group_941		hypothetical protein	4	4	1.0	1	2808				168	168	168.0	OFGNKHJA_02702	LNHGNBFL_00231	PELJHAEJ_00236	KGOLFBHA_02700
group_940		hypothetical protein	4	4	1.0	1	2807				168	168	168.0	OFGNKHJA_01493	LNHGNBFL_01442	PELJHAEJ_01443	KGOLFBHA_01490
group_939		hypothetical protein	4	4	1.0	1	2806				168	168	168.0	OFGNKHJA_00711	LNHGNBFL_02220	PELJHAEJ_02224	KGOLFBHA_00710
group_938		hypothetical protein	4	4	1.0	1	2805				168	168	168.0	OFGNKHJA_00178	LNHGNBFL_02751	PELJHAEJ_02755	KGOLFBHA_00179
rpmF_2	rpmF_2	50S ribosomal protein L32	4	4	1.0	1	2804				171	171	171.0	OFGNKHJA_02648	LNHGNBFL_00284	PELJHAEJ_00289	KGOLFBHA_02646
group_937		hypothetical protein	4	4	1.0	1	2803				171	171	171.0	OFGNKHJA_00083	LNHGNBFL_02847	PELJHAEJ_02851	KGOLFBHA_00083
rpsU	rpsU	30S ribosomal protein S21	4	4	1.0	1	2802				174	174	174.0	OFGNKHJA_01680	LNHGNBFL_01255	PELJHAEJ_01256	KGOLFBHA_01677
rpmF_1	rpmF_1	50S ribosomal protein L32	4	4	1.0	1	2801				174	174	174.0	OFGNKHJA_01081	LNHGNBFL_01850	PELJHAEJ_01850	KGOLFBHA_01081
group_936		hypothetical protein	4	4	1.0	1	2800				174	174	174.0	OFGNKHJA_01020	LNHGNBFL_01911	PELJHAEJ_01911	KGOLFBHA_01019
group_935		hypothetical protein	4	4	1.0	1	2799				174	174	174.0	OFGNKHJA_00184	LNHGNBFL_02745	PELJHAEJ_02749	KGOLFBHA_00185
group_934		hypothetical protein	4	4	1.0	1	2798				177	177	177.0	OFGNKHJA_02697	LNHGNBFL_00236	PELJHAEJ_00241	KGOLFBHA_02695
group_933		hypothetical protein	4	4	1.0	1	2797				177	177	177.0	OFGNKHJA_02664	LNHGNBFL_00268	PELJHAEJ_00273	KGOLFBHA_02662
group_932		hypothetical protein	4	4	1.0	1	2796				177	177	177.0	OFGNKHJA_02459	LNHGNBFL_00473	PELJHAEJ_00478	KGOLFBHA_02457
group_931		hypothetical protein	4	4	1.0	1	2795				177	177	177.0	OFGNKHJA_00969	LNHGNBFL_01962	PELJHAEJ_01962	KGOLFBHA_00968
group_930		hypothetical protein	4	4	1.0	1	2794				177	177	177.0	OFGNKHJA_00182	LNHGNBFL_02747	PELJHAEJ_02751	KGOLFBHA_00183
secE	secE	Protein translocase subunit SecE	4	4	1.0	1	2793				180	180	180.0	OFGNKHJA_02901	LNHGNBFL_00032	PELJHAEJ_00037	KGOLFBHA_02899
group_929		hypothetical protein	4	4	1.0	1	2792				180	180	180.0	OFGNKHJA_02297	LNHGNBFL_00635	PELJHAEJ_00640	KGOLFBHA_02295
group_928		hypothetical protein	4	4	1.0	1	2791				180	180	180.0	OFGNKHJA_02039	LNHGNBFL_00893	PELJHAEJ_00898	KGOLFBHA_02037
group_927		hypothetical protein	4	4	1.0	1	2790				180	180	180.0	OFGNKHJA_00914	LNHGNBFL_02019	PELJHAEJ_02019	KGOLFBHA_00913
rpmD	rpmD	50S ribosomal protein L30	4	4	1.0	1	2789				180	180	180.0	OFGNKHJA_00549	LNHGNBFL_02381	PELJHAEJ_02385	KGOLFBHA_00550
group_926		hypothetical protein	4	4	1.0	1	2788				180	180	180.0	OFGNKHJA_00197	LNHGNBFL_02732	PELJHAEJ_02736	KGOLFBHA_00198
group_925		hypothetical protein	4	4	1.0	1	2787				183	183	183.0	OFGNKHJA_02696	LNHGNBFL_00237	PELJHAEJ_00242	KGOLFBHA_02694
group_923		hypothetical protein	4	4	1.0	1	2785				183	183	183.0	OFGNKHJA_00176	LNHGNBFL_02753	PELJHAEJ_02757	KGOLFBHA_00177
group_922		hypothetical protein	4	4	1.0	1	2784				186	186	186.0	OFGNKHJA_02496	LNHGNBFL_00436	PELJHAEJ_00441	KGOLFBHA_02494
group_921		hypothetical protein	4	4	1.0	1	2783				186	186	186.0	OFGNKHJA_00961	LNHGNBFL_01970	PELJHAEJ_01970	KGOLFBHA_00960
group_920		putative tautomerase.1	4	4	1.0	1	2782				186	186	186.0	OFGNKHJA_00601	LNHGNBFL_02330	PELJHAEJ_02334	KGOLFBHA_00600
rpsN1	rpsN1	30S ribosomal protein S14	4	4	1.0	1	2781				186	186	186.0	OFGNKHJA_00544	LNHGNBFL_02386	PELJHAEJ_02390	KGOLFBHA_00545
group_919		hypothetical protein	4	4	1.0	1	2780				189	189	189.0	OFGNKHJA_02802	LNHGNBFL_00131	PELJHAEJ_00136	KGOLFBHA_02800
group_918		hypothetical protein	4	4	1.0	1	2779				189	189	189.0	OFGNKHJA_02280	LNHGNBFL_00652	PELJHAEJ_00657	KGOLFBHA_02278
rpmB	rpmB	50S ribosomal protein L28	4	4	1.0	1	2778				189	189	189.0	OFGNKHJA_01315	LNHGNBFL_01616	PELJHAEJ_01616	KGOLFBHA_01315
group_917		hypothetical protein	4	4	1.0	1	2777				189	189	189.0	OFGNKHJA_00747	LNHGNBFL_02184	PELJHAEJ_02188	KGOLFBHA_00746
group_916		hypothetical protein	4	4	1.0	1	2776				189	189	189.0	OFGNKHJA_00449	LNHGNBFL_02480	PELJHAEJ_02484	KGOLFBHA_00450
group_915		hypothetical protein	4	4	1.0	1	2775				192	192	192.0	OFGNKHJA_02729	LNHGNBFL_00204	PELJHAEJ_00209	KGOLFBHA_02727
group_914		hypothetical protein	4	4	1.0	1	2774				192	192	192.0	OFGNKHJA_01065	LNHGNBFL_01866	PELJHAEJ_01866	KGOLFBHA_01065
group_913		hypothetical protein	4	4	1.0	1	2773				192	192	192.0	OFGNKHJA_00861	LNHGNBFL_02072	PELJHAEJ_02072	KGOLFBHA_00860
rpmC	rpmC	50S ribosomal protein L29	4	4	1.0	1	2772				192	192	192.0	OFGNKHJA_00539	LNHGNBFL_02391	PELJHAEJ_02395	KGOLFBHA_00540
group_912		hypothetical protein	4	4	1.0	1	2771				192	192	192.0	OFGNKHJA_00146	LNHGNBFL_02784	PELJHAEJ_02788	KGOLFBHA_00146
group_911		hypothetical protein	4	4	1.0	1	2770				195	195	195.0	OFGNKHJA_02771	LNHGNBFL_00162	PELJHAEJ_00167	KGOLFBHA_02769
group_910		hypothetical protein	4	4	1.0	1	2769				195	195	195.0	OFGNKHJA_01899	LNHGNBFL_01036	PELJHAEJ_01037	KGOLFBHA_01896
group_909		hypothetical protein	4	4	1.0	1	2768				195	195	195.0	OFGNKHJA_00277	LNHGNBFL_02652	PELJHAEJ_02656	KGOLFBHA_00278
group_908		hypothetical protein	4	4	1.0	1	2767				198	198	198.0	OFGNKHJA_01057	LNHGNBFL_01874	PELJHAEJ_01874	KGOLFBHA_01057
group_907		hypothetical protein	4	4	1.0	1	2766				198	198	198.0	OFGNKHJA_01033	LNHGNBFL_01898	PELJHAEJ_01898	KGOLFBHA_01032
yxlE	yxlE	Negative regulatory protein YxlE	4	4	1.0	1	2765				198	198	198.0	OFGNKHJA_00890	LNHGNBFL_02043	PELJHAEJ_02043	KGOLFBHA_00889
group_906		hypothetical protein	4	4	1.0	1	2764				201	201	201.0	OFGNKHJA_02652	LNHGNBFL_00280	PELJHAEJ_00285	KGOLFBHA_02650
cspLA	cspLA	Cold shock-like protein CspLA	4	4	1.0	1	2763				201	201	201.0	OFGNKHJA_01786	LNHGNBFL_01149	PELJHAEJ_01150	KGOLFBHA_01783
rpmI	rpmI	50S ribosomal protein L35	4	4	1.0	1	2762				201	201	201.0	OFGNKHJA_01348	LNHGNBFL_01584	PELJHAEJ_01584	KGOLFBHA_01347
cspD_2	cspD_2	Cold shock protein CspD	4	4	1.0	1	2761				201	201	201.0	OFGNKHJA_01252	LNHGNBFL_01679	PELJHAEJ_01679	KGOLFBHA_01252
cspD_1	cspD_1	Cold shock protein CspD	4	4	1.0	1	2760				201	201	201.0	OFGNKHJA_01120	LNHGNBFL_01811	PELJHAEJ_01811	KGOLFBHA_01120
pspC	pspC	Phage shock protein C	4	4	1.0	1	2759				201	201	201.0	OFGNKHJA_00679	LNHGNBFL_02252	PELJHAEJ_02256	KGOLFBHA_00678
group_905		hypothetical protein	4	4	1.0	1	2758				201	201	201.0	OFGNKHJA_00597	LNHGNBFL_02334	PELJHAEJ_02338	KGOLFBHA_00596
group_904		hypothetical protein	4	4	1.0	1	2757				201	201	201.0	OFGNKHJA_00177	LNHGNBFL_02752	PELJHAEJ_02756	KGOLFBHA_00178
ddrOP3	ddrOP3	HTH-type transcriptional regulator DdrOP3	4	4	1.0	1	2756				204	204	204.0	OFGNKHJA_02726	LNHGNBFL_00207	PELJHAEJ_00212	KGOLFBHA_02724
group_903		hypothetical protein	4	4	1.0	1	2755				204	204	204.0	OFGNKHJA_02708	LNHGNBFL_00225	PELJHAEJ_00230	KGOLFBHA_02706
group_902		hypothetical protein	4	4	1.0	1	2754				204	204	204.0	OFGNKHJA_00373	LNHGNBFL_02556	PELJHAEJ_02560	KGOLFBHA_00374
group_901		hypothetical protein	4	4	1.0	1	2753				204	204	204.0	OFGNKHJA_00360	LNHGNBFL_02569	PELJHAEJ_02573	KGOLFBHA_00361
group_900		hypothetical protein	4	4	1.0	1	2752				204	204	204.0	OFGNKHJA_00198	LNHGNBFL_02731	PELJHAEJ_02735	KGOLFBHA_00199
group_899		hypothetical protein	4	4	1.0	1	2751				207	207	207.0	OFGNKHJA_02836	LNHGNBFL_00097	PELJHAEJ_00102	KGOLFBHA_02834
group_898		hypothetical protein	4	4	1.0	1	2750				207	207	207.0	OFGNKHJA_01433	LNHGNBFL_01499	PELJHAEJ_01500	KGOLFBHA_01432
rpoZ	rpoZ	DNA-directed RNA polymerase subunit omega	4	4	1.0	1	2749				207	207	207.0	OFGNKHJA_01305	LNHGNBFL_01626	PELJHAEJ_01626	KGOLFBHA_01305
copZ	copZ	Copper chaperone CopZ	4	4	1.0	1	2748				207	207	207.0	OFGNKHJA_01279	LNHGNBFL_01652	PELJHAEJ_01652	KGOLFBHA_01279
group_897		hypothetical protein	4	4	1.0	1	2747				210	210	210.0	OFGNKHJA_02557	LNHGNBFL_00375	PELJHAEJ_00380	KGOLFBHA_02555
group_896		hypothetical protein	4	4	1.0	1	2746				210	210	210.0	OFGNKHJA_02480	LNHGNBFL_00452	PELJHAEJ_00457	KGOLFBHA_02478
group_895		hypothetical protein	4	4	1.0	1	2745				210	210	210.0	OFGNKHJA_02455	LNHGNBFL_00477	PELJHAEJ_00482	KGOLFBHA_02453
group_894		hypothetical protein	4	4	1.0	1	2744				210	210	210.0	OFGNKHJA_02112	LNHGNBFL_00820	PELJHAEJ_00825	KGOLFBHA_02110
group_893		hypothetical protein	4	4	1.0	1	2743				210	210	210.0	OFGNKHJA_01062	LNHGNBFL_01869	PELJHAEJ_01869	KGOLFBHA_01062
group_892		hypothetical protein	4	4	1.0	1	2742				210	210	210.0	OFGNKHJA_00148	LNHGNBFL_02781	PELJHAEJ_02785	KGOLFBHA_00149
group_891		hypothetical protein	4	4	1.0	1	2741				213	213	213.0	OFGNKHJA_02403	LNHGNBFL_00529	PELJHAEJ_00534	KGOLFBHA_02401
yqgQ	yqgQ	putative protein YqgQ	4	4	1.0	1	2740				213	213	213.0	OFGNKHJA_01812	LNHGNBFL_01123	PELJHAEJ_01124	KGOLFBHA_01809
group_890		hypothetical protein	4	4	1.0	1	2739				216	216	216.0	OFGNKHJA_01885	LNHGNBFL_01050	PELJHAEJ_01051	KGOLFBHA_01882
group_889		hypothetical protein	4	4	1.0	1	2738				216	216	216.0	OFGNKHJA_00190	LNHGNBFL_02739	PELJHAEJ_02743	KGOLFBHA_00191
atpE_2	atpE_2	ATP synthase subunit c	4	4	1.0	1	2737				219	219	219.0	OFGNKHJA_00630	LNHGNBFL_02301	PELJHAEJ_02305	KGOLFBHA_00629
infA	infA	Translation initiation factor IF-1	4	4	1.0	1	2736				219	219	219.0	OFGNKHJA_00553	LNHGNBFL_02377	PELJHAEJ_02381	KGOLFBHA_00554
group_888		hypothetical protein	4	4	1.0	1	2735				222	222	222.0	OFGNKHJA_02133	LNHGNBFL_00799	PELJHAEJ_00804	KGOLFBHA_02131
group_887		hypothetical protein	4	4	1.0	1	2734				222	222	222.0	OFGNKHJA_01426	LNHGNBFL_01506	PELJHAEJ_01507	KGOLFBHA_01425
group_886		hypothetical protein	4	4	1.0	1	2733				222	222	222.0	OFGNKHJA_00448	LNHGNBFL_02481	PELJHAEJ_02485	KGOLFBHA_00449
group_885		hypothetical protein	4	4	1.0	1	2732				222	222	222.0	OFGNKHJA_00153	LNHGNBFL_02776	PELJHAEJ_02780	KGOLFBHA_00154
group_884		hypothetical protein	4	4	1.0	1	2731				225	225	225.0	OFGNKHJA_02638	LNHGNBFL_00294	PELJHAEJ_00299	KGOLFBHA_02636
group_883		hypothetical protein	4	4	1.0	1	2730				225	225	225.0	OFGNKHJA_00185	LNHGNBFL_02744	PELJHAEJ_02748	KGOLFBHA_00186
group_882		hypothetical protein	4	4	1.0	1	2729				228	228	228.0	OFGNKHJA_02804	LNHGNBFL_00129	PELJHAEJ_00134	KGOLFBHA_02802
group_881		hypothetical protein	4	4	1.0	1	2728				228	228	228.0	OFGNKHJA_02781	LNHGNBFL_00152	PELJHAEJ_00157	KGOLFBHA_02779
group_880		hypothetical protein	4	4	1.0	1	2727				228	228	228.0	OFGNKHJA_02195	LNHGNBFL_00737	PELJHAEJ_00742	KGOLFBHA_02193
group_879		hypothetical protein	4	4	1.0	1	2726				228	228	228.0	OFGNKHJA_01845	LNHGNBFL_01090	PELJHAEJ_01091	KGOLFBHA_01842
xseB	xseB	Exodeoxyribonuclease 7 small subunit	4	4	1.0	1	2725				228	228	228.0	OFGNKHJA_01788	LNHGNBFL_01147	PELJHAEJ_01148	KGOLFBHA_01785
group_878		hypothetical protein	4	4	1.0	1	2724				228	228	228.0	OFGNKHJA_01738	LNHGNBFL_01197	PELJHAEJ_01198	KGOLFBHA_01735
group_877		hypothetical protein	4	4	1.0	1	2723				228	228	228.0	OFGNKHJA_01022	LNHGNBFL_01909	PELJHAEJ_01909	KGOLFBHA_01021
group_876		hypothetical protein	4	4	1.0	1	2722				231	231	231.0	OFGNKHJA_02805	LNHGNBFL_00128	PELJHAEJ_00133	KGOLFBHA_02803
group_875		hypothetical protein	4	4	1.0	1	2721				231	231	231.0	OFGNKHJA_02074	LNHGNBFL_00858	PELJHAEJ_00863	KGOLFBHA_02072
group_874		hypothetical protein	4	4	1.0	1	2720				231	231	231.0	OFGNKHJA_01336	LNHGNBFL_01596	PELJHAEJ_01596	KGOLFBHA_01335
group_873		hypothetical protein	4	4	1.0	1	2719				231	231	231.0	OFGNKHJA_01290	LNHGNBFL_01641	PELJHAEJ_01641	KGOLFBHA_01290
group_872		hypothetical protein	4	4	1.0	1	2718				231	231	231.0	OFGNKHJA_01013	LNHGNBFL_01918	PELJHAEJ_01918	KGOLFBHA_01012
group_871		hypothetical protein	4	4	1.0	1	2717				231	231	231.0	OFGNKHJA_00192	LNHGNBFL_02737	PELJHAEJ_02741	KGOLFBHA_00193
group_870		hypothetical protein	4	4	1.0	1	2716				234	234	234.0	OFGNKHJA_02188	LNHGNBFL_00744	PELJHAEJ_00749	KGOLFBHA_02186
ykuJ	ykuJ	putative protein YkuJ	4	4	1.0	1	2715				234	234	234.0	OFGNKHJA_02132	LNHGNBFL_00800	PELJHAEJ_00805	KGOLFBHA_02130
hfq	hfq	RNA-binding protein Hfq	4	4	1.0	1	2714				234	234	234.0	OFGNKHJA_01854	LNHGNBFL_01081	PELJHAEJ_01082	KGOLFBHA_01851
group_869		hypothetical protein	4	4	1.0	1	2713				234	234	234.0	OFGNKHJA_01511	LNHGNBFL_01424	PELJHAEJ_01425	KGOLFBHA_01508
group_868		hypothetical protein	4	4	1.0	1	2712				234	234	234.0	OFGNKHJA_01441	LNHGNBFL_01491	PELJHAEJ_01492	KGOLFBHA_01440
acpA	acpA	Acyl carrier protein	4	4	1.0	1	2711				234	234	234.0	OFGNKHJA_01325	LNHGNBFL_01606	PELJHAEJ_01606	KGOLFBHA_01325
group_867		hypothetical protein	4	4	1.0	1	2710				234	234	234.0	OFGNKHJA_01274	LNHGNBFL_01657	PELJHAEJ_01657	KGOLFBHA_01274
group_866		hypothetical protein	4	4	1.0	1	2709				234	234	234.0	OFGNKHJA_00771	LNHGNBFL_02160	PELJHAEJ_02164	KGOLFBHA_00770
secG	secG	putative protein-export membrane protein SecG	4	4	1.0	1	2708				234	234	234.0	OFGNKHJA_00714	LNHGNBFL_02217	PELJHAEJ_02221	KGOLFBHA_00713
group_865		hypothetical protein	4	4	1.0	1	2707				234	234	234.0	OFGNKHJA_00147	LNHGNBFL_02783	PELJHAEJ_02787	KGOLFBHA_00147
group_864		hypothetical protein	4	4	1.0	1	2706				234	234	234.0	OFGNKHJA_00090	LNHGNBFL_02840	PELJHAEJ_02844	KGOLFBHA_00090
group_863		hypothetical protein	4	4	1.0	1	2705				234	234	234.0	OFGNKHJA_00078	LNHGNBFL_02852	PELJHAEJ_02856	KGOLFBHA_00078
group_862		hypothetical protein	4	4	1.0	1	2704				237	237	237.0	OFGNKHJA_02430	LNHGNBFL_00502	PELJHAEJ_00507	KGOLFBHA_02428
dltC	dltC	D-alanyl carrier protein	4	4	1.0	1	2703				237	237	237.0	OFGNKHJA_02169	LNHGNBFL_00763	PELJHAEJ_00768	KGOLFBHA_02167
ytmB	ytmB	putative protein YtmB	4	4	1.0	1	2702				237	237	237.0	OFGNKHJA_01481	LNHGNBFL_01454	PELJHAEJ_01455	KGOLFBHA_01478
group_861		hypothetical protein	4	4	1.0	1	2701				237	237	237.0	OFGNKHJA_00995	LNHGNBFL_01936	PELJHAEJ_01936	KGOLFBHA_00994
group_860		hypothetical protein	4	4	1.0	1	2700				237	237	237.0	OFGNKHJA_00850	LNHGNBFL_02083	PELJHAEJ_02083	KGOLFBHA_00849
group_859		hypothetical protein	4	4	1.0	1	2699				237	237	237.0	OFGNKHJA_00767	LNHGNBFL_02164	PELJHAEJ_02168	KGOLFBHA_00766
group_858		hypothetical protein	4	4	1.0	1	2698				237	237	237.0	OFGNKHJA_00637	LNHGNBFL_02294	PELJHAEJ_02298	KGOLFBHA_00636
group_857		hypothetical protein	4	4	1.0	1	2697				237	237	237.0	OFGNKHJA_00183	LNHGNBFL_02746	PELJHAEJ_02750	KGOLFBHA_00184
group_856		hypothetical protein	4	4	1.0	1	2696				237	237	237.0	OFGNKHJA_00079	LNHGNBFL_02851	PELJHAEJ_02855	KGOLFBHA_00079
group_855		hypothetical protein	4	4	1.0	1	2695				240	240	240.0	OFGNKHJA_01843	LNHGNBFL_01092	PELJHAEJ_01093	KGOLFBHA_01840
csbA	csbA	Protein CsbA	4	4	1.0	1	2694				240	240	240.0	OFGNKHJA_00674	LNHGNBFL_02257	PELJHAEJ_02261	KGOLFBHA_00673
rpsR	rpsR	30S ribosomal protein S18	4	4	1.0	1	2693				240	240	240.0	OFGNKHJA_00235	LNHGNBFL_02694	PELJHAEJ_02698	KGOLFBHA_00236
group_854		hypothetical protein	4	4	1.0	1	2692				243	243	243.0	OFGNKHJA_02661	LNHGNBFL_00271	PELJHAEJ_00276	KGOLFBHA_02659
group_853		hypothetical protein	4	4	1.0	1	2691				243	243	243.0	OFGNKHJA_02521	LNHGNBFL_00411	PELJHAEJ_00416	KGOLFBHA_02519
atpE_1	atpE_1	ATP synthase subunit c	4	4	1.0	1	2690				243	243	243.0	OFGNKHJA_00136	LNHGNBFL_02794	PELJHAEJ_02798	KGOLFBHA_00136
group_852		hypothetical protein	4	4	1.0	1	2689				243	243	243.0	OFGNKHJA_00081	LNHGNBFL_02849	PELJHAEJ_02853	KGOLFBHA_00081
group_851		hypothetical protein	4	4	1.0	1	2688				246	246	246.0	OFGNKHJA_01902	LNHGNBFL_01033	PELJHAEJ_01034	KGOLFBHA_01899
purS	purS	Phosphoribosylformylglycinamidine synthase subunit PurS	4	4	1.0	1	2687				246	246	246.0	OFGNKHJA_01362	LNHGNBFL_01570	PELJHAEJ_01571	KGOLFBHA_01361
rpmE2	rpmE2	50S ribosomal protein L31 type B	4	4	1.0	1	2686				246	246	246.0	OFGNKHJA_00616	LNHGNBFL_02315	PELJHAEJ_02319	KGOLFBHA_00615
group_850		hypothetical protein	4	4	1.0	1	2685				246	246	246.0	OFGNKHJA_00454	LNHGNBFL_02475	PELJHAEJ_02479	KGOLFBHA_00455
moaD	moaD	Molybdopterin synthase sulfur carrier subunit	4	4	1.0	1	2684				249	249	249.0	OFGNKHJA_02095	LNHGNBFL_00837	PELJHAEJ_00842	KGOLFBHA_02093
sxy	sxy	Protein Sxy	4	4	1.0	1	2683				252	252	252.0	OFGNKHJA_00403	LNHGNBFL_02526	PELJHAEJ_02530	KGOLFBHA_00404
esaB	esaB	ESAT-6 secretion accessory factor EsaB	4	4	1.0	1	2682				252	252	252.0	OFGNKHJA_00222	LNHGNBFL_02707	PELJHAEJ_02711	KGOLFBHA_00223
rpsT	rpsT	30S ribosomal protein S20	4	4	1.0	1	2681				255	255	255.0	OFGNKHJA_01669	LNHGNBFL_01266	PELJHAEJ_01267	KGOLFBHA_01666
group_849		hypothetical protein	4	4	1.0	1	2680				255	255	255.0	OFGNKHJA_01371	LNHGNBFL_01561	PELJHAEJ_01562	KGOLFBHA_01370
group_848		hypothetical protein	4	4	1.0	1	2679				258	258	258.0	OFGNKHJA_02304	LNHGNBFL_00628	PELJHAEJ_00633	KGOLFBHA_02302
group_847		hypothetical protein	4	4	1.0	1	2678				258	258	258.0	OFGNKHJA_00325	LNHGNBFL_02604	PELJHAEJ_02608	KGOLFBHA_00326
group_846		hypothetical protein	4	4	1.0	1	2677				258	258	258.0	OFGNKHJA_00194	LNHGNBFL_02735	PELJHAEJ_02739	KGOLFBHA_00195
veg	veg	Protein Veg	4	4	1.0	1	2676				258	258	258.0	OFGNKHJA_00040	LNHGNBFL_02890	PELJHAEJ_02894	KGOLFBHA_00040
group_845		hypothetical protein	4	4	1.0	1	2675				261	261	261.0	OFGNKHJA_02803	LNHGNBFL_00130	PELJHAEJ_00135	KGOLFBHA_02801
group_844		hypothetical protein	4	4	1.0	1	2674				261	261	261.0	OFGNKHJA_01906	LNHGNBFL_01029	PELJHAEJ_01030	KGOLFBHA_01903
group_843		hypothetical protein	4	4	1.0	1	2673				261	261	261.0	OFGNKHJA_00931	LNHGNBFL_02002	PELJHAEJ_02002	KGOLFBHA_00930
group_842		hypothetical protein	4	4	1.0	1	2672				261	261	261.0	OFGNKHJA_00151	LNHGNBFL_02778	PELJHAEJ_02782	KGOLFBHA_00152
group_841		hypothetical protein	4	4	1.0	1	2671				264	264	264.0	OFGNKHJA_02465	LNHGNBFL_00467	PELJHAEJ_00472	KGOLFBHA_02463
ccmL_2	ccmL_2	Carbon dioxide concentrating mechanism protein CcmL	4	4	1.0	1	2670				264	264	264.0	OFGNKHJA_01993	LNHGNBFL_00939	PELJHAEJ_00944	KGOLFBHA_01991
zapA	zapA	Cell division protein ZapA	4	4	1.0	1	2669				264	264	264.0	OFGNKHJA_01928	LNHGNBFL_01004	PELJHAEJ_01009	KGOLFBHA_01926
group_840		hypothetical protein	4	4	1.0	1	2668				264	264	264.0	OFGNKHJA_01904	LNHGNBFL_01031	PELJHAEJ_01032	KGOLFBHA_01901
rpsQ	rpsQ	30S ribosomal protein S17	4	4	1.0	1	2667				264	264	264.0	OFGNKHJA_00540	LNHGNBFL_02390	PELJHAEJ_02394	KGOLFBHA_00541
ptsH	ptsH	Phosphocarrier protein HPr	4	4	1.0	1	2666				267	267	267.0	OFGNKHJA_02138	LNHGNBFL_00794	PELJHAEJ_00799	KGOLFBHA_02136
yidD	yidD	Putative membrane protein insertion efficiency factor	4	4	1.0	1	2665				267	267	267.0	OFGNKHJA_01479	LNHGNBFL_01456	PELJHAEJ_01457	KGOLFBHA_01476
group_839		hypothetical protein	4	4	1.0	1	2664				267	267	267.0	OFGNKHJA_00863	LNHGNBFL_02070	PELJHAEJ_02070	KGOLFBHA_00862
group_838		hypothetical protein	4	4	1.0	1	2663				267	267	267.0	OFGNKHJA_00838	LNHGNBFL_02095	PELJHAEJ_02095	KGOLFBHA_00837
group_837		hypothetical protein	4	4	1.0	1	2662				267	267	267.0	OFGNKHJA_00346	LNHGNBFL_02583	PELJHAEJ_02587	KGOLFBHA_00347
group_836		hypothetical protein	4	4	1.0	1	2661				267	267	267.0	OFGNKHJA_00195	LNHGNBFL_02734	PELJHAEJ_02738	KGOLFBHA_00196
group_835		hypothetical protein	4	4	1.0	1	2660				270	270	270.0	OFGNKHJA_02603	LNHGNBFL_00329	PELJHAEJ_00334	KGOLFBHA_02601
ccmL_1	ccmL_1	Carbon dioxide concentrating mechanism protein CcmL	4	4	1.0	1	2659				270	270	270.0	OFGNKHJA_01972	LNHGNBFL_00960	PELJHAEJ_00965	KGOLFBHA_01970
rpsO	rpsO	30S ribosomal protein S15	4	4	1.0	1	2658				270	270	270.0	OFGNKHJA_01820	LNHGNBFL_01115	PELJHAEJ_01116	KGOLFBHA_01817
rpsN2	rpsN2	Alternate 30S ribosomal protein S14	4	4	1.0	1	2657				270	270	270.0	OFGNKHJA_01249	LNHGNBFL_01682	PELJHAEJ_01682	KGOLFBHA_01249
group_834		hypothetical protein	4	4	1.0	1	2656				270	270	270.0	OFGNKHJA_00059	LNHGNBFL_02871	PELJHAEJ_02875	KGOLFBHA_00059
group_833		hypothetical protein	4	4	1.0	1	2655				273	273	273.0	OFGNKHJA_02451	LNHGNBFL_00481	PELJHAEJ_00486	KGOLFBHA_02449
group_832		hypothetical protein	4	4	1.0	1	2654				273	273	273.0	OFGNKHJA_02329	LNHGNBFL_00603	PELJHAEJ_00608	KGOLFBHA_02327
group_831		hypothetical protein	4	4	1.0	1	2653				273	273	273.0	OFGNKHJA_02081	LNHGNBFL_00851	PELJHAEJ_00856	KGOLFBHA_02079
group_830		hypothetical protein	4	4	1.0	1	2652				273	273	273.0	OFGNKHJA_01798	LNHGNBFL_01137	PELJHAEJ_01138	KGOLFBHA_01795
group_829		hypothetical protein	4	4	1.0	1	2651				273	273	273.0	OFGNKHJA_01646	LNHGNBFL_01289	PELJHAEJ_01290	KGOLFBHA_01643
rcnR	rcnR	Transcriptional repressor RcnR	4	4	1.0	1	2650				273	273	273.0	OFGNKHJA_01538	LNHGNBFL_01397	PELJHAEJ_01398	KGOLFBHA_01535
rpsP	rpsP	30S ribosomal protein S16	4	4	1.0	1	2649				273	273	273.0	OFGNKHJA_01335	LNHGNBFL_01597	PELJHAEJ_01597	KGOLFBHA_01334
group_828		hypothetical protein	4	4	1.0	1	2648				273	273	273.0	OFGNKHJA_00590	LNHGNBFL_02341	PELJHAEJ_02345	KGOLFBHA_00589
ulaB	ulaB	Ascorbate-specific PTS system EIIB component	4	4	1.0	1	2647				273	273	273.0	OFGNKHJA_00514	LNHGNBFL_02416	PELJHAEJ_02420	KGOLFBHA_00515
group_827		hypothetical protein	4	4	1.0	1	2646				273	273	273.0	OFGNKHJA_00180	LNHGNBFL_02749	PELJHAEJ_02753	KGOLFBHA_00181
group_826		hypothetical protein	4	4	1.0	1	2645				276	276	276.0	OFGNKHJA_02508	LNHGNBFL_00424	PELJHAEJ_00429	KGOLFBHA_02506
pduA_2	pduA_2	Propanediol utilization protein PduA	4	4	1.0	1	2644				276	276	276.0	OFGNKHJA_01997	LNHGNBFL_00935	PELJHAEJ_00940	KGOLFBHA_01995
hup	hup	DNA-binding protein HU	4	4	1.0	1	2643				276	276	276.0	OFGNKHJA_01196	LNHGNBFL_01735	PELJHAEJ_01735	KGOLFBHA_01196
gatB_2	gatB_2	PTS system galactitol-specific EIIB component	4	4	1.0	1	2642				276	276	276.0	OFGNKHJA_01029	LNHGNBFL_01902	PELJHAEJ_01902	KGOLFBHA_01028
yutD	yutD	putative protein YutD	4	4	1.0	1	2641				276	276	276.0	OFGNKHJA_00762	LNHGNBFL_02169	PELJHAEJ_02173	KGOLFBHA_00761
group_825		hypothetical protein	4	4	1.0	1	2640				279	279	279.0	OFGNKHJA_02514	LNHGNBFL_00418	PELJHAEJ_00423	KGOLFBHA_02512
group_824		hypothetical protein	4	4	1.0	1	2639				279	279	279.0	OFGNKHJA_02513	LNHGNBFL_00419	PELJHAEJ_00424	KGOLFBHA_02511
ndoAI	ndoAI	Antitoxin EndoAI	4	4	1.0	1	2638				279	279	279.0	OFGNKHJA_02259	LNHGNBFL_00673	PELJHAEJ_00678	KGOLFBHA_02257
group_823		hypothetical protein	4	4	1.0	1	2637				279	279	279.0	OFGNKHJA_01824	LNHGNBFL_01111	PELJHAEJ_01112	KGOLFBHA_01821
group_822		hypothetical protein	4	4	1.0	1	2636				279	279	279.0	OFGNKHJA_00789	LNHGNBFL_02142	PELJHAEJ_02146	KGOLFBHA_00788
yjdJ	yjdJ	putative protein YjdJ	4	4	1.0	1	2635				279	279	279.0	OFGNKHJA_00089	LNHGNBFL_02841	PELJHAEJ_02845	KGOLFBHA_00089
group_821		putative protein	4	4	1.0	1	2634				279	279	279.0	OFGNKHJA_00013	LNHGNBFL_02917	PELJHAEJ_02921	KGOLFBHA_00013
group_820		hypothetical protein	4	4	1.0	1	2633				282	282	282.0	OFGNKHJA_02473	LNHGNBFL_00459	PELJHAEJ_00464	KGOLFBHA_02471
group_819		hypothetical protein	4	4	1.0	1	2632				282	282	282.0	OFGNKHJA_02458	LNHGNBFL_00474	PELJHAEJ_00479	KGOLFBHA_02456
group_818		hypothetical protein	4	4	1.0	1	2631				282	282	282.0	OFGNKHJA_02419	LNHGNBFL_00513	PELJHAEJ_00518	KGOLFBHA_02417
group_817		hypothetical protein	4	4	1.0	1	2630				282	282	282.0	OFGNKHJA_02073	LNHGNBFL_00859	PELJHAEJ_00864	KGOLFBHA_02071
group_816		hypothetical protein	4	4	1.0	1	2629				282	282	282.0	OFGNKHJA_01769	LNHGNBFL_01166	PELJHAEJ_01167	KGOLFBHA_01766
yccX	yccX	Acylphosphatase	4	4	1.0	1	2628				282	282	282.0	OFGNKHJA_01768	LNHGNBFL_01167	PELJHAEJ_01168	KGOLFBHA_01765
group_815		hypothetical protein	4	4	1.0	1	2627				282	282	282.0	OFGNKHJA_01074	LNHGNBFL_01857	PELJHAEJ_01857	KGOLFBHA_01074
gatB_1	gatB_1	PTS system galactitol-specific EIIB component	4	4	1.0	1	2626				282	282	282.0	OFGNKHJA_00491	LNHGNBFL_02439	PELJHAEJ_02443	KGOLFBHA_00492
group_814		hypothetical protein	4	4	1.0	1	2625				282	282	282.0	OFGNKHJA_00174	LNHGNBFL_02755	PELJHAEJ_02759	KGOLFBHA_00175
group_813		hypothetical protein	4	4	1.0	1	2624				285	285	285.0	OFGNKHJA_02810	LNHGNBFL_00123	PELJHAEJ_00128	KGOLFBHA_02808
group_812		hypothetical protein	4	4	1.0	1	2623				285	285	285.0	OFGNKHJA_02487	LNHGNBFL_00445	PELJHAEJ_00450	KGOLFBHA_02485
group_811		hypothetical protein	4	4	1.0	1	2622				285	285	285.0	OFGNKHJA_02333	LNHGNBFL_00599	PELJHAEJ_00604	KGOLFBHA_02331
group_810		hypothetical protein	4	4	1.0	1	2621				285	285	285.0	OFGNKHJA_02315	LNHGNBFL_00617	PELJHAEJ_00622	KGOLFBHA_02313
group_809		hypothetical protein	4	4	1.0	1	2620				285	285	285.0	OFGNKHJA_02139	LNHGNBFL_00793	PELJHAEJ_00798	KGOLFBHA_02137
pduA_1	pduA_1	Propanediol utilization protein PduA	4	4	1.0	1	2619				285	285	285.0	OFGNKHJA_01976	LNHGNBFL_00956	PELJHAEJ_00961	KGOLFBHA_01974
group_808		hypothetical protein	4	4	1.0	1	2618				285	285	285.0	OFGNKHJA_01827	LNHGNBFL_01108	PELJHAEJ_01109	KGOLFBHA_01824
group_807		hypothetical protein	4	4	1.0	1	2617				285	285	285.0	OFGNKHJA_01807	LNHGNBFL_01128	PELJHAEJ_01129	KGOLFBHA_01804
groS	groS	10 kDa chaperonin	4	4	1.0	1	2616				285	285	285.0	OFGNKHJA_01059	LNHGNBFL_01872	PELJHAEJ_01872	KGOLFBHA_01059
trxA_2	trxA_2	Thioredoxin 1	4	4	1.0	1	2615				285	285	285.0	OFGNKHJA_00743	LNHGNBFL_02188	PELJHAEJ_02192	KGOLFBHA_00742
rplW	rplW	50S ribosomal protein L23	4	4	1.0	1	2614				285	285	285.0	OFGNKHJA_00533	LNHGNBFL_02397	PELJHAEJ_02401	KGOLFBHA_00534
group_806		hypothetical protein	4	4	1.0	1	2613				285	285	285.0	OFGNKHJA_00209	LNHGNBFL_02720	PELJHAEJ_02724	KGOLFBHA_00210
group_805		hypothetical protein	4	4	1.0	1	2612				285	285	285.0	OFGNKHJA_00196	LNHGNBFL_02733	PELJHAEJ_02737	KGOLFBHA_00197
group_804		hypothetical protein	4	4	1.0	1	2611				285	285	285.0	OFGNKHJA_00085	LNHGNBFL_02845	PELJHAEJ_02849	KGOLFBHA_00085
abrB	abrB	Transition state regulatory protein AbrB	4	4	1.0	1	2610				285	285	285.0	OFGNKHJA_00057	LNHGNBFL_02873	PELJHAEJ_02877	KGOLFBHA_00057
pduA_3	pduA_3	Propanediol utilization protein PduA	4	4	1.0	1	2609				288	288	288.0	OFGNKHJA_02005	LNHGNBFL_00927	PELJHAEJ_00932	KGOLFBHA_02003
mrpF	mrpF	Na(+)/H(+) antiporter subunit F	4	4	1.0	1	2608				288	288	288.0	OFGNKHJA_00781	LNHGNBFL_02150	PELJHAEJ_02154	KGOLFBHA_00780
group_803		hypothetical protein	4	4	1.0	1	2607				288	288	288.0	OFGNKHJA_00286	LNHGNBFL_02643	PELJHAEJ_02647	KGOLFBHA_00287
celA_4	celA_4	PTS system cellobiose-specific EIIB component	4	4	1.0	1	2606				291	291	291.0	OFGNKHJA_02840	LNHGNBFL_00093	PELJHAEJ_00098	KGOLFBHA_02838
group_802		hypothetical protein	4	4	1.0	1	2605				291	291	291.0	OFGNKHJA_02020	LNHGNBFL_00912	PELJHAEJ_00917	KGOLFBHA_02018
yhbY	yhbY	RNA-binding protein YhbY	4	4	1.0	1	2604				291	291	291.0	OFGNKHJA_01660	LNHGNBFL_01275	PELJHAEJ_01276	KGOLFBHA_01657
comN	comN	Post-transcriptional regulator ComN	4	4	1.0	1	2603				291	291	291.0	OFGNKHJA_01621	LNHGNBFL_01314	PELJHAEJ_01315	KGOLFBHA_01618
rpmA	rpmA	50S ribosomal protein L27	4	4	1.0	1	2602				291	291	291.0	OFGNKHJA_01609	LNHGNBFL_01326	PELJHAEJ_01327	KGOLFBHA_01606
group_801		hypothetical protein	4	4	1.0	1	2601				291	291	291.0	OFGNKHJA_01099	LNHGNBFL_01832	PELJHAEJ_01832	KGOLFBHA_01099
group_800		hypothetical protein	4	4	1.0	1	2600				291	291	291.0	OFGNKHJA_00409	LNHGNBFL_02520	PELJHAEJ_02524	KGOLFBHA_00410
ycnE_1	ycnE_1	Putative monooxygenase YcnE	4	4	1.0	1	2599				291	291	291.0	OFGNKHJA_00121	LNHGNBFL_02809	PELJHAEJ_02813	KGOLFBHA_00121
gatB_4	gatB_4	PTS system galactitol-specific EIIB component	4	4	1.0	1	2598				294	294	294.0	OFGNKHJA_02628	LNHGNBFL_00304	PELJHAEJ_00309	KGOLFBHA_02626
group_799		hypothetical protein	4	4	1.0	1	2597				294	294	294.0	OFGNKHJA_02457	LNHGNBFL_00475	PELJHAEJ_00480	KGOLFBHA_02455
gatC_3	gatC_3	Aspartyl/glutamyl-tRNA(Asn/Gln) amidotransferase subunit C	4	4	1.0	1	2596				294	294	294.0	OFGNKHJA_01377	LNHGNBFL_01555	PELJHAEJ_01556	KGOLFBHA_01376
csoR	csoR	Copper-sensing transcriptional repressor CsoR	4	4	1.0	1	2595				294	294	294.0	OFGNKHJA_01277	LNHGNBFL_01654	PELJHAEJ_01654	KGOLFBHA_01277
ycnE_2	ycnE_2	Putative monooxygenase YcnE	4	4	1.0	1	2594				294	294	294.0	OFGNKHJA_00586	LNHGNBFL_02345	PELJHAEJ_02349	KGOLFBHA_00585
rpsF	rpsF	30S ribosomal protein S6	4	4	1.0	1	2593				294	294	294.0	OFGNKHJA_00237	LNHGNBFL_02692	PELJHAEJ_02696	KGOLFBHA_00238
esxA	esxA	ESAT-6 secretion system extracellular protein A	4	4	1.0	1	2592				294	294	294.0	OFGNKHJA_00225	LNHGNBFL_02704	PELJHAEJ_02708	KGOLFBHA_00226
group_798		hypothetical protein	4	4	1.0	1	2591				294	294	294.0	OFGNKHJA_00211	LNHGNBFL_02718	PELJHAEJ_02722	KGOLFBHA_00212
sdpR	sdpR	Transcriptional repressor SdpR	4	4	1.0	1	2590				294	294	294.0	OFGNKHJA_00122	LNHGNBFL_02808	PELJHAEJ_02812	KGOLFBHA_00122
group_797		hypothetical protein	4	4	1.0	1	2589				297	297	297.0	OFGNKHJA_02586	LNHGNBFL_00346	PELJHAEJ_00351	KGOLFBHA_02584
atl	atl	DNA base-flipping protein	4	4	1.0	1	2588				297	297	297.0	OFGNKHJA_02565	LNHGNBFL_00367	PELJHAEJ_00372	KGOLFBHA_02563
group_796		hypothetical protein	4	4	1.0	1	2587				297	297	297.0	OFGNKHJA_02416	LNHGNBFL_00516	PELJHAEJ_00521	KGOLFBHA_02414
cbiN	cbiN	Cobalt transport protein CbiN	4	4	1.0	1	2586				297	297	297.0	OFGNKHJA_01952	LNHGNBFL_00980	PELJHAEJ_00985	KGOLFBHA_01950
group_795		hypothetical protein	4	4	1.0	1	2585				297	297	297.0	OFGNKHJA_01370	LNHGNBFL_01562	PELJHAEJ_01563	KGOLFBHA_01369
group_794		hypothetical protein	4	4	1.0	1	2584				297	297	297.0	OFGNKHJA_00165	LNHGNBFL_02764	PELJHAEJ_02768	KGOLFBHA_00166
group_793		hypothetical protein	4	4	1.0	1	2583				300	300	300.0	OFGNKHJA_02759	LNHGNBFL_00174	PELJHAEJ_00179	KGOLFBHA_02757
group_792		hypothetical protein	4	4	1.0	1	2582				300	300	300.0	OFGNKHJA_02724	LNHGNBFL_00209	PELJHAEJ_00214	KGOLFBHA_02722
group_791		hypothetical protein	4	4	1.0	1	2581				300	300	300.0	OFGNKHJA_02700	LNHGNBFL_00233	PELJHAEJ_00238	KGOLFBHA_02698
group_790		Sulfurtransferase	4	4	1.0	1	2580				300	300	300.0	OFGNKHJA_02527	LNHGNBFL_00405	PELJHAEJ_00410	KGOLFBHA_02525
rplGA	rplGA	putative ribosomal protein YlxQ	4	4	1.0	1	2579				300	300	300.0	OFGNKHJA_01826	LNHGNBFL_01109	PELJHAEJ_01110	KGOLFBHA_01823
group_789		hypothetical protein	4	4	1.0	1	2578				300	300	300.0	OFGNKHJA_00968	LNHGNBFL_01963	PELJHAEJ_01963	KGOLFBHA_00967
group_788		hypothetical protein	4	4	1.0	1	2577				300	300	300.0	OFGNKHJA_00431	LNHGNBFL_02498	PELJHAEJ_02502	KGOLFBHA_00432
licB_1	licB_1	Lichenan-specific phosphotransferase enzyme IIB component	4	4	1.0	1	2576				300	300	300.0	OFGNKHJA_00364	LNHGNBFL_02565	PELJHAEJ_02569	KGOLFBHA_00365
group_787		hypothetical protein	4	4	1.0	1	2575				300	300	300.0	OFGNKHJA_00356	LNHGNBFL_02573	PELJHAEJ_02577	KGOLFBHA_00357
esxB	esxB	ESAT-6 secretion system extracellular protein B	4	4	1.0	1	2574				300	300	300.0	OFGNKHJA_00218	LNHGNBFL_02711	PELJHAEJ_02715	KGOLFBHA_00219
group_786		hypothetical protein	4	4	1.0	1	2573				300	300	300.0	OFGNKHJA_00155	LNHGNBFL_02774	PELJHAEJ_02778	KGOLFBHA_00156
group_785		hypothetical protein	4	4	1.0	1	2572				300	300	300.0	OFGNKHJA_00099	LNHGNBFL_02831	PELJHAEJ_02835	KGOLFBHA_00099
celA_3	celA_3	PTS system cellobiose-specific EIIB component	4	4	1.0	1	2571				303	303	303.0	OFGNKHJA_02772	LNHGNBFL_00161	PELJHAEJ_00166	KGOLFBHA_02770
group_784		hypothetical protein	4	4	1.0	1	2570				303	303	303.0	OFGNKHJA_02435	LNHGNBFL_00497	PELJHAEJ_00502	KGOLFBHA_02433
group_783		putative protein	4	4	1.0	1	2569				303	303	303.0	OFGNKHJA_02197	LNHGNBFL_00735	PELJHAEJ_00740	KGOLFBHA_02195
group_782		hypothetical protein	4	4	1.0	1	2568				303	303	303.0	OFGNKHJA_01648	LNHGNBFL_01287	PELJHAEJ_01288	KGOLFBHA_01645
group_781		hypothetical protein	4	4	1.0	1	2567				303	303	303.0	OFGNKHJA_01484	LNHGNBFL_01451	PELJHAEJ_01452	KGOLFBHA_01481
licA_3	licA_3	Lichenan-specific phosphotransferase enzyme IIA component	4	4	1.0	1	2566				303	303	303.0	OFGNKHJA_01414	LNHGNBFL_01518	PELJHAEJ_01519	KGOLFBHA_01413
licA_2	licA_2	Lichenan-specific phosphotransferase enzyme IIA component	4	4	1.0	1	2565				303	303	303.0	OFGNKHJA_00471	LNHGNBFL_02458	PELJHAEJ_02462	KGOLFBHA_00472
gmuB	gmuB	PTS system oligo-beta-mannoside-specific EIIB component	4	4	1.0	1	2564				303	303	303.0	OFGNKHJA_00385	LNHGNBFL_02544	PELJHAEJ_02548	KGOLFBHA_00386
group_780		hypothetical protein	4	4	1.0	1	2563				303	303	303.0	OFGNKHJA_00104	LNHGNBFL_02826	PELJHAEJ_02830	KGOLFBHA_00104
group_779		hypothetical protein	4	4	1.0	1	2562				306	306	306.0	OFGNKHJA_02666	LNHGNBFL_00266	PELJHAEJ_00271	KGOLFBHA_02664
licB_4	licB_4	Lichenan-specific phosphotransferase enzyme IIB component	4	4	1.0	1	2561				306	306	306.0	OFGNKHJA_02226	LNHGNBFL_00706	PELJHAEJ_00711	KGOLFBHA_02224
group_778		hypothetical protein	4	4	1.0	1	2560				306	306	306.0	OFGNKHJA_01109	LNHGNBFL_01822	PELJHAEJ_01822	KGOLFBHA_01109
czrA	czrA	HTH-type transcriptional repressor CzrA	4	4	1.0	1	2559				306	306	306.0	OFGNKHJA_00671	LNHGNBFL_02260	PELJHAEJ_02264	KGOLFBHA_00670
celA_1	celA_1	PTS system cellobiose-specific EIIB component	4	4	1.0	1	2558				306	306	306.0	OFGNKHJA_00473	LNHGNBFL_02456	PELJHAEJ_02460	KGOLFBHA_00474
manP_2	manP_2	PTS system mannose-specific EIIBCA component	4	4	1.0	1	2557				309	309	309.0	OFGNKHJA_02503	LNHGNBFL_00429	PELJHAEJ_00434	KGOLFBHA_02501
group_777		hypothetical protein	4	4	1.0	1	2556				309	309	309.0	OFGNKHJA_02469	LNHGNBFL_00463	PELJHAEJ_00468	KGOLFBHA_02467
group_776		hypothetical protein	4	4	1.0	1	2555				309	309	309.0	OFGNKHJA_02052	LNHGNBFL_00880	PELJHAEJ_00885	KGOLFBHA_02050
yjcS_2	yjcS_2	putative protein YjcS	4	4	1.0	1	2554				309	309	309.0	OFGNKHJA_02024	LNHGNBFL_00908	PELJHAEJ_00913	KGOLFBHA_02022
rplU	rplU	50S ribosomal protein L21	4	4	1.0	1	2553				309	309	309.0	OFGNKHJA_01607	LNHGNBFL_01328	PELJHAEJ_01329	KGOLFBHA_01604
licB_3	licB_3	Lichenan-specific phosphotransferase enzyme IIB component	4	4	1.0	1	2552				309	309	309.0	OFGNKHJA_01413	LNHGNBFL_01519	PELJHAEJ_01520	KGOLFBHA_01412
sufT	sufT	Fe-S protein maturation auxiliary factor SufT	4	4	1.0	1	2551				309	309	309.0	OFGNKHJA_00858	LNHGNBFL_02075	PELJHAEJ_02075	KGOLFBHA_00857
group_775		hypothetical protein	4	4	1.0	1	2550				309	309	309.0	OFGNKHJA_00732	LNHGNBFL_02199	PELJHAEJ_02203	KGOLFBHA_00731
rpsJ	rpsJ	30S ribosomal protein S10	4	4	1.0	1	2549				309	309	309.0	OFGNKHJA_00530	LNHGNBFL_02400	PELJHAEJ_02404	KGOLFBHA_00531
licA_1	licA_1	Lichenan-specific phosphotransferase enzyme IIA component	4	4	1.0	1	2548				309	309	309.0	OFGNKHJA_00382	LNHGNBFL_02547	PELJHAEJ_02551	KGOLFBHA_00383
gmuA_1	gmuA_1	PTS system oligo-beta-mannoside-specific EIIA component	4	4	1.0	1	2547				309	309	309.0	OFGNKHJA_00366	LNHGNBFL_02563	PELJHAEJ_02567	KGOLFBHA_00367
spoVG_2	spoVG_2	Putative septation protein SpoVG	4	4	1.0	1	2546				309	309	309.0	OFGNKHJA_00033	LNHGNBFL_02897	PELJHAEJ_02901	KGOLFBHA_00033
spoVG_1	spoVG_1	Putative septation protein SpoVG	4	4	1.0	1	2545				309	309	309.0	OFGNKHJA_00032	LNHGNBFL_02898	PELJHAEJ_02902	KGOLFBHA_00032
hisE	hisE	Phosphoribosyl-ATP pyrophosphatase	4	4	1.0	1	2544				312	312	312.0	OFGNKHJA_02575	LNHGNBFL_00357	PELJHAEJ_00362	KGOLFBHA_02573
group_774		hypothetical protein	4	4	1.0	1	2543				312	312	312.0	OFGNKHJA_02276	LNHGNBFL_00656	PELJHAEJ_00661	KGOLFBHA_02274
group_773		hypothetical protein	4	4	1.0	1	2542				312	312	312.0	OFGNKHJA_02083	LNHGNBFL_00849	PELJHAEJ_00854	KGOLFBHA_02081
group_772		hypothetical protein	4	4	1.0	1	2541				312	312	312.0	OFGNKHJA_02038	LNHGNBFL_00894	PELJHAEJ_00899	KGOLFBHA_02036
group_771		hypothetical protein	4	4	1.0	1	2540				312	312	312.0	OFGNKHJA_01944	LNHGNBFL_00988	PELJHAEJ_00993	KGOLFBHA_01942
trxA_4	trxA_4	Thioredoxin	4	4	1.0	1	2539				312	312	312.0	OFGNKHJA_01924	LNHGNBFL_01008	PELJHAEJ_01013	KGOLFBHA_01922
group_770		hypothetical protein	4	4	1.0	1	2538				312	312	312.0	OFGNKHJA_01866	LNHGNBFL_01069	PELJHAEJ_01070	KGOLFBHA_01863
ytpP	ytpP	Thioredoxin-like protein YtpP	4	4	1.0	1	2537				312	312	312.0	OFGNKHJA_01541	LNHGNBFL_01394	PELJHAEJ_01395	KGOLFBHA_01538
group_769		hypothetical protein	4	4	1.0	1	2536				312	312	312.0	OFGNKHJA_01539	LNHGNBFL_01396	PELJHAEJ_01397	KGOLFBHA_01536
manP_1	manP_1	PTS system mannose-specific EIIBCA component	4	4	1.0	1	2535				312	312	312.0	OFGNKHJA_00983	LNHGNBFL_01948	PELJHAEJ_01948	KGOLFBHA_00982
rplX	rplX	50S ribosomal protein L24	4	4	1.0	1	2534				312	312	312.0	OFGNKHJA_00542	LNHGNBFL_02388	PELJHAEJ_02392	KGOLFBHA_00543
group_768		hypothetical protein	4	4	1.0	1	2533				312	312	312.0	OFGNKHJA_00074	LNHGNBFL_02856	PELJHAEJ_02860	KGOLFBHA_00074
group_767		hypothetical protein	4	4	1.0	1	2532				315	315	315.0	OFGNKHJA_02684	LNHGNBFL_00249	PELJHAEJ_00254	KGOLFBHA_02682
group_766		hypothetical protein	4	4	1.0	1	2531				315	315	315.0	OFGNKHJA_02453	LNHGNBFL_00479	PELJHAEJ_00484	KGOLFBHA_02451
group_765		hypothetical protein	4	4	1.0	1	2530				315	315	315.0	OFGNKHJA_02187	LNHGNBFL_00745	PELJHAEJ_00750	KGOLFBHA_02185
licB_2	licB_2	Lichenan-specific phosphotransferase enzyme IIB component	4	4	1.0	1	2529				315	315	315.0	OFGNKHJA_00793	LNHGNBFL_02138	PELJHAEJ_02142	KGOLFBHA_00792
group_764		hypothetical protein	4	4	1.0	1	2528				315	315	315.0	OFGNKHJA_00757	LNHGNBFL_02174	PELJHAEJ_02178	KGOLFBHA_00756
rhaM	rhaM	L-rhamnose mutarotase	4	4	1.0	1	2527				315	315	315.0	OFGNKHJA_00301	LNHGNBFL_02628	PELJHAEJ_02632	KGOLFBHA_00302
hisI	hisI	Phosphoribosyl-AMP cyclohydrolase	4	4	1.0	1	2526				318	318	318.0	OFGNKHJA_02574	LNHGNBFL_00358	PELJHAEJ_00363	KGOLFBHA_02572
group_763		hypothetical protein	4	4	1.0	1	2525				318	318	318.0	OFGNKHJA_02046	LNHGNBFL_00886	PELJHAEJ_00891	KGOLFBHA_02044
group_762		hypothetical protein	4	4	1.0	1	2524				318	318	318.0	OFGNKHJA_01809	LNHGNBFL_01126	PELJHAEJ_01127	KGOLFBHA_01806
group_761		hypothetical protein	4	4	1.0	1	2523				318	318	318.0	OFGNKHJA_01608	LNHGNBFL_01327	PELJHAEJ_01328	KGOLFBHA_01605
group_760		hypothetical protein	4	4	1.0	1	2522				318	318	318.0	OFGNKHJA_00970	LNHGNBFL_01961	PELJHAEJ_01961	KGOLFBHA_00969
group_759		Nucleoid-associated protein	4	4	1.0	1	2521				318	318	318.0	OFGNKHJA_00452	LNHGNBFL_02477	PELJHAEJ_02481	KGOLFBHA_00453
mngA_3	mngA_3	PTS system 2-O-alpha-mannosyl-D-glycerate-specific EIIABC component	4	4	1.0	1	2520				321	321	321.0	OFGNKHJA_02718	LNHGNBFL_00215	PELJHAEJ_00220	KGOLFBHA_02716
sugE_1	sugE_1	Quaternary ammonium compound-resistance protein SugE	4	4	1.0	1	2519				321	321	321.0	OFGNKHJA_02293	LNHGNBFL_00639	PELJHAEJ_00644	KGOLFBHA_02291
rpsS	rpsS	30S ribosomal protein S19	4	4	1.0	1	2518				321	321	321.0	OFGNKHJA_00535	LNHGNBFL_02395	PELJHAEJ_02399	KGOLFBHA_00536
trxA_1	trxA_1	Thioredoxin 1	4	4	1.0	1	2517				321	321	321.0	OFGNKHJA_00317	LNHGNBFL_02612	PELJHAEJ_02616	KGOLFBHA_00318
group_758		hypothetical protein	4	4	1.0	1	2516				324	324	324.0	OFGNKHJA_02408	LNHGNBFL_00524	PELJHAEJ_00529	KGOLFBHA_02406
yodB	yodB	HTH-type transcriptional regulator YodB	4	4	1.0	1	2515				324	324	324.0	OFGNKHJA_01937	LNHGNBFL_00995	PELJHAEJ_01000	KGOLFBHA_01935
comGC	comGC	ComG operon protein 3	4	4	1.0	1	2514				324	324	324.0	OFGNKHJA_01805	LNHGNBFL_01130	PELJHAEJ_01131	KGOLFBHA_01802
group_757		hypothetical protein	4	4	1.0	1	2513				324	324	324.0	OFGNKHJA_01044	LNHGNBFL_01887	PELJHAEJ_01887	KGOLFBHA_01044
group_756		hypothetical protein	4	4	1.0	1	2512				324	324	324.0	OFGNKHJA_00596	LNHGNBFL_02335	PELJHAEJ_02339	KGOLFBHA_00595
group_755		hypothetical protein	4	4	1.0	1	2511				324	324	324.0	OFGNKHJA_00212	LNHGNBFL_02717	PELJHAEJ_02721	KGOLFBHA_00213
group_754		hypothetical protein	4	4	1.0	1	2510				324	324	324.0	OFGNKHJA_00179	LNHGNBFL_02750	PELJHAEJ_02754	KGOLFBHA_00180
group_753		hypothetical protein	4	4	1.0	1	2509				324	324	324.0	OFGNKHJA_00023	LNHGNBFL_02907	PELJHAEJ_02911	KGOLFBHA_00023
group_752		hypothetical protein	4	4	1.0	1	2508				327	327	327.0	OFGNKHJA_02409	LNHGNBFL_00523	PELJHAEJ_00528	KGOLFBHA_02407
group_751		hypothetical protein	4	4	1.0	1	2507				327	327	327.0	OFGNKHJA_01706	LNHGNBFL_01229	PELJHAEJ_01230	KGOLFBHA_01703
trxA_3	trxA_3	Thioredoxin	4	4	1.0	1	2506				327	327	327.0	OFGNKHJA_00967	LNHGNBFL_01964	PELJHAEJ_01964	KGOLFBHA_00966
group_750		hypothetical protein	4	4	1.0	1	2505				327	327	327.0	OFGNKHJA_00770	LNHGNBFL_02161	PELJHAEJ_02165	KGOLFBHA_00769
lacF_4	lacF_4	PTS system lactose-specific EIIA component	4	4	1.0	1	2504				330	330	330.0	OFGNKHJA_02272	LNHGNBFL_00660	PELJHAEJ_00665	KGOLFBHA_02270
yneA	yneA	Cell division suppressor protein YneA	4	4	1.0	1	2503				330	330	330.0	OFGNKHJA_01846	LNHGNBFL_01089	PELJHAEJ_01090	KGOLFBHA_01843
yajC	yajC	Sec translocon accessory complex subunit YajC	4	4	1.0	1	2502				330	330	330.0	OFGNKHJA_01620	LNHGNBFL_01315	PELJHAEJ_01316	KGOLFBHA_01617
yaaQ	yaaQ	putative protein YaaQ	4	4	1.0	1	2501				330	330	330.0	OFGNKHJA_00464	LNHGNBFL_02465	PELJHAEJ_02469	KGOLFBHA_00465
fruA_7	fruA_7	PTS system fructose-specific EIIB'BC component	4	4	1.0	1	2500				333	333	333.0	OFGNKHJA_02742	LNHGNBFL_00191	PELJHAEJ_00196	KGOLFBHA_02740
group_749		hypothetical protein	4	4	1.0	1	2499				333	333	333.0	OFGNKHJA_02537	LNHGNBFL_00395	PELJHAEJ_00400	KGOLFBHA_02535
group_748		hypothetical protein	4	4	1.0	1	2498				333	333	333.0	OFGNKHJA_02372	LNHGNBFL_00560	PELJHAEJ_00565	KGOLFBHA_02370
group_747		hypothetical protein	4	4	1.0	1	2497				333	333	333.0	OFGNKHJA_01329	LNHGNBFL_01602	PELJHAEJ_01602	KGOLFBHA_01329
qoxD	qoxD	Quinol oxidase subunit 4	4	4	1.0	1	2496				333	333	333.0	OFGNKHJA_00271	LNHGNBFL_02658	PELJHAEJ_02662	KGOLFBHA_00272
group_746		hypothetical protein	4	4	1.0	1	2495				333	333	333.0	OFGNKHJA_00216	LNHGNBFL_02713	PELJHAEJ_02717	KGOLFBHA_00217
atpC_1	atpC_1	ATP synthase epsilon chain	4	4	1.0	1	2494				333	333	333.0	OFGNKHJA_00131	LNHGNBFL_02799	PELJHAEJ_02803	KGOLFBHA_00131
group_745		hypothetical protein	4	4	1.0	1	2493				333	333	333.0	OFGNKHJA_00021	LNHGNBFL_02909	PELJHAEJ_02913	KGOLFBHA_00021
group_744		hypothetical protein	4	4	1.0	1	2492				336	336	336.0	OFGNKHJA_02776	LNHGNBFL_00157	PELJHAEJ_00162	KGOLFBHA_02774
group_743		hypothetical protein	4	4	1.0	1	2491				336	336	336.0	OFGNKHJA_02659	LNHGNBFL_00273	PELJHAEJ_00278	KGOLFBHA_02657
group_742		hypothetical protein	4	4	1.0	1	2490				336	336	336.0	OFGNKHJA_02444	LNHGNBFL_00488	PELJHAEJ_00493	KGOLFBHA_02442
celA_2	celA_2	PTS system cellobiose-specific EIIB component	4	4	1.0	1	2489				336	336	336.0	OFGNKHJA_02271	LNHGNBFL_00661	PELJHAEJ_00666	KGOLFBHA_02269
group_741		hypothetical protein	4	4	1.0	1	2488				336	336	336.0	OFGNKHJA_00699	LNHGNBFL_02232	PELJHAEJ_02236	KGOLFBHA_00698
group_740		hypothetical protein	4	4	1.0	1	2487				336	336	336.0	OFGNKHJA_00199	LNHGNBFL_02730	PELJHAEJ_02734	KGOLFBHA_00200
group_739		hypothetical protein	4	4	1.0	1	2486				336	336	336.0	OFGNKHJA_00109	LNHGNBFL_02821	PELJHAEJ_02825	KGOLFBHA_00109
group_738		hypothetical protein	4	4	1.0	1	2485				339	339	339.0	OFGNKHJA_02399	LNHGNBFL_00533	PELJHAEJ_00538	KGOLFBHA_02397
group_737		hypothetical protein	4	4	1.0	1	2484				339	339	339.0	OFGNKHJA_02032	LNHGNBFL_00900	PELJHAEJ_00905	KGOLFBHA_02030
group_736		hypothetical protein	4	4	1.0	1	2483				339	339	339.0	OFGNKHJA_00252	LNHGNBFL_02677	PELJHAEJ_02681	KGOLFBHA_00253
group_735		hypothetical protein	4	4	1.0	1	2482				339	339	339.0	OFGNKHJA_00193	LNHGNBFL_02736	PELJHAEJ_02740	KGOLFBHA_00194
group_734		hypothetical protein	4	4	1.0	1	2481				339	339	339.0	OFGNKHJA_00164	LNHGNBFL_02765	PELJHAEJ_02769	KGOLFBHA_00165
gmuA_2	gmuA_2	PTS system oligo-beta-mannoside-specific EIIA component	4	4	1.0	1	2480				342	342	342.0	OFGNKHJA_02838	LNHGNBFL_00095	PELJHAEJ_00100	KGOLFBHA_02836
group_733		Putative glycerol transporter	4	4	1.0	1	2479				342	342	342.0	OFGNKHJA_02794	LNHGNBFL_00139	PELJHAEJ_00144	KGOLFBHA_02792
sugE_2	sugE_2	Quaternary ammonium compound-resistance protein SugE	4	4	1.0	1	2478				342	342	342.0	OFGNKHJA_02294	LNHGNBFL_00638	PELJHAEJ_00643	KGOLFBHA_02292
gpsB	gpsB	Cell cycle protein GpsB	4	4	1.0	1	2477				342	342	342.0	OFGNKHJA_01242	LNHGNBFL_01689	PELJHAEJ_01689	KGOLFBHA_01242
group_732		hypothetical protein	4	4	1.0	1	2476				342	342	342.0	OFGNKHJA_00963	LNHGNBFL_01968	PELJHAEJ_01968	KGOLFBHA_00962
group_731		hypothetical protein	4	4	1.0	1	2475				342	342	342.0	OFGNKHJA_00482	LNHGNBFL_02448	PELJHAEJ_02452	KGOLFBHA_00483
group_730		hypothetical protein	4	4	1.0	1	2474				342	342	342.0	OFGNKHJA_00142	LNHGNBFL_02788	PELJHAEJ_02792	KGOLFBHA_00142
group_729		hypothetical protein	4	4	1.0	1	2473				345	345	345.0	OFGNKHJA_02662	LNHGNBFL_00270	PELJHAEJ_00275	KGOLFBHA_02660
group_728		hypothetical protein	4	4	1.0	1	2472				345	345	345.0	OFGNKHJA_02532	LNHGNBFL_00400	PELJHAEJ_00405	KGOLFBHA_02530
ndoA	ndoA	Endoribonuclease EndoA	4	4	1.0	1	2471				345	345	345.0	OFGNKHJA_02258	LNHGNBFL_00674	PELJHAEJ_00679	KGOLFBHA_02256
rsbV	rsbV	Anti-sigma-B factor antagonist	4	4	1.0	1	2470				345	345	345.0	OFGNKHJA_02253	LNHGNBFL_00679	PELJHAEJ_00684	KGOLFBHA_02251
rbfA	rbfA	Ribosome-binding factor A	4	4	1.0	1	2469				345	345	345.0	OFGNKHJA_01823	LNHGNBFL_01112	PELJHAEJ_01113	KGOLFBHA_01820
group_727		hypothetical protein	4	4	1.0	1	2468				345	345	345.0	OFGNKHJA_01623	LNHGNBFL_01312	PELJHAEJ_01313	KGOLFBHA_01620
rplS	rplS	50S ribosomal protein L19	4	4	1.0	1	2467				345	345	345.0	OFGNKHJA_01345	LNHGNBFL_01587	PELJHAEJ_01587	KGOLFBHA_01344
group_726		hypothetical protein	4	4	1.0	1	2466				345	345	345.0	OFGNKHJA_00921	LNHGNBFL_02012	PELJHAEJ_02012	KGOLFBHA_00920
group_725		hypothetical protein	4	4	1.0	1	2465				345	345	345.0	OFGNKHJA_00908	LNHGNBFL_02025	PELJHAEJ_02025	KGOLFBHA_00907
group_724		hypothetical protein	4	4	1.0	1	2464				345	345	345.0	OFGNKHJA_00143	LNHGNBFL_02787	PELJHAEJ_02791	KGOLFBHA_00143
adhR_4	adhR_4	HTH-type transcriptional regulator AdhR	4	4	1.0	1	2463				348	348	348.0	OFGNKHJA_02023	LNHGNBFL_00909	PELJHAEJ_00914	KGOLFBHA_02021
group_723		hypothetical protein	4	4	1.0	1	2462				348	348	348.0	OFGNKHJA_02018	LNHGNBFL_00914	PELJHAEJ_00919	KGOLFBHA_02016
group_722		hypothetical protein	4	4	1.0	1	2461				348	348	348.0	OFGNKHJA_01999	LNHGNBFL_00933	PELJHAEJ_00938	KGOLFBHA_01997
group_721		hypothetical protein	4	4	1.0	1	2460				348	348	348.0	OFGNKHJA_01767	LNHGNBFL_01168	PELJHAEJ_01169	KGOLFBHA_01764
group_720		hypothetical protein	4	4	1.0	1	2459				348	348	348.0	OFGNKHJA_00942	LNHGNBFL_01989	PELJHAEJ_01989	KGOLFBHA_00941
xre	xre	HTH-type transcriptional regulator Xre	4	4	1.0	1	2458				348	348	348.0	OFGNKHJA_00848	LNHGNBFL_02085	PELJHAEJ_02085	KGOLFBHA_00847
mrpC	mrpC	Na(+)/H(+) antiporter subunit C	4	4	1.0	1	2457				348	348	348.0	OFGNKHJA_00784	LNHGNBFL_02147	PELJHAEJ_02151	KGOLFBHA_00783
group_719		hypothetical protein	4	4	1.0	1	2456				348	348	348.0	OFGNKHJA_00407	LNHGNBFL_02522	PELJHAEJ_02526	KGOLFBHA_00408
srlB	srlB	PTS system glucitol/sorbitol-specific EIIA component	4	4	1.0	1	2455				351	351	351.0	OFGNKHJA_02594	LNHGNBFL_00338	PELJHAEJ_00343	KGOLFBHA_02592
group_718		hypothetical protein	4	4	1.0	1	2454				351	351	351.0	OFGNKHJA_02369	LNHGNBFL_00563	PELJHAEJ_00568	KGOLFBHA_02367
lacF_3	lacF_3	PTS system lactose-specific EIIA component	4	4	1.0	1	2453				351	351	351.0	OFGNKHJA_02224	LNHGNBFL_00708	PELJHAEJ_00713	KGOLFBHA_02222
pduU	pduU	Propanediol utilization protein PduU	4	4	1.0	1	2452				351	351	351.0	OFGNKHJA_02012	LNHGNBFL_00920	PELJHAEJ_00925	KGOLFBHA_02010
celD_2	celD_2	PTS system cellobiose-specific EIIA component	4	4	1.0	1	2451				351	351	351.0	OFGNKHJA_00860	LNHGNBFL_02073	PELJHAEJ_02073	KGOLFBHA_00859
group_717		hypothetical protein	4	4	1.0	1	2450				351	351	351.0	OFGNKHJA_00124	LNHGNBFL_02806	PELJHAEJ_02810	KGOLFBHA_00124
group_716		hypothetical protein	4	4	1.0	1	2449				354	354	354.0	OFGNKHJA_02347	LNHGNBFL_00585	PELJHAEJ_00590	KGOLFBHA_02345
ytcD	ytcD	putative HTH-type transcriptional regulator YtcD	4	4	1.0	1	2448				354	354	354.0	OFGNKHJA_02275	LNHGNBFL_00657	PELJHAEJ_00662	KGOLFBHA_02273
group_715		hypothetical protein	4	4	1.0	1	2447				354	354	354.0	OFGNKHJA_01432	LNHGNBFL_01500	PELJHAEJ_01501	KGOLFBHA_01431
group_714		hypothetical protein	4	4	1.0	1	2446				354	354	354.0	OFGNKHJA_00895	LNHGNBFL_02038	PELJHAEJ_02038	KGOLFBHA_00894
yugI_2	yugI_2	General stress protein 13	4	4	1.0	1	2445				354	354	354.0	OFGNKHJA_00797	LNHGNBFL_02134	PELJHAEJ_02138	KGOLFBHA_00796
mgsR	mgsR	Regulatory protein MgsR	4	4	1.0	1	2444				354	354	354.0	OFGNKHJA_00741	LNHGNBFL_02190	PELJHAEJ_02194	KGOLFBHA_00740
group_713		hypothetical protein	4	4	1.0	1	2443				354	354	354.0	OFGNKHJA_00680	LNHGNBFL_02251	PELJHAEJ_02255	KGOLFBHA_00679
group_712		hypothetical protein	4	4	1.0	1	2442				354	354	354.0	OFGNKHJA_00341	LNHGNBFL_02588	PELJHAEJ_02592	KGOLFBHA_00342
group_711		hypothetical protein	4	4	1.0	1	2441				354	354	354.0	OFGNKHJA_00170	LNHGNBFL_02759	PELJHAEJ_02763	KGOLFBHA_00171
group_710		hypothetical protein	4	4	1.0	1	2440				357	357	357.0	OFGNKHJA_02704	LNHGNBFL_00229	PELJHAEJ_00234	KGOLFBHA_02702
group_709		hypothetical protein	4	4	1.0	1	2439				357	357	357.0	OFGNKHJA_02703	LNHGNBFL_00230	PELJHAEJ_00235	KGOLFBHA_02701
acpS	acpS	Holo-[acyl-carrier-protein] synthase	4	4	1.0	1	2438				357	357	357.0	OFGNKHJA_02261	LNHGNBFL_00671	PELJHAEJ_00676	KGOLFBHA_02259
rsbS	rsbS	RsbT antagonist protein RsbS	4	4	1.0	1	2437				357	357	357.0	OFGNKHJA_02256	LNHGNBFL_00676	PELJHAEJ_00681	KGOLFBHA_02254
group_708		hypothetical protein	4	4	1.0	1	2436				357	357	357.0	OFGNKHJA_02049	LNHGNBFL_00883	PELJHAEJ_00888	KGOLFBHA_02047
group_707		hypothetical protein	4	4	1.0	1	2435				357	357	357.0	OFGNKHJA_02041	LNHGNBFL_00891	PELJHAEJ_00896	KGOLFBHA_02039
group_706		hypothetical protein	4	4	1.0	1	2434				357	357	357.0	OFGNKHJA_01816	LNHGNBFL_01119	PELJHAEJ_01120	KGOLFBHA_01813
rsfS	rsfS	Ribosomal silencing factor RsfS	4	4	1.0	1	2433				357	357	357.0	OFGNKHJA_01663	LNHGNBFL_01272	PELJHAEJ_01273	KGOLFBHA_01660
crcB_2	crcB_2	Putative fluoride ion transporter CrcB	4	4	1.0	1	2432				357	357	357.0	OFGNKHJA_01047	LNHGNBFL_01884	PELJHAEJ_01884	KGOLFBHA_01047
rplV	rplV	50S ribosomal protein L22	4	4	1.0	1	2431				357	357	357.0	OFGNKHJA_00536	LNHGNBFL_02394	PELJHAEJ_02398	KGOLFBHA_00537
group_705		hypothetical protein	4	4	1.0	1	2430				357	357	357.0	OFGNKHJA_00319	LNHGNBFL_02610	PELJHAEJ_02614	KGOLFBHA_00320
inlB_1	inlB_1	Internalin B	4	4	1.0	1	2429				357	357	357.0	OFGNKHJA_00275	LNHGNBFL_02654	PELJHAEJ_02658	KGOLFBHA_00276
group_704		hypothetical protein	4	4	1.0	1	2428				360	360	360.0	OFGNKHJA_02658	LNHGNBFL_00274	PELJHAEJ_00279	KGOLFBHA_02656
cheY	cheY	Chemotaxis protein CheY	4	4	1.0	1	2427				360	360	360.0	OFGNKHJA_02437	LNHGNBFL_00495	PELJHAEJ_00500	KGOLFBHA_02435
group_703		hypothetical protein	4	4	1.0	1	2426				360	360	360.0	OFGNKHJA_01938	LNHGNBFL_00994	PELJHAEJ_00999	KGOLFBHA_01936
rplT	rplT	50S ribosomal protein L20	4	4	1.0	1	2425				360	360	360.0	OFGNKHJA_01349	LNHGNBFL_01583	PELJHAEJ_01583	KGOLFBHA_01348
rplR	rplR	50S ribosomal protein L18	4	4	1.0	1	2424				360	360	360.0	OFGNKHJA_00547	LNHGNBFL_02383	PELJHAEJ_02387	KGOLFBHA_00548
group_702		hypothetical protein	4	4	1.0	1	2423				360	360	360.0	OFGNKHJA_00430	LNHGNBFL_02499	PELJHAEJ_02503	KGOLFBHA_00431
rnpA	rnpA	Ribonuclease P protein component	4	4	1.0	1	2422				360	360	360.0	OFGNKHJA_00292	LNHGNBFL_02637	PELJHAEJ_02641	KGOLFBHA_00293
rplL	rplL	50S ribosomal protein L7/L12	4	4	1.0	1	2421				363	363	363.0	OFGNKHJA_02895	LNHGNBFL_00038	PELJHAEJ_00043	KGOLFBHA_02893
group_701		hypothetical protein	4	4	1.0	1	2420				363	363	363.0	OFGNKHJA_02623	LNHGNBFL_00309	PELJHAEJ_00314	KGOLFBHA_02621
group_700		hypothetical protein	4	4	1.0	1	2419				363	363	363.0	OFGNKHJA_01914	LNHGNBFL_01018	PELJHAEJ_01023	KGOLFBHA_01912
ymcA	ymcA	putative protein YmcA	4	4	1.0	1	2418				363	363	363.0	OFGNKHJA_01747	LNHGNBFL_01188	PELJHAEJ_01189	KGOLFBHA_01744
group_699		hypothetical protein	4	4	1.0	1	2417				363	363	363.0	OFGNKHJA_01353	LNHGNBFL_01579	PELJHAEJ_01579	KGOLFBHA_01352
ftsL	ftsL	Cell division protein FtsL	4	4	1.0	1	2416				363	363	363.0	OFGNKHJA_01088	LNHGNBFL_01843	PELJHAEJ_01843	KGOLFBHA_01088
group_698		hypothetical protein	4	4	1.0	1	2415				363	363	363.0	OFGNKHJA_00901	LNHGNBFL_02032	PELJHAEJ_02032	KGOLFBHA_00900
group_697		hypothetical protein	4	4	1.0	1	2414				363	363	363.0	OFGNKHJA_00854	LNHGNBFL_02079	PELJHAEJ_02079	KGOLFBHA_00853
yjbR_1	yjbR_1	putative protein YjbR	4	4	1.0	1	2413				363	363	363.0	OFGNKHJA_00487	LNHGNBFL_02443	PELJHAEJ_02447	KGOLFBHA_00488
isdG	isdG	Heme-degrading monooxygenase	4	4	1.0	1	2412				366	366	366.0	OFGNKHJA_02653	LNHGNBFL_00279	PELJHAEJ_00284	KGOLFBHA_02651
nrgB	nrgB	Nitrogen regulatory PII-like protein	4	4	1.0	1	2411				366	366	366.0	OFGNKHJA_01632	LNHGNBFL_01303	PELJHAEJ_01304	KGOLFBHA_01629
group_696		putative protein	4	4	1.0	1	2410				366	366	366.0	OFGNKHJA_01316	LNHGNBFL_01615	PELJHAEJ_01615	KGOLFBHA_01316
yppE	yppE	putative protein YppE	4	4	1.0	1	2409				366	366	366.0	OFGNKHJA_01240	LNHGNBFL_01691	PELJHAEJ_01691	KGOLFBHA_01240
group_695		hypothetical protein	4	4	1.0	1	2408				366	366	366.0	OFGNKHJA_00759	LNHGNBFL_02172	PELJHAEJ_02176	KGOLFBHA_00758
ssbB	ssbB	Single-stranded DNA-binding protein B	4	4	1.0	1	2407				366	366	366.0	OFGNKHJA_00641	LNHGNBFL_02290	PELJHAEJ_02294	KGOLFBHA_00640
rpsM	rpsM	30S ribosomal protein S13	4	4	1.0	1	2406				366	366	366.0	OFGNKHJA_00555	LNHGNBFL_02375	PELJHAEJ_02379	KGOLFBHA_00556
group_694		hypothetical protein	4	4	1.0	1	2405				366	366	366.0	OFGNKHJA_00345	LNHGNBFL_02584	PELJHAEJ_02588	KGOLFBHA_00346
group_693		hypothetical protein	4	4	1.0	1	2404				366	366	366.0	OFGNKHJA_00172	LNHGNBFL_02757	PELJHAEJ_02761	KGOLFBHA_00173
group_692		hypothetical protein	4	4	1.0	1	2403				369	369	369.0	OFGNKHJA_02809	LNHGNBFL_00124	PELJHAEJ_00129	KGOLFBHA_02807
group_691		hypothetical protein	4	4	1.0	1	2402				369	369	369.0	OFGNKHJA_02762	LNHGNBFL_00171	PELJHAEJ_00176	KGOLFBHA_02760
group_690		hypothetical protein	4	4	1.0	1	2401				369	369	369.0	OFGNKHJA_02617	LNHGNBFL_00315	PELJHAEJ_00320	KGOLFBHA_02615
group_689		hypothetical protein	4	4	1.0	1	2400				369	369	369.0	OFGNKHJA_02332	LNHGNBFL_00600	PELJHAEJ_00605	KGOLFBHA_02330
group_688		hypothetical protein	4	4	1.0	1	2399				369	369	369.0	OFGNKHJA_02146	LNHGNBFL_00786	PELJHAEJ_00791	KGOLFBHA_02144
group_687		hypothetical protein	4	4	1.0	1	2398				369	369	369.0	OFGNKHJA_02036	LNHGNBFL_00896	PELJHAEJ_00901	KGOLFBHA_02034
glnR	glnR	HTH-type transcriptional regulator GlnR	4	4	1.0	1	2397				369	369	369.0	OFGNKHJA_01851	LNHGNBFL_01084	PELJHAEJ_01085	KGOLFBHA_01848
ytrA_2	ytrA_2	HTH-type transcriptional repressor YtrA	4	4	1.0	1	2396				369	369	369.0	OFGNKHJA_01408	LNHGNBFL_01524	PELJHAEJ_01525	KGOLFBHA_01407
rplN	rplN	50S ribosomal protein L14	4	4	1.0	1	2395				369	369	369.0	OFGNKHJA_00541	LNHGNBFL_02389	PELJHAEJ_02393	KGOLFBHA_00542
group_686		hypothetical protein	4	4	1.0	1	2394				369	369	369.0	OFGNKHJA_00486	LNHGNBFL_02444	PELJHAEJ_02448	KGOLFBHA_00487
group_685		hypothetical protein	4	4	1.0	1	2393				369	369	369.0	OFGNKHJA_00418	LNHGNBFL_02511	PELJHAEJ_02515	KGOLFBHA_00419
group_684		putative HTH-type transcriptional regulator	4	4	1.0	1	2392				369	369	369.0	OFGNKHJA_00141	LNHGNBFL_02789	PELJHAEJ_02793	KGOLFBHA_00141
group_683		hypothetical protein	4	4	1.0	1	2391				369	369	369.0	OFGNKHJA_00084	LNHGNBFL_02846	PELJHAEJ_02850	KGOLFBHA_00084
fra	fra	Intracellular iron chaperone frataxin	4	4	1.0	1	2390				372	372	372.0	OFGNKHJA_02763	LNHGNBFL_00170	PELJHAEJ_00175	KGOLFBHA_02761
group_682		Putative esterase	4	4	1.0	1	2389				372	372	372.0	OFGNKHJA_00779	LNHGNBFL_02152	PELJHAEJ_02156	KGOLFBHA_00778
group_681		hypothetical protein	4	4	1.0	1	2388				372	372	372.0	OFGNKHJA_00160	LNHGNBFL_02769	PELJHAEJ_02773	KGOLFBHA_00161
group_680		hypothetical protein	4	4	1.0	1	2387				372	372	372.0	OFGNKHJA_00119	LNHGNBFL_02811	PELJHAEJ_02815	KGOLFBHA_00119
group_679		hypothetical protein	4	4	1.0	1	2386				372	372	372.0	OFGNKHJA_00075	LNHGNBFL_02855	PELJHAEJ_02859	KGOLFBHA_00075
group_678		hypothetical protein	4	4	1.0	1	2385				375	375	375.0	OFGNKHJA_01838	LNHGNBFL_01097	PELJHAEJ_01098	KGOLFBHA_01835
aroH	aroH	Chorismate mutase AroH	4	4	1.0	1	2384				375	375	375.0	OFGNKHJA_01204	LNHGNBFL_01727	PELJHAEJ_01727	KGOLFBHA_01204
dhaM	dhaM	PTS-dependent dihydroxyacetone kinase phosphotransferase subunit DhaM	4	4	1.0	1	2383				375	375	375.0	OFGNKHJA_00459	LNHGNBFL_02470	PELJHAEJ_02474	KGOLFBHA_00460
folB	folB	Dihydroneopterin aldolase	4	4	1.0	1	2382				375	375	375.0	OFGNKHJA_00004	LNHGNBFL_02926	PELJHAEJ_02930	KGOLFBHA_00004
dhaM2	dhaM-2	PEP-dependent dihydroxyacetone kinase 2 phosphoryl donor subunit DhaM	4	4	1.0	1	2381				378	378	378.0	OFGNKHJA_02792	LNHGNBFL_00141	PELJHAEJ_00146	KGOLFBHA_02790
group_677		hypothetical protein	4	4	1.0	1	2380				378	378	378.0	OFGNKHJA_02650	LNHGNBFL_00282	PELJHAEJ_00287	KGOLFBHA_02648
group_676		hypothetical protein	4	4	1.0	1	2379				378	378	378.0	OFGNKHJA_02464	LNHGNBFL_00468	PELJHAEJ_00473	KGOLFBHA_02462
ytrA_4	ytrA_4	HTH-type transcriptional repressor YtrA	4	4	1.0	1	2378				378	378	378.0	OFGNKHJA_02394	LNHGNBFL_00538	PELJHAEJ_00543	KGOLFBHA_02392
yabJ	yabJ	2-iminobutanoate/2-iminopropanoate deaminase	4	4	1.0	1	2377				378	378	378.0	OFGNKHJA_02303	LNHGNBFL_00629	PELJHAEJ_00634	KGOLFBHA_02301
group_675		hypothetical protein	4	4	1.0	1	2376				378	378	378.0	OFGNKHJA_01580	LNHGNBFL_01355	PELJHAEJ_01356	KGOLFBHA_01577
group_674		hypothetical protein	4	4	1.0	1	2375				378	378	378.0	OFGNKHJA_01263	LNHGNBFL_01668	PELJHAEJ_01668	KGOLFBHA_01263
gcvH	gcvH	Glycine cleavage system H protein	4	4	1.0	1	2374				378	378	378.0	OFGNKHJA_00742	LNHGNBFL_02189	PELJHAEJ_02193	KGOLFBHA_00741
group_673		hypothetical protein	4	4	1.0	1	2373				378	378	378.0	OFGNKHJA_00144	LNHGNBFL_02786	PELJHAEJ_02790	KGOLFBHA_00144
group_672		hypothetical protein	4	4	1.0	1	2372				381	381	381.0	OFGNKHJA_02735	LNHGNBFL_00198	PELJHAEJ_00203	KGOLFBHA_02733
group_671		hypothetical protein	4	4	1.0	1	2371				381	381	381.0	OFGNKHJA_02591	LNHGNBFL_00341	PELJHAEJ_00346	KGOLFBHA_02589
group_670		hypothetical protein	4	4	1.0	1	2370				381	381	381.0	OFGNKHJA_02237	LNHGNBFL_00695	PELJHAEJ_00700	KGOLFBHA_02235
group_669		Sulfurtransferase	4	4	1.0	1	2369				381	381	381.0	OFGNKHJA_01799	LNHGNBFL_01136	PELJHAEJ_01137	KGOLFBHA_01796
group_668		hypothetical protein	4	4	1.0	1	2368				381	381	381.0	OFGNKHJA_01631	LNHGNBFL_01304	PELJHAEJ_01305	KGOLFBHA_01628
yhfA	yhfA	Protein YhfA	4	4	1.0	1	2367				381	381	381.0	OFGNKHJA_01429	LNHGNBFL_01503	PELJHAEJ_01504	KGOLFBHA_01428
group_667		hypothetical protein	4	4	1.0	1	2366				381	381	381.0	OFGNKHJA_01048	LNHGNBFL_01883	PELJHAEJ_01883	KGOLFBHA_01048
group_666		hypothetical protein	4	4	1.0	1	2365				384	384	384.0	OFGNKHJA_02370	LNHGNBFL_00562	PELJHAEJ_00567	KGOLFBHA_02368
tagD	tagD	Glycerol-3-phosphate cytidylyltransferase	4	4	1.0	1	2364				384	384	384.0	OFGNKHJA_02055	LNHGNBFL_00877	PELJHAEJ_00882	KGOLFBHA_02053
yjbR_2	yjbR_2	putative protein YjbR	4	4	1.0	1	2363				384	384	384.0	OFGNKHJA_01719	LNHGNBFL_01216	PELJHAEJ_01217	KGOLFBHA_01716
panD	panD	Aspartate 1-decarboxylase	4	4	1.0	1	2362				384	384	384.0	OFGNKHJA_01230	LNHGNBFL_01701	PELJHAEJ_01701	KGOLFBHA_01230
group_665		hypothetical protein	4	4	1.0	1	2361				384	384	384.0	OFGNKHJA_00727	LNHGNBFL_02204	PELJHAEJ_02208	KGOLFBHA_00726
group_664		hypothetical protein	4	4	1.0	1	2360				387	387	387.0	OFGNKHJA_02533	LNHGNBFL_00399	PELJHAEJ_00404	KGOLFBHA_02531
group_663		hypothetical protein	4	4	1.0	1	2359				387	387	387.0	OFGNKHJA_02420	LNHGNBFL_00512	PELJHAEJ_00517	KGOLFBHA_02418
nusB	nusB	Transcription antitermination protein NusB	4	4	1.0	1	2358				387	387	387.0	OFGNKHJA_01791	LNHGNBFL_01144	PELJHAEJ_01145	KGOLFBHA_01788
group_662		hypothetical protein	4	4	1.0	1	2357				387	387	387.0	OFGNKHJA_01338	LNHGNBFL_01594	PELJHAEJ_01594	KGOLFBHA_01337
group_661		hypothetical protein	4	4	1.0	1	2356				387	387	387.0	OFGNKHJA_01083	LNHGNBFL_01848	PELJHAEJ_01848	KGOLFBHA_01083
mscL	mscL	Large-conductance mechanosensitive channel	4	4	1.0	1	2355				387	387	387.0	OFGNKHJA_01064	LNHGNBFL_01867	PELJHAEJ_01867	KGOLFBHA_01064
group_660		hypothetical protein	4	4	1.0	1	2354				387	387	387.0	OFGNKHJA_00672	LNHGNBFL_02259	PELJHAEJ_02263	KGOLFBHA_00671
group_659		hypothetical protein	4	4	1.0	1	2353				387	387	387.0	OFGNKHJA_00343	LNHGNBFL_02586	PELJHAEJ_02590	KGOLFBHA_00344
group_658		hypothetical protein	4	4	1.0	1	2352				387	387	387.0	OFGNKHJA_00342	LNHGNBFL_02587	PELJHAEJ_02591	KGOLFBHA_00343
divIC	divIC	Cell division protein DivIC	4	4	1.0	1	2351				387	387	387.0	OFGNKHJA_00012	LNHGNBFL_02918	PELJHAEJ_02922	KGOLFBHA_00012
group_657		putative HTH-type transcriptional regulator	4	4	1.0	1	2350				390	390	390.0	OFGNKHJA_02323	LNHGNBFL_00609	PELJHAEJ_00614	KGOLFBHA_02321
dgkA	dgkA	Undecaprenol kinase	4	4	1.0	1	2349				390	390	390.0	OFGNKHJA_01685	LNHGNBFL_01250	PELJHAEJ_01251	KGOLFBHA_01682
group_656		hypothetical protein	4	4	1.0	1	2348				390	390	390.0	OFGNKHJA_01341	LNHGNBFL_01591	PELJHAEJ_01591	KGOLFBHA_01340
crcB_1	crcB_1	Putative fluoride ion transporter CrcB	4	4	1.0	1	2347				390	390	390.0	OFGNKHJA_01046	LNHGNBFL_01885	PELJHAEJ_01885	KGOLFBHA_01046
gloA	gloA	Lactoylglutathione lyase	4	4	1.0	1	2346				390	390	390.0	OFGNKHJA_00951	LNHGNBFL_01980	PELJHAEJ_01980	KGOLFBHA_00950
rpsK	rpsK	30S ribosomal protein S11	4	4	1.0	1	2345				390	390	390.0	OFGNKHJA_00556	LNHGNBFL_02374	PELJHAEJ_02378	KGOLFBHA_00557
group_655		hypothetical protein	4	4	1.0	1	2344				390	390	390.0	OFGNKHJA_00125	LNHGNBFL_02805	PELJHAEJ_02809	KGOLFBHA_00125
group_654		hypothetical protein	4	4	1.0	1	2343				390	390	390.0	OFGNKHJA_00106	LNHGNBFL_02824	PELJHAEJ_02828	KGOLFBHA_00106
yabA	yabA	Initiation-control protein YabA	4	4	1.0	1	2342				390	390	390.0	OFGNKHJA_00061	LNHGNBFL_02869	PELJHAEJ_02873	KGOLFBHA_00061
group_653		hypothetical protein	4	4	1.0	1	2341				393	393	393.0	OFGNKHJA_02822	LNHGNBFL_00111	PELJHAEJ_00116	KGOLFBHA_02820
group_652		hypothetical protein	4	4	1.0	1	2340				393	393	393.0	OFGNKHJA_02734	LNHGNBFL_00199	PELJHAEJ_00204	KGOLFBHA_02732
group_651		hypothetical protein	4	4	1.0	1	2339				393	393	393.0	OFGNKHJA_02516	LNHGNBFL_00416	PELJHAEJ_00421	KGOLFBHA_02514
group_650		hypothetical protein	4	4	1.0	1	2338				393	393	393.0	OFGNKHJA_02242	LNHGNBFL_00690	PELJHAEJ_00695	KGOLFBHA_02240
ytrA_3	ytrA_3	HTH-type transcriptional repressor YtrA	4	4	1.0	1	2337				393	393	393.0	OFGNKHJA_02231	LNHGNBFL_00701	PELJHAEJ_00706	KGOLFBHA_02229
group_649		hypothetical protein	4	4	1.0	1	2336				393	393	393.0	OFGNKHJA_01063	LNHGNBFL_01868	PELJHAEJ_01868	KGOLFBHA_01063
group_648		hypothetical protein	4	4	1.0	1	2335				393	393	393.0	OFGNKHJA_00873	LNHGNBFL_02060	PELJHAEJ_02060	KGOLFBHA_00872
group_647		hypothetical protein	4	4	1.0	1	2334				393	393	393.0	OFGNKHJA_00791	LNHGNBFL_02140	PELJHAEJ_02144	KGOLFBHA_00790
yxeA	yxeA	putative protein YxeA	4	4	1.0	1	2333				393	393	393.0	OFGNKHJA_00728	LNHGNBFL_02203	PELJHAEJ_02207	KGOLFBHA_00727
rpsI	rpsI	30S ribosomal protein S9	4	4	1.0	1	2332				393	393	393.0	OFGNKHJA_00567	LNHGNBFL_02363	PELJHAEJ_02367	KGOLFBHA_00568
group_646		hypothetical protein	4	4	1.0	1	2331				396	396	396.0	OFGNKHJA_02807	LNHGNBFL_00126	PELJHAEJ_00131	KGOLFBHA_02805
immR	immR	HTH-type transcriptional regulator ImmR	4	4	1.0	1	2330				396	396	396.0	OFGNKHJA_01886	LNHGNBFL_01049	PELJHAEJ_01050	KGOLFBHA_01883
cdd	cdd	Cytidine deaminase	4	4	1.0	1	2329				396	396	396.0	OFGNKHJA_01686	LNHGNBFL_01249	PELJHAEJ_01250	KGOLFBHA_01683
ypjD	ypjD	putative protein YpjD	4	4	1.0	1	2328				396	396	396.0	OFGNKHJA_01222	LNHGNBFL_01709	PELJHAEJ_01709	KGOLFBHA_01222
spxA	spxA	Regulatory protein Spx	4	4	1.0	1	2327				396	396	396.0	OFGNKHJA_00927	LNHGNBFL_02006	PELJHAEJ_02006	KGOLFBHA_00926
ytrA_1	ytrA_1	HTH-type transcriptional repressor YtrA	4	4	1.0	1	2326				396	396	396.0	OFGNKHJA_00877	LNHGNBFL_02056	PELJHAEJ_02056	KGOLFBHA_00876
group_645		hypothetical protein	4	4	1.0	1	2325				396	396	396.0	OFGNKHJA_00370	LNHGNBFL_02559	PELJHAEJ_02563	KGOLFBHA_00371
group_644		hypothetical protein	4	4	1.0	1	2324				399	399	399.0	OFGNKHJA_02737	LNHGNBFL_00196	PELJHAEJ_00201	KGOLFBHA_02735
group_643		hypothetical protein	4	4	1.0	1	2323				399	399	399.0	OFGNKHJA_02631	LNHGNBFL_00301	PELJHAEJ_00306	KGOLFBHA_02629
group_642		hypothetical protein	4	4	1.0	1	2322				399	399	399.0	OFGNKHJA_00700	LNHGNBFL_02231	PELJHAEJ_02235	KGOLFBHA_00699
group_641		hypothetical protein	4	4	1.0	1	2321				399	399	399.0	OFGNKHJA_00628	LNHGNBFL_02303	PELJHAEJ_02307	KGOLFBHA_00627
rpsH	rpsH	30S ribosomal protein S8	4	4	1.0	1	2320				399	399	399.0	OFGNKHJA_00545	LNHGNBFL_02385	PELJHAEJ_02389	KGOLFBHA_00546
group_640		hypothetical protein	4	4	1.0	1	2319				399	399	399.0	OFGNKHJA_00219	LNHGNBFL_02710	PELJHAEJ_02714	KGOLFBHA_00220
flgB	flgB	Flagellar basal body rod protein FlgB	4	4	1.0	1	2318				402	402	402.0	OFGNKHJA_02418	LNHGNBFL_00514	PELJHAEJ_00519	KGOLFBHA_02416
fosX	fosX	Fosfomycin resistance protein FosX	4	4	1.0	1	2317				402	402	402.0	OFGNKHJA_01431	LNHGNBFL_01501	PELJHAEJ_01502	KGOLFBHA_01430
rnhA	rnhA	14.7 kDa ribonuclease H-like protein	4	4	1.0	1	2316				402	402	402.0	OFGNKHJA_01251	LNHGNBFL_01680	PELJHAEJ_01680	KGOLFBHA_01251
sorF	sorF	PTS system sorbose-specific EIIA component	4	4	1.0	1	2315				402	402	402.0	OFGNKHJA_00266	LNHGNBFL_02663	PELJHAEJ_02667	KGOLFBHA_00267
group_639		hypothetical protein	4	4	1.0	1	2314				402	402	402.0	OFGNKHJA_00163	LNHGNBFL_02766	PELJHAEJ_02770	KGOLFBHA_00164
group_638		hypothetical protein	4	4	1.0	1	2313				405	405	405.0	OFGNKHJA_02879	LNHGNBFL_00054	PELJHAEJ_00059	KGOLFBHA_02877
group_637		hypothetical protein	4	4	1.0	1	2312				405	405	405.0	OFGNKHJA_02398	LNHGNBFL_00534	PELJHAEJ_00539	KGOLFBHA_02396
group_636		hypothetical protein	4	4	1.0	1	2311				405	405	405.0	OFGNKHJA_02328	LNHGNBFL_00604	PELJHAEJ_00609	KGOLFBHA_02326
group_635		hypothetical protein	4	4	1.0	1	2310				405	405	405.0	OFGNKHJA_02051	LNHGNBFL_00881	PELJHAEJ_00886	KGOLFBHA_02049
mgsA	mgsA	Methylglyoxal synthase	4	4	1.0	1	2309				405	405	405.0	OFGNKHJA_01224	LNHGNBFL_01707	PELJHAEJ_01707	KGOLFBHA_01224
atpC_2	atpC_2	ATP synthase epsilon chain	4	4	1.0	1	2308				405	405	405.0	OFGNKHJA_00636	LNHGNBFL_02295	PELJHAEJ_02299	KGOLFBHA_00635
group_634		hypothetical protein	4	4	1.0	1	2307				405	405	405.0	OFGNKHJA_00420	LNHGNBFL_02509	PELJHAEJ_02513	KGOLFBHA_00421
group_633		hypothetical protein	4	4	1.0	1	2306				405	405	405.0	OFGNKHJA_00253	LNHGNBFL_02676	PELJHAEJ_02680	KGOLFBHA_00254
group_632		hypothetical protein	4	4	1.0	1	2305				405	405	405.0	OFGNKHJA_00103	LNHGNBFL_02827	PELJHAEJ_02831	KGOLFBHA_00103
group_631		hypothetical protein	4	4	1.0	1	2304				408	408	408.0	OFGNKHJA_02016	LNHGNBFL_00916	PELJHAEJ_00921	KGOLFBHA_02014
group_630		hypothetical protein	4	4	1.0	1	2303				408	408	408.0	OFGNKHJA_01908	LNHGNBFL_01027	PELJHAEJ_01028	KGOLFBHA_01905
yccU	yccU	putative protein YccU	4	4	1.0	1	2302				408	408	408.0	OFGNKHJA_01863	LNHGNBFL_01072	PELJHAEJ_01073	KGOLFBHA_01860
group_629		putative protein	4	4	1.0	1	2301				408	408	408.0	OFGNKHJA_01792	LNHGNBFL_01143	PELJHAEJ_01144	KGOLFBHA_01789
yrrK	yrrK	Putative pre-16S rRNA nuclease	4	4	1.0	1	2300				408	408	408.0	OFGNKHJA_01647	LNHGNBFL_01288	PELJHAEJ_01289	KGOLFBHA_01644
ndx1	ndx1	Diadenosine hexaphosphate hydrolase	4	4	1.0	1	2299				408	408	408.0	OFGNKHJA_00798	LNHGNBFL_02133	PELJHAEJ_02137	KGOLFBHA_00797
ywle	ywle	Protein-arginine-phosphatase	4	4	1.0	1	2298				408	408	408.0	OFGNKHJA_00624	LNHGNBFL_02307	PELJHAEJ_02311	KGOLFBHA_00623
rplQ	rplQ	50S ribosomal protein L17	4	4	1.0	1	2297				408	408	408.0	OFGNKHJA_00558	LNHGNBFL_02372	PELJHAEJ_02376	KGOLFBHA_00559
group_628		hypothetical protein	4	4	1.0	1	2296				408	408	408.0	OFGNKHJA_00506	LNHGNBFL_02424	PELJHAEJ_02428	KGOLFBHA_00507
mrnC	mrnC	Mini-ribonuclease 3	4	4	1.0	1	2295				411	411	411.0	OFGNKHJA_02905	LNHGNBFL_00028	PELJHAEJ_00033	KGOLFBHA_02903
group_627		hypothetical protein	4	4	1.0	1	2294				411	411	411.0	OFGNKHJA_02790	LNHGNBFL_00143	PELJHAEJ_00148	KGOLFBHA_02788
group_626		hypothetical protein	4	4	1.0	1	2293				411	411	411.0	OFGNKHJA_02725	LNHGNBFL_00208	PELJHAEJ_00213	KGOLFBHA_02723
group_625		hypothetical protein	4	4	1.0	1	2292				411	411	411.0	OFGNKHJA_02434	LNHGNBFL_00498	PELJHAEJ_00503	KGOLFBHA_02432
flgC	flgC	Flagellar basal-body rod protein FlgC	4	4	1.0	1	2291				411	411	411.0	OFGNKHJA_02417	LNHGNBFL_00515	PELJHAEJ_00520	KGOLFBHA_02415
group_624		hypothetical protein	4	4	1.0	1	2290				411	411	411.0	OFGNKHJA_00730	LNHGNBFL_02201	PELJHAEJ_02205	KGOLFBHA_00729
group_623		hypothetical protein	4	4	1.0	1	2289				411	411	411.0	OFGNKHJA_00181	LNHGNBFL_02748	PELJHAEJ_02752	KGOLFBHA_00182
group_622		hypothetical protein	4	4	1.0	1	2288				411	411	411.0	OFGNKHJA_00152	LNHGNBFL_02777	PELJHAEJ_02781	KGOLFBHA_00153
group_621		hypothetical protein	4	4	1.0	1	2287				414	414	414.0	OFGNKHJA_02547	LNHGNBFL_00385	PELJHAEJ_00390	KGOLFBHA_02545
psiE	psiE	Protein PsiE	4	4	1.0	1	2286				414	414	414.0	OFGNKHJA_02311	LNHGNBFL_00621	PELJHAEJ_00626	KGOLFBHA_02309
group_620		hypothetical protein	4	4	1.0	1	2285				414	414	414.0	OFGNKHJA_01530	LNHGNBFL_01405	PELJHAEJ_01406	KGOLFBHA_01527
rpsL	rpsL	30S ribosomal protein S12	4	4	1.0	1	2284				414	414	414.0	OFGNKHJA_00502	LNHGNBFL_02428	PELJHAEJ_02432	KGOLFBHA_00503
group_619		putative HTH-type transcriptional regulator/GBAA_1941/BAS1801	4	4	1.0	1	2283				417	417	417.0	OFGNKHJA_02874	LNHGNBFL_00059	PELJHAEJ_00064	KGOLFBHA_02872
group_618		hypothetical protein	4	4	1.0	1	2282				417	417	417.0	OFGNKHJA_02738	LNHGNBFL_00195	PELJHAEJ_00200	KGOLFBHA_02736
group_617		Putative HTH-type transcriptional regulator	4	4	1.0	1	2281				417	417	417.0	OFGNKHJA_02500	LNHGNBFL_00432	PELJHAEJ_00437	KGOLFBHA_02498
rsbT	rsbT	Serine/threonine-protein kinase RsbT	4	4	1.0	1	2280				417	417	417.0	OFGNKHJA_02255	LNHGNBFL_00677	PELJHAEJ_00682	KGOLFBHA_02253
mprA	mprA	Transcriptional repressor MprA	4	4	1.0	1	2279				417	417	417.0	OFGNKHJA_01281	LNHGNBFL_01650	PELJHAEJ_01650	KGOLFBHA_01281
manX_2	manX_2	PTS system mannose-specific EIIAB component	4	4	1.0	1	2278				417	417	417.0	OFGNKHJA_01140	LNHGNBFL_01791	PELJHAEJ_01791	KGOLFBHA_01140
ohrA	ohrA	Organic hydroperoxide resistance protein OhrA	4	4	1.0	1	2277				417	417	417.0	OFGNKHJA_00919	LNHGNBFL_02014	PELJHAEJ_02014	KGOLFBHA_00918
group_616		hypothetical protein	4	4	1.0	1	2276				417	417	417.0	OFGNKHJA_00107	LNHGNBFL_02823	PELJHAEJ_02827	KGOLFBHA_00107
group_615		hypothetical protein	4	4	1.0	1	2275				420	420	420.0	OFGNKHJA_02769	LNHGNBFL_00164	PELJHAEJ_00169	KGOLFBHA_02767
group_614		hypothetical protein	4	4	1.0	1	2274				420	420	420.0	OFGNKHJA_02035	LNHGNBFL_00897	PELJHAEJ_00902	KGOLFBHA_02033
group_613		Putative esterase	4	4	1.0	1	2273				420	420	420.0	OFGNKHJA_01867	LNHGNBFL_01068	PELJHAEJ_01069	KGOLFBHA_01864
group_612		hypothetical protein	4	4	1.0	1	2272				420	420	420.0	OFGNKHJA_00724	LNHGNBFL_02207	PELJHAEJ_02211	KGOLFBHA_00723
ydaG	ydaG	General stress protein 26	4	4	1.0	1	2271				420	420	420.0	OFGNKHJA_00401	LNHGNBFL_02528	PELJHAEJ_02532	KGOLFBHA_00402
group_611		hypothetical protein	4	4	1.0	1	2270				423	423	423.0	OFGNKHJA_02733	LNHGNBFL_00200	PELJHAEJ_00205	KGOLFBHA_02731
flgD	flgD	Basal-body rod modification protein FlgD	4	4	1.0	1	2269				423	423	423.0	OFGNKHJA_02432	LNHGNBFL_00500	PELJHAEJ_00505	KGOLFBHA_02430
moaE	moaE	Molybdopterin synthase catalytic subunit	4	4	1.0	1	2268				423	423	423.0	OFGNKHJA_02096	LNHGNBFL_00836	PELJHAEJ_00841	KGOLFBHA_02094
group_610		hypothetical protein	4	4	1.0	1	2267				423	423	423.0	OFGNKHJA_01806	LNHGNBFL_01129	PELJHAEJ_01130	KGOLFBHA_01803
cymR	cymR	HTH-type transcriptional regulator CymR	4	4	1.0	1	2266				423	423	423.0	OFGNKHJA_01634	LNHGNBFL_01301	PELJHAEJ_01302	KGOLFBHA_01631
group_609		hypothetical protein	4	4	1.0	1	2265				423	423	423.0	OFGNKHJA_01508	LNHGNBFL_01427	PELJHAEJ_01428	KGOLFBHA_01505
hit	hit	Protein hit	4	4	1.0	1	2264				423	423	423.0	OFGNKHJA_00902	LNHGNBFL_02031	PELJHAEJ_02031	KGOLFBHA_00901
adhR_2	adhR_2	HTH-type transcriptional regulator AdhR	4	4	1.0	1	2263				423	423	423.0	OFGNKHJA_00569	LNHGNBFL_02361	PELJHAEJ_02365	KGOLFBHA_00570
mhqR	mhqR	HTH-type transcriptional regulator MhqR	4	4	1.0	1	2262				423	423	423.0	OFGNKHJA_00320	LNHGNBFL_02609	PELJHAEJ_02613	KGOLFBHA_00321
group_608		hypothetical protein	4	4	1.0	1	2261				423	423	423.0	OFGNKHJA_00095	LNHGNBFL_02835	PELJHAEJ_02839	KGOLFBHA_00095
rplK	rplK	50S ribosomal protein L11	4	4	1.0	1	2260				426	426	426.0	OFGNKHJA_02898	LNHGNBFL_00035	PELJHAEJ_00040	KGOLFBHA_02896
group_607		Acetyltransferase	4	4	1.0	1	2259				426	426	426.0	OFGNKHJA_02755	LNHGNBFL_00178	PELJHAEJ_00183	KGOLFBHA_02753
group_606		hypothetical protein	4	4	1.0	1	2258				426	426	426.0	OFGNKHJA_02712	LNHGNBFL_00221	PELJHAEJ_00226	KGOLFBHA_02710
badR	badR	Transcriptional activatory protein BadR	4	4	1.0	1	2257				426	426	426.0	OFGNKHJA_02151	LNHGNBFL_00781	PELJHAEJ_00786	KGOLFBHA_02149
zur	zur	Zinc-specific metallo-regulatory protein	4	4	1.0	1	2256				426	426	426.0	OFGNKHJA_01704	LNHGNBFL_01231	PELJHAEJ_01232	KGOLFBHA_01701
arsC	arsC	Arsenate reductase	4	4	1.0	1	2255				426	426	426.0	OFGNKHJA_00888	LNHGNBFL_02045	PELJHAEJ_02045	KGOLFBHA_00887
mrpB	mrpB	Na(+)/H(+) antiporter subunit B	4	4	1.0	1	2254				426	426	426.0	OFGNKHJA_00785	LNHGNBFL_02146	PELJHAEJ_02150	KGOLFBHA_00784
group_605		hypothetical protein	4	4	1.0	1	2253				426	426	426.0	OFGNKHJA_00162	LNHGNBFL_02767	PELJHAEJ_02771	KGOLFBHA_00163
yhaI	yhaI	Inner membrane protein YhaI	4	4	1.0	1	2252				429	429	429.0	OFGNKHJA_02456	LNHGNBFL_00476	PELJHAEJ_00481	KGOLFBHA_02454
group_604		hypothetical protein	4	4	1.0	1	2251				429	429	429.0	OFGNKHJA_02424	LNHGNBFL_00508	PELJHAEJ_00513	KGOLFBHA_02422
group_603		hypothetical protein	4	4	1.0	1	2250				429	429	429.0	OFGNKHJA_02155	LNHGNBFL_00777	PELJHAEJ_00782	KGOLFBHA_02153
group_602		hypothetical protein	4	4	1.0	1	2249				429	429	429.0	OFGNKHJA_01516	LNHGNBFL_01419	PELJHAEJ_01420	KGOLFBHA_01513
mntR	mntR	Transcriptional regulator MntR	4	4	1.0	1	2248				429	429	429.0	OFGNKHJA_01253	LNHGNBFL_01678	PELJHAEJ_01678	KGOLFBHA_01253
group_601		hypothetical protein	4	4	1.0	1	2247				429	429	429.0	OFGNKHJA_00108	LNHGNBFL_02822	PELJHAEJ_02826	KGOLFBHA_00108
yugI_1	yugI_1	General stress protein 13	4	4	1.0	1	2246				429	429	429.0	OFGNKHJA_00011	LNHGNBFL_02919	PELJHAEJ_02923	KGOLFBHA_00011
group_600		Putative glycerol transporter	4	4	1.0	1	2245				432	432	432.0	OFGNKHJA_02793	LNHGNBFL_00140	PELJHAEJ_00145	KGOLFBHA_02791
group_599		hypothetical protein	4	4	1.0	1	2244				432	432	432.0	OFGNKHJA_02330	LNHGNBFL_00602	PELJHAEJ_00607	KGOLFBHA_02328
pduV	pduV	Propanediol utilization protein PduV	4	4	1.0	1	2243				432	432	432.0	OFGNKHJA_02011	LNHGNBFL_00921	PELJHAEJ_00926	KGOLFBHA_02009
group_598		hypothetical protein	4	4	1.0	1	2242				432	432	432.0	OFGNKHJA_01496	LNHGNBFL_01439	PELJHAEJ_01440	KGOLFBHA_01493
yueI	yueI	putative protein YueI	4	4	1.0	1	2241				432	432	432.0	OFGNKHJA_01158	LNHGNBFL_01773	PELJHAEJ_01773	KGOLFBHA_01158
mraZ	mraZ	Transcriptional regulator MraZ	4	4	1.0	1	2240				432	432	432.0	OFGNKHJA_01086	LNHGNBFL_01845	PELJHAEJ_01845	KGOLFBHA_01086
group_597		Putative universal stress protein	4	4	1.0	1	2239				435	435	435.0	OFGNKHJA_02620	LNHGNBFL_00312	PELJHAEJ_00317	KGOLFBHA_02618
manX_3	manX_3	PTS system mannose-specific EIIAB component	4	4	1.0	1	2238				435	435	435.0	OFGNKHJA_02364	LNHGNBFL_00568	PELJHAEJ_00573	KGOLFBHA_02362
group_596		Acetyltransferase	4	4	1.0	1	2237				435	435	435.0	OFGNKHJA_02164	LNHGNBFL_00768	PELJHAEJ_00773	KGOLFBHA_02162
fabZ	fabZ	3-hydroxyacyl-[acyl-carrier-protein] dehydratase FabZ	4	4	1.0	1	2236				435	435	435.0	OFGNKHJA_00640	LNHGNBFL_02291	PELJHAEJ_02295	KGOLFBHA_00639
rplP	rplP	50S ribosomal protein L16	4	4	1.0	1	2235				435	435	435.0	OFGNKHJA_00538	LNHGNBFL_02392	PELJHAEJ_02396	KGOLFBHA_00539
group_595		hypothetical protein	4	4	1.0	1	2234				435	435	435.0	OFGNKHJA_00524	LNHGNBFL_02406	PELJHAEJ_02410	KGOLFBHA_00525
ulaC	ulaC	Ascorbate-specific PTS system EIIA component	4	4	1.0	1	2233				435	435	435.0	OFGNKHJA_00513	LNHGNBFL_02417	PELJHAEJ_02421	KGOLFBHA_00514
yxxD	yxxD	Antitoxin YxxD	4	4	1.0	1	2232				435	435	435.0	OFGNKHJA_00214	LNHGNBFL_02715	PELJHAEJ_02719	KGOLFBHA_00215
group_594		hypothetical protein	4	4	1.0	1	2231				438	438	438.0	OFGNKHJA_02033	LNHGNBFL_00899	PELJHAEJ_00904	KGOLFBHA_02031
ccmK_2	ccmK_2	Carbon dioxide-concentrating mechanism protein CcmK	4	4	1.0	1	2230				438	438	438.0	OFGNKHJA_01998	LNHGNBFL_00934	PELJHAEJ_00939	KGOLFBHA_01996
adhR_3	adhR_3	HTH-type transcriptional regulator AdhR	4	4	1.0	1	2229				438	438	438.0	OFGNKHJA_01671	LNHGNBFL_01264	PELJHAEJ_01265	KGOLFBHA_01668
group_593		hypothetical protein	4	4	1.0	1	2228				438	438	438.0	OFGNKHJA_01525	LNHGNBFL_01410	PELJHAEJ_01411	KGOLFBHA_01522
msrB	msrB	Peptide methionine sulfoxide reductase MsrB	4	4	1.0	1	2227				438	438	438.0	OFGNKHJA_01272	LNHGNBFL_01659	PELJHAEJ_01659	KGOLFBHA_01272
group_592		Flavodoxin	4	4	1.0	1	2226				438	438	438.0	OFGNKHJA_00966	LNHGNBFL_01965	PELJHAEJ_01965	KGOLFBHA_00965
yfdG	yfdG	Prophage bactoprenol-linked glucose translocase	4	4	1.0	1	2225				438	438	438.0	OFGNKHJA_00615	LNHGNBFL_02316	PELJHAEJ_02320	KGOLFBHA_00614
rplM	rplM	50S ribosomal protein L13	4	4	1.0	1	2224				438	438	438.0	OFGNKHJA_00566	LNHGNBFL_02364	PELJHAEJ_02368	KGOLFBHA_00567
group_591		hypothetical protein	4	4	1.0	1	2223				438	438	438.0	OFGNKHJA_00208	LNHGNBFL_02721	PELJHAEJ_02725	KGOLFBHA_00209
group_590		hypothetical protein	4	4	1.0	1	2222				441	441	441.0	OFGNKHJA_02476	LNHGNBFL_00456	PELJHAEJ_00461	KGOLFBHA_02474
ybiA	ybiA	N-glycosidase YbiA	4	4	1.0	1	2221				441	441	441.0	OFGNKHJA_02244	LNHGNBFL_00688	PELJHAEJ_00693	KGOLFBHA_02242
group_589		hypothetical protein	4	4	1.0	1	2220				441	441	441.0	OFGNKHJA_01693	LNHGNBFL_01242	PELJHAEJ_01243	KGOLFBHA_01690
yusO	yusO	putative HTH-type transcriptional regulator YusO	4	4	1.0	1	2219				441	441	441.0	OFGNKHJA_01533	LNHGNBFL_01402	PELJHAEJ_01403	KGOLFBHA_01530
perR	perR	Peroxide operon regulator	4	4	1.0	1	2218				441	441	441.0	OFGNKHJA_01450	LNHGNBFL_01482	PELJHAEJ_01483	KGOLFBHA_01449
rplO	rplO	50S ribosomal protein L15	4	4	1.0	1	2217				441	441	441.0	OFGNKHJA_00550	LNHGNBFL_02380	PELJHAEJ_02384	KGOLFBHA_00551
rpiB_1	rpiB_1	Ribose-5-phosphate isomerase B	4	4	1.0	1	2216				441	441	441.0	OFGNKHJA_00495	LNHGNBFL_02435	PELJHAEJ_02439	KGOLFBHA_00496
group_588		hypothetical protein	4	4	1.0	1	2215				444	444	444.0	OFGNKHJA_02882	LNHGNBFL_00051	PELJHAEJ_00056	KGOLFBHA_02880
group_587		hypothetical protein	4	4	1.0	1	2214				444	444	444.0	OFGNKHJA_02612	LNHGNBFL_00320	PELJHAEJ_00325	KGOLFBHA_02610
yycN	yycN	putative N-acetyltransferase YycN	4	4	1.0	1	2213				444	444	444.0	OFGNKHJA_02512	LNHGNBFL_00420	PELJHAEJ_00425	KGOLFBHA_02510
yjaB	yjaB	putative N-acetyltransferase YjaB	4	4	1.0	1	2212				444	444	444.0	OFGNKHJA_02031	LNHGNBFL_00901	PELJHAEJ_00906	KGOLFBHA_02029
eutQ	eutQ	Ethanolamine utilization protein EutQ	4	4	1.0	1	2211				444	444	444.0	OFGNKHJA_01969	LNHGNBFL_00963	PELJHAEJ_00968	KGOLFBHA_01967
ndk	ndk	Nucleoside diphosphate kinase	4	4	1.0	1	2210				444	444	444.0	OFGNKHJA_01201	LNHGNBFL_01730	PELJHAEJ_01730	KGOLFBHA_01201
group_586		hypothetical protein	4	4	1.0	1	2209				444	444	444.0	OFGNKHJA_00843	LNHGNBFL_02090	PELJHAEJ_02090	KGOLFBHA_00842
bltD_1	bltD_1	Spermine/spermidine acetyltransferase	4	4	1.0	1	2208				444	444	444.0	OFGNKHJA_00764	LNHGNBFL_02167	PELJHAEJ_02171	KGOLFBHA_00763
sufU	sufU	Zinc-dependent sulfurtransferase SufU	4	4	1.0	1	2207				444	444	444.0	OFGNKHJA_00755	LNHGNBFL_02176	PELJHAEJ_02180	KGOLFBHA_00754
group_585		hypothetical protein	4	4	1.0	1	2206				444	444	444.0	OFGNKHJA_00425	LNHGNBFL_02504	PELJHAEJ_02508	KGOLFBHA_00426
group_584		hypothetical protein	4	4	1.0	1	2205				444	444	444.0	OFGNKHJA_00080	LNHGNBFL_02850	PELJHAEJ_02854	KGOLFBHA_00080
rpiB_3	rpiB_3	Ribose-5-P isomerase B	4	4	1.0	1	2204				447	447	447.0	OFGNKHJA_02798	LNHGNBFL_00135	PELJHAEJ_00140	KGOLFBHA_02796
fruA_9	fruA_9	PTS system fructose-specific EIIABC component	4	4	1.0	1	2203				447	447	447.0	OFGNKHJA_02785	LNHGNBFL_00148	PELJHAEJ_00153	KGOLFBHA_02783
group_583		hypothetical protein	4	4	1.0	1	2202				447	447	447.0	OFGNKHJA_02706	LNHGNBFL_00227	PELJHAEJ_00232	KGOLFBHA_02704
yqeY	yqeY	putative protein YqeY	4	4	1.0	1	2201				447	447	447.0	OFGNKHJA_01681	LNHGNBFL_01254	PELJHAEJ_01255	KGOLFBHA_01678
group_582		Flavodoxin	4	4	1.0	1	2200				447	447	447.0	OFGNKHJA_01423	LNHGNBFL_01509	PELJHAEJ_01510	KGOLFBHA_01422
group_581		hypothetical protein	4	4	1.0	1	2199				447	447	447.0	OFGNKHJA_00456	LNHGNBFL_02473	PELJHAEJ_02477	KGOLFBHA_00457
cmtB	cmtB	Mannitol-specific cryptic phosphotransferase enzyme IIA component	4	4	1.0	1	2198				447	447	447.0	OFGNKHJA_00352	LNHGNBFL_02577	PELJHAEJ_02581	KGOLFBHA_00353
rplI	rplI	50S ribosomal protein L9	4	4	1.0	1	2197				447	447	447.0	OFGNKHJA_00228	LNHGNBFL_02701	PELJHAEJ_02705	KGOLFBHA_00229
group_580		hypothetical protein	4	4	1.0	1	2196				450	450	450.0	OFGNKHJA_02757	LNHGNBFL_00176	PELJHAEJ_00181	KGOLFBHA_02755
rpiB_2	rpiB_2	Ribose-5-phosphate isomerase B	4	4	1.0	1	2195				450	450	450.0	OFGNKHJA_02637	LNHGNBFL_00295	PELJHAEJ_00300	KGOLFBHA_02635
group_579		hypothetical protein	4	4	1.0	1	2194				450	450	450.0	OFGNKHJA_01946	LNHGNBFL_00986	PELJHAEJ_00991	KGOLFBHA_01944
argR	argR	Arginine repressor	4	4	1.0	1	2193				450	450	450.0	OFGNKHJA_01783	LNHGNBFL_01152	PELJHAEJ_01153	KGOLFBHA_01780
group_578		hypothetical protein	4	4	1.0	1	2192				450	450	450.0	OFGNKHJA_01073	LNHGNBFL_01858	PELJHAEJ_01858	KGOLFBHA_01073
ywiB	ywiB	putative beta-barrel protein YwiB	4	4	1.0	1	2191				450	450	450.0	OFGNKHJA_00603	LNHGNBFL_02328	PELJHAEJ_02332	KGOLFBHA_00602
slyA	slyA	Transcriptional regulator SlyA	4	4	1.0	1	2190				450	450	450.0	OFGNKHJA_00423	LNHGNBFL_02506	PELJHAEJ_02510	KGOLFBHA_00424
fruA_3	fruA_3	PTS system fructose-specific EIIABC component	4	4	1.0	1	2189				453	453	453.0	OFGNKHJA_02505	LNHGNBFL_00427	PELJHAEJ_00432	KGOLFBHA_02503
ykuL	ykuL	CBS domain-containing protein YkuL	4	4	1.0	1	2188				453	453	453.0	OFGNKHJA_02131	LNHGNBFL_00801	PELJHAEJ_00806	KGOLFBHA_02129
marR	marR	Multiple antibiotic resistance protein MarR	4	4	1.0	1	2187				453	453	453.0	OFGNKHJA_01932	LNHGNBFL_01000	PELJHAEJ_01005	KGOLFBHA_01930
dtd	dtd	D-aminoacyl-tRNA deacylase	4	4	1.0	1	2186				453	453	453.0	OFGNKHJA_01627	LNHGNBFL_01308	PELJHAEJ_01309	KGOLFBHA_01624
fur	fur	Ferric uptake regulation protein	4	4	1.0	1	2185				453	453	453.0	OFGNKHJA_01174	LNHGNBFL_01757	PELJHAEJ_01757	KGOLFBHA_01174
group_577		hypothetical protein	4	4	1.0	1	2184				456	456	456.0	OFGNKHJA_02517	LNHGNBFL_00415	PELJHAEJ_00420	KGOLFBHA_02515
ypdB	ypdB	Transcriptional regulatory protein YpdB	4	4	1.0	1	2183				456	456	456.0	OFGNKHJA_02156	LNHGNBFL_00776	PELJHAEJ_00781	KGOLFBHA_02154
group_576		hypothetical protein	4	4	1.0	1	2182				456	456	456.0	OFGNKHJA_02030	LNHGNBFL_00902	PELJHAEJ_00907	KGOLFBHA_02028
group_575		hypothetical protein	4	4	1.0	1	2181				456	456	456.0	OFGNKHJA_01548	LNHGNBFL_01387	PELJHAEJ_01388	KGOLFBHA_01545
group_574		hypothetical protein	4	4	1.0	1	2180				456	456	456.0	OFGNKHJA_01043	LNHGNBFL_01888	PELJHAEJ_01888	KGOLFBHA_01043
ohrR	ohrR	Organic hydroperoxide resistance transcriptional regulator	4	4	1.0	1	2179				456	456	456.0	OFGNKHJA_00918	LNHGNBFL_02015	PELJHAEJ_02015	KGOLFBHA_00917
ywlF	ywlF	Putative sugar phosphate isomerase YwlF	4	4	1.0	1	2178				456	456	456.0	OFGNKHJA_00483	LNHGNBFL_02447	PELJHAEJ_02451	KGOLFBHA_00484
adhR_1	adhR_1	HTH-type transcriptional regulator AdhR	4	4	1.0	1	2177				456	456	456.0	OFGNKHJA_00421	LNHGNBFL_02508	PELJHAEJ_02512	KGOLFBHA_00422
ctsr	ctsr	Transcriptional regulator CtsR	4	4	1.0	1	2176				459	459	459.0	OFGNKHJA_02916	LNHGNBFL_00017	PELJHAEJ_00022	KGOLFBHA_02914
manP_4	manP_4	PTS system mannose-specific EIIBCA component	4	4	1.0	1	2175				459	459	459.0	OFGNKHJA_02743	LNHGNBFL_00190	PELJHAEJ_00195	KGOLFBHA_02741
group_573		hypothetical protein	4	4	1.0	1	2174				459	459	459.0	OFGNKHJA_02622	LNHGNBFL_00310	PELJHAEJ_00315	KGOLFBHA_02620
group_572		hypothetical protein	4	4	1.0	1	2173				459	459	459.0	OFGNKHJA_02559	LNHGNBFL_00373	PELJHAEJ_00378	KGOLFBHA_02557
group_571		hypothetical protein	4	4	1.0	1	2172				459	459	459.0	OFGNKHJA_02343	LNHGNBFL_00589	PELJHAEJ_00594	KGOLFBHA_02341
yfkJ	yfkJ	Low molecular weight protein-tyrosine-phosphatase YfkJ	4	4	1.0	1	2171				459	459	459.0	OFGNKHJA_02202	LNHGNBFL_00730	PELJHAEJ_00735	KGOLFBHA_02200
group_570		hypothetical protein	4	4	1.0	1	2170				459	459	459.0	OFGNKHJA_02189	LNHGNBFL_00743	PELJHAEJ_00748	KGOLFBHA_02187
group_569		hypothetical protein	4	4	1.0	1	2169				459	459	459.0	OFGNKHJA_01390	LNHGNBFL_01542	PELJHAEJ_01543	KGOLFBHA_01389
sepF	sepF	Cell division protein SepF	4	4	1.0	1	2168				459	459	459.0	OFGNKHJA_01098	LNHGNBFL_01833	PELJHAEJ_01833	KGOLFBHA_01098
group_568		hypothetical protein	4	4	1.0	1	2167				462	462	462.0	OFGNKHJA_02350	LNHGNBFL_00582	PELJHAEJ_00587	KGOLFBHA_02348
group_567		hypothetical protein	4	4	1.0	1	2166				462	462	462.0	OFGNKHJA_01892	LNHGNBFL_01043	PELJHAEJ_01044	KGOLFBHA_01889
group_566		hypothetical protein	4	4	1.0	1	2165				462	462	462.0	OFGNKHJA_01581	LNHGNBFL_01354	PELJHAEJ_01355	KGOLFBHA_01578
dut	dut	Deoxyuridine 5'-triphosphate nucleotidohydrolase	4	4	1.0	1	2164				462	462	462.0	OFGNKHJA_01442	LNHGNBFL_01490	PELJHAEJ_01491	KGOLFBHA_01441
tsaE	tsaE	tRNA threonylcarbamoyladenosine biosynthesis protein TsaE	4	4	1.0	1	2163				462	462	462.0	OFGNKHJA_01050	LNHGNBFL_01881	PELJHAEJ_01881	KGOLFBHA_01050
yvbK	yvbK	putative N-acetyltransferase YvbK	4	4	1.0	1	2162				462	462	462.0	OFGNKHJA_01008	LNHGNBFL_01923	PELJHAEJ_01923	KGOLFBHA_01007
group_565		hypothetical protein	4	4	1.0	1	2161				462	462	462.0	OFGNKHJA_00426	LNHGNBFL_02503	PELJHAEJ_02507	KGOLFBHA_00427
group_564		hypothetical protein	4	4	1.0	1	2160				462	462	462.0	OFGNKHJA_00295	LNHGNBFL_02634	PELJHAEJ_02638	KGOLFBHA_00296
group_563		hypothetical protein	4	4	1.0	1	2159				462	462	462.0	OFGNKHJA_00110	LNHGNBFL_02820	PELJHAEJ_02824	KGOLFBHA_00110
yehR	yehR	putative lipoprotein YehR	4	4	1.0	1	2158				462	462	462.0	OFGNKHJA_00022	LNHGNBFL_02908	PELJHAEJ_02912	KGOLFBHA_00022
fruA_5	fruA_5	PTS system fructose-specific EIIABC component	4	4	1.0	1	2157				465	465	465.0	OFGNKHJA_02719	LNHGNBFL_00214	PELJHAEJ_00219	KGOLFBHA_02717
group_562		hypothetical protein	4	4	1.0	1	2156				465	465	465.0	OFGNKHJA_02425	LNHGNBFL_00507	PELJHAEJ_00512	KGOLFBHA_02423
group_561		hypothetical protein	4	4	1.0	1	2155				465	465	465.0	OFGNKHJA_01891	LNHGNBFL_01044	PELJHAEJ_01045	KGOLFBHA_01888
nrdR	nrdR	Transcriptional repressor NrdR	4	4	1.0	1	2154				465	465	465.0	OFGNKHJA_01587	LNHGNBFL_01348	PELJHAEJ_01349	KGOLFBHA_01584
group_560		Putative universal stress protein	4	4	1.0	1	2153				465	465	465.0	OFGNKHJA_01569	LNHGNBFL_01366	PELJHAEJ_01367	KGOLFBHA_01566
lspA	lspA	Lipoprotein signal peptidase	4	4	1.0	1	2152				465	465	465.0	OFGNKHJA_01287	LNHGNBFL_01644	PELJHAEJ_01644	KGOLFBHA_01287
smpB	smpB	SsrA-binding protein	4	4	1.0	1	2151				465	465	465.0	OFGNKHJA_00717	LNHGNBFL_02214	PELJHAEJ_02218	KGOLFBHA_00716
mtlF	mtlF	Mannitol-specific phosphotransferase enzyme IIA component	4	4	1.0	1	2150				465	465	465.0	OFGNKHJA_00490	LNHGNBFL_02440	PELJHAEJ_02444	KGOLFBHA_00491
group_559		hypothetical protein	4	4	1.0	1	2149				465	465	465.0	OFGNKHJA_00450	LNHGNBFL_02479	PELJHAEJ_02483	KGOLFBHA_00451
group_558		hypothetical protein	4	4	1.0	1	2148				468	468	468.0	OFGNKHJA_02820	LNHGNBFL_00113	PELJHAEJ_00118	KGOLFBHA_02818
ywnA	ywnA	Putative HTH-type transcriptional regulator YwnA	4	4	1.0	1	2147				468	468	468.0	OFGNKHJA_02690	LNHGNBFL_00243	PELJHAEJ_00248	KGOLFBHA_02688
gatA_4	gatA_4	PTS system galactitol-specific EIIA component	4	4	1.0	1	2146				468	468	468.0	OFGNKHJA_02632	LNHGNBFL_00300	PELJHAEJ_00305	KGOLFBHA_02630
group_557		hypothetical protein	4	4	1.0	1	2145				468	468	468.0	OFGNKHJA_02368	LNHGNBFL_00564	PELJHAEJ_00569	KGOLFBHA_02366
group_556		hypothetical protein	4	4	1.0	1	2144				468	468	468.0	OFGNKHJA_02247	LNHGNBFL_00685	PELJHAEJ_00690	KGOLFBHA_02245
group_555		hypothetical protein	4	4	1.0	1	2143				468	468	468.0	OFGNKHJA_02175	LNHGNBFL_00757	PELJHAEJ_00762	KGOLFBHA_02173
group_554		hypothetical protein	4	4	1.0	1	2142				468	468	468.0	OFGNKHJA_01947	LNHGNBFL_00985	PELJHAEJ_00990	KGOLFBHA_01945
luxS	luxS	S-ribosylhomocysteine lyase	4	4	1.0	1	2141				468	468	468.0	OFGNKHJA_01860	LNHGNBFL_01075	PELJHAEJ_01076	KGOLFBHA_01857
rimP	rimP	Ribosome maturation factor RimP	4	4	1.0	1	2140				468	468	468.0	OFGNKHJA_01829	LNHGNBFL_01106	PELJHAEJ_01107	KGOLFBHA_01826
group_553		hypothetical protein	4	4	1.0	1	2139				468	468	468.0	OFGNKHJA_01808	LNHGNBFL_01127	PELJHAEJ_01128	KGOLFBHA_01805
group_552		putative phosphotransferase enzyme IIB component	4	4	1.0	1	2138				468	468	468.0	OFGNKHJA_01135	LNHGNBFL_01796	PELJHAEJ_01796	KGOLFBHA_01135
gatA_1	gatA_1	PTS system galactitol-specific EIIA component	4	4	1.0	1	2137				468	468	468.0	OFGNKHJA_01028	LNHGNBFL_01903	PELJHAEJ_01903	KGOLFBHA_01027
group_551		hypothetical protein	4	4	1.0	1	2136				471	471	471.0	OFGNKHJA_02899	LNHGNBFL_00034	PELJHAEJ_00039	KGOLFBHA_02897
group_550		hypothetical protein	4	4	1.0	1	2135				471	471	471.0	OFGNKHJA_02307	LNHGNBFL_00625	PELJHAEJ_00630	KGOLFBHA_02305
dps	dps	DNA protection during starvation protein	4	4	1.0	1	2134				471	471	471.0	OFGNKHJA_02198	LNHGNBFL_00734	PELJHAEJ_00739	KGOLFBHA_02196
group_549		hypothetical protein	4	4	1.0	1	2133				471	471	471.0	OFGNKHJA_02021	LNHGNBFL_00911	PELJHAEJ_00916	KGOLFBHA_02019
merR1	merR1	Mercuric resistance operon regulatory protein	4	4	1.0	1	2132				471	471	471.0	OFGNKHJA_01344	LNHGNBFL_01588	PELJHAEJ_01588	KGOLFBHA_01343
group_548		hypothetical protein	4	4	1.0	1	2131				471	471	471.0	OFGNKHJA_00821	LNHGNBFL_02112	PELJHAEJ_02112	KGOLFBHA_00820
rpsG	rpsG	30S ribosomal protein S7	4	4	1.0	1	2130				471	471	471.0	OFGNKHJA_00503	LNHGNBFL_02427	PELJHAEJ_02431	KGOLFBHA_00504
group_547		Putative universal stress protein	4	4	1.0	1	2129				471	471	471.0	OFGNKHJA_00484	LNHGNBFL_02446	PELJHAEJ_02450	KGOLFBHA_00485
tadA_1	tadA_1	tRNA-specific adenosine deaminase	4	4	1.0	1	2128				471	471	471.0	OFGNKHJA_00436	LNHGNBFL_02493	PELJHAEJ_02497	KGOLFBHA_00437
group_546		hypothetical protein	4	4	1.0	1	2127				471	471	471.0	OFGNKHJA_00290	LNHGNBFL_02639	PELJHAEJ_02643	KGOLFBHA_00291
ispF	ispF	2-C-methyl-D-erythritol 24-cyclodiphosphate synthase	4	4	1.0	1	2126				474	474	474.0	OFGNKHJA_02909	LNHGNBFL_00024	PELJHAEJ_00029	KGOLFBHA_02907
group_545		hypothetical protein	4	4	1.0	1	2125				474	474	474.0	OFGNKHJA_02344	LNHGNBFL_00588	PELJHAEJ_00593	KGOLFBHA_02342
rsbW	rsbW	Serine-protein kinase RsbW	4	4	1.0	1	2124				474	474	474.0	OFGNKHJA_02252	LNHGNBFL_00680	PELJHAEJ_00685	KGOLFBHA_02250
group_544		hypothetical protein	4	4	1.0	1	2123				474	474	474.0	OFGNKHJA_02034	LNHGNBFL_00898	PELJHAEJ_00903	KGOLFBHA_02032
group_543		hypothetical protein	4	4	1.0	1	2122				474	474	474.0	OFGNKHJA_01915	LNHGNBFL_01017	PELJHAEJ_01022	KGOLFBHA_01913
ytkD	ytkD	Putative 8-oxo-dGTP diphosphatase YtkD	4	4	1.0	1	2121				474	474	474.0	OFGNKHJA_01480	LNHGNBFL_01455	PELJHAEJ_01456	KGOLFBHA_01477
aroK	aroK	Shikimate kinase	4	4	1.0	1	2120				474	474	474.0	OFGNKHJA_01384	LNHGNBFL_01548	PELJHAEJ_01549	KGOLFBHA_01383
group_542		hypothetical protein	4	4	1.0	1	2119				474	474	474.0	OFGNKHJA_01227	LNHGNBFL_01704	PELJHAEJ_01704	KGOLFBHA_01227
mngA_2	mngA_2	PTS system 2-O-alpha-mannosyl-D-glycerate-specific EIIABC component	4	4	1.0	1	2118				474	474	474.0	OFGNKHJA_00982	LNHGNBFL_01949	PELJHAEJ_01949	KGOLFBHA_00981
mnaT	mnaT	L-amino acid N-acyltransferase MnaT	4	4	1.0	1	2117				474	474	474.0	OFGNKHJA_00978	LNHGNBFL_01953	PELJHAEJ_01953	KGOLFBHA_00977
group_541		hypothetical protein	4	4	1.0	1	2116				474	474	474.0	OFGNKHJA_00778	LNHGNBFL_02153	PELJHAEJ_02157	KGOLFBHA_00777
ybaK	ybaK	Cys-tRNA(Pro)/Cys-tRNA(Cys) deacylase YbaK	4	4	1.0	1	2115				477	477	477.0	OFGNKHJA_02357	LNHGNBFL_00575	PELJHAEJ_00580	KGOLFBHA_02355
group_540		hypothetical protein	4	4	1.0	1	2114				477	477	477.0	OFGNKHJA_02265	LNHGNBFL_00667	PELJHAEJ_00672	KGOLFBHA_02263
mutX	mutX	8-oxo-dGTP diphosphatase	4	4	1.0	1	2113				477	477	477.0	OFGNKHJA_01903	LNHGNBFL_01032	PELJHAEJ_01033	KGOLFBHA_01900
group_539		hypothetical protein	4	4	1.0	1	2112				477	477	477.0	OFGNKHJA_00938	LNHGNBFL_01995	PELJHAEJ_01995	KGOLFBHA_00937
group_538		hypothetical protein	4	4	1.0	1	2111				477	477	477.0	OFGNKHJA_00580	LNHGNBFL_02351	PELJHAEJ_02355	KGOLFBHA_00579
rlmH	rlmH	Ribosomal RNA large subunit methyltransferase H	4	4	1.0	1	2110				480	480	480.0	OFGNKHJA_02846	LNHGNBFL_00087	PELJHAEJ_00092	KGOLFBHA_02844
group_537		hypothetical protein	4	4	1.0	1	2109				480	480	480.0	OFGNKHJA_02654	LNHGNBFL_00278	PELJHAEJ_00283	KGOLFBHA_02652
group_536		hypothetical protein	4	4	1.0	1	2108				480	480	480.0	OFGNKHJA_02400	LNHGNBFL_00532	PELJHAEJ_00537	KGOLFBHA_02398
gpx1	gpx1	Hydroperoxy fatty acid reductase gpx1	4	4	1.0	1	2107				480	480	480.0	OFGNKHJA_02157	LNHGNBFL_00775	PELJHAEJ_00780	KGOLFBHA_02155
ogt	ogt	Methylated-DNA--protein-cysteine methyltransferase constitutive	4	4	1.0	1	2106				480	480	480.0	OFGNKHJA_02144	LNHGNBFL_00788	PELJHAEJ_00793	KGOLFBHA_02142
sirC	sirC	Precorrin-2 dehydrogenase	4	4	1.0	1	2105				480	480	480.0	OFGNKHJA_02015	LNHGNBFL_00917	PELJHAEJ_00922	KGOLFBHA_02013
group_535		hypothetical protein	4	4	1.0	1	2104				480	480	480.0	OFGNKHJA_01994	LNHGNBFL_00938	PELJHAEJ_00943	KGOLFBHA_01992
group_534		hypothetical protein	4	4	1.0	1	2103				480	480	480.0	OFGNKHJA_01817	LNHGNBFL_01118	PELJHAEJ_01119	KGOLFBHA_01814
accB	accB	Biotin carboxyl carrier protein of acetyl-CoA carboxylase	4	4	1.0	1	2102				480	480	480.0	OFGNKHJA_01794	LNHGNBFL_01141	PELJHAEJ_01142	KGOLFBHA_01791
rimI	rimI	Ribosomal-protein-alanine acetyltransferase	4	4	1.0	1	2101				480	480	480.0	OFGNKHJA_01052	LNHGNBFL_01879	PELJHAEJ_01879	KGOLFBHA_01052
mrpE	mrpE	Na(+)/H(+) antiporter subunit E	4	4	1.0	1	2100				480	480	480.0	OFGNKHJA_00782	LNHGNBFL_02149	PELJHAEJ_02153	KGOLFBHA_00781
group_533		hypothetical protein	4	4	1.0	1	2099				480	480	480.0	OFGNKHJA_00500	LNHGNBFL_02430	PELJHAEJ_02434	KGOLFBHA_00501
group_532		hypothetical protein	4	4	1.0	1	2098				480	480	480.0	OFGNKHJA_00097	LNHGNBFL_02833	PELJHAEJ_02837	KGOLFBHA_00097
folK	folK	2-amino-4-hydroxy-6-hydroxymethyldihydropteridine pyrophosphokinase	4	4	1.0	1	2097				480	480	480.0	OFGNKHJA_00003	LNHGNBFL_02927	PELJHAEJ_02931	KGOLFBHA_00003
group_531		hypothetical protein	4	4	1.0	1	2096				483	483	483.0	OFGNKHJA_02744	LNHGNBFL_00189	PELJHAEJ_00194	KGOLFBHA_02742
group_530		hypothetical protein	4	4	1.0	1	2095				483	483	483.0	OFGNKHJA_02710	LNHGNBFL_00223	PELJHAEJ_00228	KGOLFBHA_02708
group_529		hypothetical protein	4	4	1.0	1	2094				483	483	483.0	OFGNKHJA_02530	LNHGNBFL_00402	PELJHAEJ_00407	KGOLFBHA_02528
group_528		hypothetical protein	4	4	1.0	1	2093				483	483	483.0	OFGNKHJA_02264	LNHGNBFL_00668	PELJHAEJ_00673	KGOLFBHA_02262
moaC	moaC	Cyclic pyranopterin monophosphate synthase	4	4	1.0	1	2092				483	483	483.0	OFGNKHJA_02094	LNHGNBFL_00838	PELJHAEJ_00843	KGOLFBHA_02092
greA	greA	Transcription elongation factor GreA	4	4	1.0	1	2091				483	483	483.0	OFGNKHJA_01653	LNHGNBFL_01282	PELJHAEJ_01283	KGOLFBHA_01650
dfrA	dfrA	Dihydrofolate reductase	4	4	1.0	1	2090				483	483	483.0	OFGNKHJA_01257	LNHGNBFL_01674	PELJHAEJ_01674	KGOLFBHA_01257
coaD	coaD	Phosphopantetheine adenylyltransferase	4	4	1.0	1	2089				483	483	483.0	OFGNKHJA_01076	LNHGNBFL_01855	PELJHAEJ_01855	KGOLFBHA_01076
adaB	adaB	Methylated-DNA--protein-cysteine methyltransferase inducible	4	4	1.0	1	2088				483	483	483.0	OFGNKHJA_00876	LNHGNBFL_02057	PELJHAEJ_02057	KGOLFBHA_00875
group_527		hypothetical protein	4	4	1.0	1	2087				483	483	483.0	OFGNKHJA_00511	LNHGNBFL_02419	PELJHAEJ_02423	KGOLFBHA_00512
manX_4	manX_4	PTS system mannose-specific EIIAB component	4	4	1.0	1	2086				486	486	486.0	OFGNKHJA_02365	LNHGNBFL_00567	PELJHAEJ_00572	KGOLFBHA_02363
group_526		hypothetical protein	4	4	1.0	1	2085				486	486	486.0	OFGNKHJA_02243	LNHGNBFL_00689	PELJHAEJ_00694	KGOLFBHA_02241
mobB	mobB	Molybdopterin-guanine dinucleotide biosynthesis adapter protein	4	4	1.0	1	2084				486	486	486.0	OFGNKHJA_02097	LNHGNBFL_00835	PELJHAEJ_00840	KGOLFBHA_02095
yslB	yslB	putative protein YslB	4	4	1.0	1	2083				486	486	486.0	OFGNKHJA_01921	LNHGNBFL_01011	PELJHAEJ_01016	KGOLFBHA_01919
ybeY	ybeY	Endoribonuclease YbeY	4	4	1.0	1	2082				486	486	486.0	OFGNKHJA_01684	LNHGNBFL_01251	PELJHAEJ_01252	KGOLFBHA_01681
group_525		hypothetical protein	4	4	1.0	1	2081				486	486	486.0	OFGNKHJA_01156	LNHGNBFL_01775	PELJHAEJ_01775	KGOLFBHA_01156
queT	queT	Queuosine precursor transporter QueT	4	4	1.0	1	2080				489	489	489.0	OFGNKHJA_02279	LNHGNBFL_00653	PELJHAEJ_00658	KGOLFBHA_02277
moaB	moaB	Molybdenum cofactor biosynthesis protein B	4	4	1.0	1	2079				489	489	489.0	OFGNKHJA_02092	LNHGNBFL_00840	PELJHAEJ_00845	KGOLFBHA_02090
group_524		hypothetical protein	4	4	1.0	1	2078				489	489	489.0	OFGNKHJA_01971	LNHGNBFL_00961	PELJHAEJ_00966	KGOLFBHA_01969
msrC	msrC	Free methionine-R-sulfoxide reductase	4	4	1.0	1	2077				489	489	489.0	OFGNKHJA_01554	LNHGNBFL_01381	PELJHAEJ_01382	KGOLFBHA_01551
group_523		hypothetical protein	4	4	1.0	1	2076				489	489	489.0	OFGNKHJA_01502	LNHGNBFL_01433	PELJHAEJ_01434	KGOLFBHA_01499
purE	purE	N5-carboxyaminoimidazole ribonucleotide mutase	4	4	1.0	1	2075				489	489	489.0	OFGNKHJA_01358	LNHGNBFL_01574	PELJHAEJ_01575	KGOLFBHA_01357
nadR	nadR	Transcription repressor NadR	4	4	1.0	1	2074				489	489	489.0	OFGNKHJA_01115	LNHGNBFL_01816	PELJHAEJ_01816	KGOLFBHA_01115
levE	levE	PTS system fructose-specific EIIB component	4	4	1.0	1	2073				489	489	489.0	OFGNKHJA_00265	LNHGNBFL_02664	PELJHAEJ_02668	KGOLFBHA_00266
crr	crr	PTS system glucose-specific EIIA component	4	4	1.0	1	2072				492	492	492.0	OFGNKHJA_02123	LNHGNBFL_00809	PELJHAEJ_00814	KGOLFBHA_02121
group_522		hypothetical protein	4	4	1.0	1	2071				492	492	492.0	OFGNKHJA_01237	LNHGNBFL_01694	PELJHAEJ_01694	KGOLFBHA_01237
ilvH	ilvH	Acetolactate synthase small subunit	4	4	1.0	1	2070				492	492	492.0	OFGNKHJA_01152	LNHGNBFL_01779	PELJHAEJ_01779	KGOLFBHA_01152
group_521		hypothetical protein	4	4	1.0	1	2069				495	495	495.0	OFGNKHJA_02701	LNHGNBFL_00232	PELJHAEJ_00237	KGOLFBHA_02699
group_520		hypothetical protein	4	4	1.0	1	2068				495	495	495.0	OFGNKHJA_02519	LNHGNBFL_00413	PELJHAEJ_00418	KGOLFBHA_02517
group_519		hypothetical protein	4	4	1.0	1	2067				495	495	495.0	OFGNKHJA_01967	LNHGNBFL_00965	PELJHAEJ_00970	KGOLFBHA_01965
group_518		hypothetical protein	4	4	1.0	1	2066				495	495	495.0	OFGNKHJA_01498	LNHGNBFL_01437	PELJHAEJ_01438	KGOLFBHA_01495
group_517		hypothetical protein	4	4	1.0	1	2065				498	498	498.0	OFGNKHJA_02235	LNHGNBFL_00697	PELJHAEJ_00702	KGOLFBHA_02233
ywnH	ywnH	Putative phosphinothricin acetyltransferase YwnH	4	4	1.0	1	2064				498	498	498.0	OFGNKHJA_01749	LNHGNBFL_01186	PELJHAEJ_01187	KGOLFBHA_01746
tpx	tpx	Thiol peroxidase	4	4	1.0	1	2063				498	498	498.0	OFGNKHJA_01566	LNHGNBFL_01369	PELJHAEJ_01370	KGOLFBHA_01563
group_516		Putative acetyltransferase	4	4	1.0	1	2062				498	498	498.0	OFGNKHJA_00684	LNHGNBFL_02247	PELJHAEJ_02251	KGOLFBHA_00683
rplJ	rplJ	50S ribosomal protein L10	4	4	1.0	1	2061				501	501	501.0	OFGNKHJA_02896	LNHGNBFL_00037	PELJHAEJ_00042	KGOLFBHA_02894
group_515		hypothetical protein	4	4	1.0	1	2060				501	501	501.0	OFGNKHJA_02441	LNHGNBFL_00491	PELJHAEJ_00496	KGOLFBHA_02439
ypjQ	ypjQ	putative protein YpjQ	4	4	1.0	1	2059				501	501	501.0	OFGNKHJA_00766	LNHGNBFL_02165	PELJHAEJ_02169	KGOLFBHA_00765
group_514		hypothetical protein	4	4	1.0	1	2058				504	504	504.0	OFGNKHJA_02866	LNHGNBFL_00067	PELJHAEJ_00072	KGOLFBHA_02864
group_513		hypothetical protein	4	4	1.0	1	2057				504	504	504.0	OFGNKHJA_02686	LNHGNBFL_00247	PELJHAEJ_00252	KGOLFBHA_02684
paiA	paiA	Spermidine/spermine N(1)-acetyltransferase	4	4	1.0	1	2056				504	504	504.0	OFGNKHJA_02534	LNHGNBFL_00398	PELJHAEJ_00403	KGOLFBHA_02532
group_512		putative HTH-type transcriptional regulator/GBAA_1941/BAS1801	4	4	1.0	1	2055				504	504	504.0	OFGNKHJA_02524	LNHGNBFL_00408	PELJHAEJ_00413	KGOLFBHA_02522
group_511		hypothetical protein	4	4	1.0	1	2054				504	504	504.0	OFGNKHJA_02390	LNHGNBFL_00542	PELJHAEJ_00547	KGOLFBHA_02388
group_510		hypothetical protein	4	4	1.0	1	2053				504	504	504.0	OFGNKHJA_02229	LNHGNBFL_00703	PELJHAEJ_00708	KGOLFBHA_02227
hmoB	hmoB	Heme-degrading monooxygenase HmoB	4	4	1.0	1	2052				504	504	504.0	OFGNKHJA_00905	LNHGNBFL_02028	PELJHAEJ_02028	KGOLFBHA_00904
rpsE	rpsE	30S ribosomal protein S5	4	4	1.0	1	2051				504	504	504.0	OFGNKHJA_00548	LNHGNBFL_02382	PELJHAEJ_02386	KGOLFBHA_00549
ybdM	ybdM	putative protein YbdM	4	4	1.0	1	2050				507	507	507.0	OFGNKHJA_01841	LNHGNBFL_01094	PELJHAEJ_01095	KGOLFBHA_01838
idi	idi	Isopentenyl-diphosphate Delta-isomerase	4	4	1.0	1	2049				510	510	510.0	OFGNKHJA_02778	LNHGNBFL_00155	PELJHAEJ_00160	KGOLFBHA_02776
group_509		hypothetical protein	4	4	1.0	1	2048				510	510	510.0	OFGNKHJA_02396	LNHGNBFL_00536	PELJHAEJ_00541	KGOLFBHA_02394
trmL	trmL	tRNA (cytidine(34)-2'-O)-methyltransferase	4	4	1.0	1	2047				510	510	510.0	OFGNKHJA_02205	LNHGNBFL_00727	PELJHAEJ_00732	KGOLFBHA_02203
group_508		hypothetical protein	4	4	1.0	1	2046				510	510	510.0	OFGNKHJA_01385	LNHGNBFL_01547	PELJHAEJ_01548	KGOLFBHA_01384
group_507		hypothetical protein	4	4	1.0	1	2045				510	510	510.0	OFGNKHJA_00368	LNHGNBFL_02561	PELJHAEJ_02565	KGOLFBHA_00369
yacP	yacP	putative protein YacP	4	4	1.0	1	2044				513	513	513.0	OFGNKHJA_02903	LNHGNBFL_00030	PELJHAEJ_00035	KGOLFBHA_02901
group_506		hypothetical protein	4	4	1.0	1	2043				513	513	513.0	OFGNKHJA_00729	LNHGNBFL_02202	PELJHAEJ_02206	KGOLFBHA_00728
atpF	atpF	ATP synthase subunit b	4	4	1.0	1	2042				513	513	513.0	OFGNKHJA_00631	LNHGNBFL_02300	PELJHAEJ_02304	KGOLFBHA_00630
group_505		hypothetical protein	4	4	1.0	1	2041				513	513	513.0	OFGNKHJA_00200	LNHGNBFL_02729	PELJHAEJ_02733	KGOLFBHA_00201
group_504		hypothetical protein	4	4	1.0	1	2040				513	513	513.0	OFGNKHJA_00105	LNHGNBFL_02825	PELJHAEJ_02829	KGOLFBHA_00105
pduE	pduE	Propanediol dehydratase small subunit	4	4	1.0	1	2039				516	516	516.0	OFGNKHJA_02001	LNHGNBFL_00931	PELJHAEJ_00936	KGOLFBHA_01999
group_503		hypothetical protein	4	4	1.0	1	2038				516	516	516.0	OFGNKHJA_01503	LNHGNBFL_01432	PELJHAEJ_01433	KGOLFBHA_01500
group_502		hypothetical protein	4	4	1.0	1	2037				516	516	516.0	OFGNKHJA_00223	LNHGNBFL_02706	PELJHAEJ_02710	KGOLFBHA_00224
mcsA	mcsA	Protein-arginine kinase activator protein	4	4	1.0	1	2036				519	519	519.0	OFGNKHJA_02915	LNHGNBFL_00018	PELJHAEJ_00023	KGOLFBHA_02913
mreD	mreD	Rod shape-determining protein MreD	4	4	1.0	1	2035				519	519	519.0	OFGNKHJA_01603	LNHGNBFL_01332	PELJHAEJ_01333	KGOLFBHA_01600
group_501		hypothetical protein	4	4	1.0	1	2034				519	519	519.0	OFGNKHJA_01397	LNHGNBFL_01535	PELJHAEJ_01536	KGOLFBHA_01396
rimM	rimM	Ribosome maturation factor RimM	4	4	1.0	1	2033				519	519	519.0	OFGNKHJA_01339	LNHGNBFL_01593	PELJHAEJ_01593	KGOLFBHA_01338
group_500		putative acyl-CoA thioester hydrolase	4	4	1.0	1	2032				519	519	519.0	OFGNKHJA_01184	LNHGNBFL_01747	PELJHAEJ_01747	KGOLFBHA_01184
speG_1	speG_1	Spermidine N(1)-acetyltransferase	4	4	1.0	1	2031				519	519	519.0	OFGNKHJA_00281	LNHGNBFL_02648	PELJHAEJ_02652	KGOLFBHA_00282
srlA	srlA	PTS system glucitol/sorbitol-specific EIIC component	4	4	1.0	1	2030				522	522	522.0	OFGNKHJA_02592	LNHGNBFL_00340	PELJHAEJ_00345	KGOLFBHA_02590
ccmK_1	ccmK_1	Carbon dioxide-concentrating mechanism protein CcmK	4	4	1.0	1	2029				522	522	522.0	OFGNKHJA_01978	LNHGNBFL_00954	PELJHAEJ_00959	KGOLFBHA_01976
group_499		hypothetical protein	4	4	1.0	1	2028				522	522	522.0	OFGNKHJA_01657	LNHGNBFL_01278	PELJHAEJ_01279	KGOLFBHA_01654
apt	apt	Adenine phosphoribosyltransferase	4	4	1.0	1	2027				522	522	522.0	OFGNKHJA_01625	LNHGNBFL_01310	PELJHAEJ_01311	KGOLFBHA_01622
yraA	yraA	Putative cysteine protease YraA	4	4	1.0	1	2026				522	522	522.0	OFGNKHJA_00862	LNHGNBFL_02071	PELJHAEJ_02071	KGOLFBHA_00861
group_498		Putative metallophosphoesterase MG207	4	4	1.0	1	2025				525	525	525.0	OFGNKHJA_01917	LNHGNBFL_01015	PELJHAEJ_01020	KGOLFBHA_01915
group_497		hypothetical protein	4	4	1.0	1	2024				525	525	525.0	OFGNKHJA_01848	LNHGNBFL_01087	PELJHAEJ_01088	KGOLFBHA_01845
group_496		hypothetical protein	4	4	1.0	1	2023				525	525	525.0	OFGNKHJA_01549	LNHGNBFL_01386	PELJHAEJ_01387	KGOLFBHA_01546
group_495		hypothetical protein	4	4	1.0	1	2022				525	525	525.0	OFGNKHJA_01357	LNHGNBFL_01575	PELJHAEJ_01576	KGOLFBHA_01356
yyaP	yyaP	putative protein YyaP	4	4	1.0	1	2021				525	525	525.0	OFGNKHJA_00592	LNHGNBFL_02339	PELJHAEJ_02343	KGOLFBHA_00591
group_494		hypothetical protein	4	4	1.0	1	2020				528	528	528.0	OFGNKHJA_02811	LNHGNBFL_00122	PELJHAEJ_00127	KGOLFBHA_02809
group_493		hypothetical protein	4	4	1.0	1	2019				528	528	528.0	OFGNKHJA_02540	LNHGNBFL_00392	PELJHAEJ_00397	KGOLFBHA_02538
sttH	sttH	Streptothricin hydrolase	4	4	1.0	1	2018				528	528	528.0	OFGNKHJA_02507	LNHGNBFL_00425	PELJHAEJ_00430	KGOLFBHA_02505
group_492		hypothetical protein	4	4	1.0	1	2017				528	528	528.0	OFGNKHJA_01446	LNHGNBFL_01486	PELJHAEJ_01487	KGOLFBHA_01445
group_491		hypothetical protein	4	4	1.0	1	2016				528	528	528.0	OFGNKHJA_01155	LNHGNBFL_01776	PELJHAEJ_01776	KGOLFBHA_01155
divIVA	divIVA	Septum site-determining protein DivIVA	4	4	1.0	1	2015				528	528	528.0	OFGNKHJA_01116	LNHGNBFL_01815	PELJHAEJ_01815	KGOLFBHA_01116
bepR	bepR	HTH-type transcriptional repressor BepR	4	4	1.0	1	2014				528	528	528.0	OFGNKHJA_00333	LNHGNBFL_02596	PELJHAEJ_02600	KGOLFBHA_00334
group_490		hypothetical protein	4	4	1.0	1	2013				531	531	531.0	OFGNKHJA_02351	LNHGNBFL_00581	PELJHAEJ_00586	KGOLFBHA_02349
group_489		hypothetical protein	4	4	1.0	1	2012				531	531	531.0	OFGNKHJA_02080	LNHGNBFL_00852	PELJHAEJ_00857	KGOLFBHA_02078
group_488		hypothetical protein	4	4	1.0	1	2011				531	531	531.0	OFGNKHJA_01945	LNHGNBFL_00987	PELJHAEJ_00992	KGOLFBHA_01943
group_487		hypothetical protein	4	4	1.0	1	2010				531	531	531.0	OFGNKHJA_01741	LNHGNBFL_01194	PELJHAEJ_01195	KGOLFBHA_01738
group_486		hypothetical protein	4	4	1.0	1	2009				531	531	531.0	OFGNKHJA_01351	LNHGNBFL_01581	PELJHAEJ_01581	KGOLFBHA_01350
group_485		hypothetical protein	4	4	1.0	1	2008				531	531	531.0	OFGNKHJA_00825	LNHGNBFL_02108	PELJHAEJ_02108	KGOLFBHA_00824
ymdB_1	ymdB_1	O-acetyl-ADP-ribose deacetylase	4	4	1.0	1	2007				531	531	531.0	OFGNKHJA_00389	LNHGNBFL_02540	PELJHAEJ_02544	KGOLFBHA_00390
nusG	nusG	Transcription termination/antitermination protein NusG	4	4	1.0	1	2006				534	534	534.0	OFGNKHJA_02900	LNHGNBFL_00033	PELJHAEJ_00038	KGOLFBHA_02898
speG_2	speG_2	Spermidine N(1)-acetyltransferase	4	4	1.0	1	2005				534	534	534.0	OFGNKHJA_02522	LNHGNBFL_00410	PELJHAEJ_00415	KGOLFBHA_02520
group_484		hypothetical protein	4	4	1.0	1	2004				534	534	534.0	OFGNKHJA_02495	LNHGNBFL_00437	PELJHAEJ_00442	KGOLFBHA_02493
group_483		hypothetical protein	4	4	1.0	1	2003				534	534	534.0	OFGNKHJA_01884	LNHGNBFL_01051	PELJHAEJ_01052	KGOLFBHA_01881
group_482		hypothetical protein	4	4	1.0	1	2002				534	534	534.0	OFGNKHJA_01737	LNHGNBFL_01198	PELJHAEJ_01199	KGOLFBHA_01734
msrA	msrA	Peptide methionine sulfoxide reductase MsrA	4	4	1.0	1	2001				534	534	534.0	OFGNKHJA_01271	LNHGNBFL_01660	PELJHAEJ_01660	KGOLFBHA_01271
group_481		hypothetical protein	4	4	1.0	1	2000				537	537	537.0	OFGNKHJA_02482	LNHGNBFL_00450	PELJHAEJ_00455	KGOLFBHA_02480
group_480		hypothetical protein	4	4	1.0	1	1999				537	537	537.0	OFGNKHJA_01565	LNHGNBFL_01370	PELJHAEJ_01371	KGOLFBHA_01562
group_479		hypothetical protein	4	4	1.0	1	1998				537	537	537.0	OFGNKHJA_01080	LNHGNBFL_01851	PELJHAEJ_01851	KGOLFBHA_01080
ytmI	ytmI	putative N-acetyltransferase YtmI	4	4	1.0	1	1997				537	537	537.0	OFGNKHJA_00832	LNHGNBFL_02101	PELJHAEJ_02101	KGOLFBHA_00831
rpoE	rpoE	DNA-directed RNA polymerase subunit delta	4	4	1.0	1	1996				537	537	537.0	OFGNKHJA_00605	LNHGNBFL_02326	PELJHAEJ_02330	KGOLFBHA_00604
rplF	rplF	50S ribosomal protein L6	4	4	1.0	1	1995				537	537	537.0	OFGNKHJA_00546	LNHGNBFL_02384	PELJHAEJ_02388	KGOLFBHA_00547
ssbA	ssbA	Single-stranded DNA-binding protein A	4	4	1.0	1	1994				537	537	537.0	OFGNKHJA_00236	LNHGNBFL_02693	PELJHAEJ_02697	KGOLFBHA_00237
group_478		hypothetical protein	4	4	1.0	1	1993				537	537	537.0	OFGNKHJA_00096	LNHGNBFL_02834	PELJHAEJ_02838	KGOLFBHA_00096
clpQ	clpQ	ATP-dependent protease subunit ClpQ	4	4	1.0	1	1992				540	540	540.0	OFGNKHJA_01870	LNHGNBFL_01065	PELJHAEJ_01066	KGOLFBHA_01867
yqgN	yqgN	putative protein YqgN	4	4	1.0	1	1991				540	540	540.0	OFGNKHJA_01814	LNHGNBFL_01121	PELJHAEJ_01122	KGOLFBHA_01811
group_477		hypothetical protein	4	4	1.0	1	1990				540	540	540.0	OFGNKHJA_00900	LNHGNBFL_02033	PELJHAEJ_02033	KGOLFBHA_00899
atpH	atpH	ATP synthase subunit delta	4	4	1.0	1	1989				540	540	540.0	OFGNKHJA_00632	LNHGNBFL_02299	PELJHAEJ_02303	KGOLFBHA_00631
rplE	rplE	50S ribosomal protein L5	4	4	1.0	1	1988				540	540	540.0	OFGNKHJA_00543	LNHGNBFL_02387	PELJHAEJ_02391	KGOLFBHA_00544
group_476		hypothetical protein	4	4	1.0	1	1987				543	543	543.0	OFGNKHJA_02544	LNHGNBFL_00388	PELJHAEJ_00393	KGOLFBHA_02542
puuR	puuR	HTH-type transcriptional regulator PuuR	4	4	1.0	1	1986				543	543	543.0	OFGNKHJA_02342	LNHGNBFL_00590	PELJHAEJ_00595	KGOLFBHA_02340
spoT	spoT	Guanosine-3'5'-bis(diphosphate) 3'-pyrophosphohydrolase	4	4	1.0	1	1985				543	543	543.0	OFGNKHJA_02336	LNHGNBFL_00596	PELJHAEJ_00601	KGOLFBHA_02334
group_475		hypothetical protein	4	4	1.0	1	1984				543	543	543.0	OFGNKHJA_01927	LNHGNBFL_01005	PELJHAEJ_01010	KGOLFBHA_01925
sipS	sipS	Signal peptidase I S	4	4	1.0	1	1983				543	543	543.0	OFGNKHJA_01877	LNHGNBFL_01058	PELJHAEJ_01059	KGOLFBHA_01874
rimL_2	rimL_2	Ribosomal-protein-serine acetyltransferase	4	4	1.0	1	1982				543	543	543.0	OFGNKHJA_01435	LNHGNBFL_01497	PELJHAEJ_01498	KGOLFBHA_01434
group_474		hypothetical protein	4	4	1.0	1	1981				543	543	543.0	OFGNKHJA_00523	LNHGNBFL_02407	PELJHAEJ_02411	KGOLFBHA_00524
rimL_1	rimL_1	Ribosomal-protein-serine acetyltransferase	4	4	1.0	1	1980				543	543	543.0	OFGNKHJA_00303	LNHGNBFL_02626	PELJHAEJ_02630	KGOLFBHA_00304
group_473		hypothetical protein	4	4	1.0	1	1979				543	543	543.0	OFGNKHJA_00171	LNHGNBFL_02758	PELJHAEJ_02762	KGOLFBHA_00172
yjjG_2	yjjG_2	Pyrimidine 5'-nucleotidase YjjG	4	4	1.0	1	1978				546	546	546.0	OFGNKHJA_02884	LNHGNBFL_00049	PELJHAEJ_00054	KGOLFBHA_02882
ahpC	ahpC	Alkyl hydroperoxide reductase C	4	4	1.0	1	1977				546	546	546.0	OFGNKHJA_01546	LNHGNBFL_01389	PELJHAEJ_01390	KGOLFBHA_01543
group_472		hypothetical protein	4	4	1.0	1	1976				546	546	546.0	OFGNKHJA_01241	LNHGNBFL_01690	PELJHAEJ_01690	KGOLFBHA_01241
group_471		hypothetical protein	4	4	1.0	1	1975				546	546	546.0	OFGNKHJA_01209	LNHGNBFL_01722	PELJHAEJ_01722	KGOLFBHA_01209
ssuE	ssuE	FMN reductase (NADPH)	4	4	1.0	1	1974				546	546	546.0	OFGNKHJA_00831	LNHGNBFL_02102	PELJHAEJ_02102	KGOLFBHA_00830
group_470		hypothetical protein	4	4	1.0	1	1973				546	546	546.0	OFGNKHJA_00647	LNHGNBFL_02284	PELJHAEJ_02288	KGOLFBHA_00646
group_469		hypothetical protein	4	4	1.0	1	1972				549	549	549.0	OFGNKHJA_02682	LNHGNBFL_00251	PELJHAEJ_00256	KGOLFBHA_02680
bioY2	bioY2	Biotin transporter BioY2	4	4	1.0	1	1971				549	549	549.0	OFGNKHJA_02538	LNHGNBFL_00394	PELJHAEJ_00399	KGOLFBHA_02536
glpP	glpP	Glycerol uptake operon antiterminator regulatory protein	4	4	1.0	1	1970				549	549	549.0	OFGNKHJA_01744	LNHGNBFL_01191	PELJHAEJ_01192	KGOLFBHA_01741
group_468		hypothetical protein	4	4	1.0	1	1969				549	549	549.0	OFGNKHJA_01739	LNHGNBFL_01196	PELJHAEJ_01197	KGOLFBHA_01736
group_467		hypothetical protein	4	4	1.0	1	1968				549	549	549.0	OFGNKHJA_00201	LNHGNBFL_02728	PELJHAEJ_02732	KGOLFBHA_00202
nrdG	nrdG	Anaerobic ribonucleoside-triphosphate reductase-activating protein	4	4	1.0	1	1967				552	552	552.0	OFGNKHJA_02859	LNHGNBFL_00074	PELJHAEJ_00079	KGOLFBHA_02857
def2	def2	Peptide deformylase 2	4	4	1.0	1	1966				552	552	552.0	OFGNKHJA_02089	LNHGNBFL_00843	PELJHAEJ_00848	KGOLFBHA_02087
soxS_1	soxS_1	Regulatory protein SoxS	4	4	1.0	1	1965				552	552	552.0	OFGNKHJA_01968	LNHGNBFL_00964	PELJHAEJ_00969	KGOLFBHA_01966
group_466		hypothetical protein	4	4	1.0	1	1964				552	552	552.0	OFGNKHJA_01943	LNHGNBFL_00989	PELJHAEJ_00994	KGOLFBHA_01941
pyrR	pyrR	Bifunctional protein PyrR	4	4	1.0	1	1963				552	552	552.0	OFGNKHJA_01291	LNHGNBFL_01640	PELJHAEJ_01640	KGOLFBHA_01291
group_465		hypothetical protein	4	4	1.0	1	1962				555	555	555.0	OFGNKHJA_02833	LNHGNBFL_00100	PELJHAEJ_00105	KGOLFBHA_02831
group_464		Potassium channel	4	4	1.0	1	1961				555	555	555.0	OFGNKHJA_02723	LNHGNBFL_00210	PELJHAEJ_00215	KGOLFBHA_02721
icaR	icaR	Biofilm operon icaADBC HTH-type negative transcriptional regulator IcaR	4	4	1.0	1	1960				555	555	555.0	OFGNKHJA_02295	LNHGNBFL_00637	PELJHAEJ_00642	KGOLFBHA_02293
group_463		hypothetical protein	4	4	1.0	1	1959				555	555	555.0	OFGNKHJA_02090	LNHGNBFL_00842	PELJHAEJ_00847	KGOLFBHA_02088
group_462		hypothetical protein	4	4	1.0	1	1958				555	555	555.0	OFGNKHJA_02013	LNHGNBFL_00919	PELJHAEJ_00924	KGOLFBHA_02011
group_461		hypothetical protein	4	4	1.0	1	1957				555	555	555.0	OFGNKHJA_01383	LNHGNBFL_01549	PELJHAEJ_01550	KGOLFBHA_01382
bltD_2	bltD_2	Spermine/spermidine acetyltransferase	4	4	1.0	1	1956				558	558	558.0	OFGNKHJA_02325	LNHGNBFL_00607	PELJHAEJ_00612	KGOLFBHA_02323
group_460		hypothetical protein	4	4	1.0	1	1955				558	558	558.0	OFGNKHJA_02278	LNHGNBFL_00654	PELJHAEJ_00659	KGOLFBHA_02276
lemA	lemA	Protein LemA	4	4	1.0	1	1954				558	558	558.0	OFGNKHJA_02179	LNHGNBFL_00753	PELJHAEJ_00758	KGOLFBHA_02177
cobU	cobU	Bifunctional adenosylcobalamin biosynthesis protein CobU	4	4	1.0	1	1953				558	558	558.0	OFGNKHJA_02009	LNHGNBFL_00923	PELJHAEJ_00928	KGOLFBHA_02007
frr	frr	Ribosome-recycling factor	4	4	1.0	1	1952				558	558	558.0	OFGNKHJA_01836	LNHGNBFL_01099	PELJHAEJ_01100	KGOLFBHA_01833
efp	efp	Elongation factor P	4	4	1.0	1	1951				558	558	558.0	OFGNKHJA_01795	LNHGNBFL_01140	PELJHAEJ_01141	KGOLFBHA_01792
act	act	Methanol dehydrogenase activator	4	4	1.0	1	1950				558	558	558.0	OFGNKHJA_01165	LNHGNBFL_01766	PELJHAEJ_01766	KGOLFBHA_01165
rsmD	rsmD	Ribosomal RNA small subunit methyltransferase D	4	4	1.0	1	1949				558	558	558.0	OFGNKHJA_01075	LNHGNBFL_01856	PELJHAEJ_01856	KGOLFBHA_01075
dhaS	dhaS	HTH-type dhaKLM operon transcriptional activator DhaS	4	4	1.0	1	1948				561	561	561.0	OFGNKHJA_02657	LNHGNBFL_00275	PELJHAEJ_00280	KGOLFBHA_02655
thiT	thiT	Thiamine transporter ThiT	4	4	1.0	1	1947				561	561	561.0	OFGNKHJA_01720	LNHGNBFL_01215	PELJHAEJ_01216	KGOLFBHA_01717
tadA_2	tadA_2	tRNA-specific adenosine deaminase	4	4	1.0	1	1946				561	561	561.0	OFGNKHJA_01666	LNHGNBFL_01269	PELJHAEJ_01270	KGOLFBHA_01663
adaA	adaA	Bifunctional transcriptional activator/DNA repair enzyme AdaA	4	4	1.0	1	1945				561	561	561.0	OFGNKHJA_00875	LNHGNBFL_02058	PELJHAEJ_02058	KGOLFBHA_00874
group_459		hypothetical protein	4	4	1.0	1	1944				561	561	561.0	OFGNKHJA_00130	LNHGNBFL_02800	PELJHAEJ_02804	KGOLFBHA_00130
pth	pth	Peptidyl-tRNA hydrolase	4	4	1.0	1	1943				561	561	561.0	OFGNKHJA_00016	LNHGNBFL_02914	PELJHAEJ_02918	KGOLFBHA_00016
group_458		hypothetical protein	4	4	1.0	1	1942				564	564	564.0	OFGNKHJA_02477	LNHGNBFL_00455	PELJHAEJ_00460	KGOLFBHA_02475
maa	maa	Maltose O-acetyltransferase	4	4	1.0	1	1941				564	564	564.0	OFGNKHJA_02466	LNHGNBFL_00466	PELJHAEJ_00471	KGOLFBHA_02464
group_457		hypothetical protein	4	4	1.0	1	1940				564	564	564.0	OFGNKHJA_01497	LNHGNBFL_01438	PELJHAEJ_01439	KGOLFBHA_01494
hpf	hpf	Ribosome hibernation promotion factor	4	4	1.0	1	1939				564	564	564.0	OFGNKHJA_00653	LNHGNBFL_02278	PELJHAEJ_02282	KGOLFBHA_00652
yvqK_1	yvqK_1	Cob(I)yrinic acid ac-diamide adenosyltransferase	4	4	1.0	1	1938				567	567	567.0	OFGNKHJA_01948	LNHGNBFL_00984	PELJHAEJ_00989	KGOLFBHA_01946
spsB	spsB	Signal peptidase IB	4	4	1.0	1	1937				567	567	567.0	OFGNKHJA_01879	LNHGNBFL_01056	PELJHAEJ_01057	KGOLFBHA_01876
nadD	nadD	putative nicotinate-nucleotide adenylyltransferase	4	4	1.0	1	1936				567	567	567.0	OFGNKHJA_01661	LNHGNBFL_01274	PELJHAEJ_01275	KGOLFBHA_01658
purN	purN	Phosphoribosylglycinamide formyltransferase	4	4	1.0	1	1935				567	567	567.0	OFGNKHJA_01367	LNHGNBFL_01565	PELJHAEJ_01566	KGOLFBHA_01366
pdxT	pdxT	Pyridoxal 5'-phosphate synthase subunit PdxT	4	4	1.0	1	1934				567	567	567.0	OFGNKHJA_01024	LNHGNBFL_01907	PELJHAEJ_01907	KGOLFBHA_01023
group_456		hypothetical protein	4	4	1.0	1	1933				567	567	567.0	OFGNKHJA_00943	LNHGNBFL_01988	PELJHAEJ_01988	KGOLFBHA_00942
group_455		hypothetical protein	4	4	1.0	1	1932				567	567	567.0	OFGNKHJA_00466	LNHGNBFL_02463	PELJHAEJ_02467	KGOLFBHA_00467
group_454		Putative acetyltransferase	4	4	1.0	1	1931				570	570	570.0	OFGNKHJA_02714	LNHGNBFL_00219	PELJHAEJ_00224	KGOLFBHA_02712
cbiT	cbiT	Cobalt-precorrin-6B C(15)-methyltransferase (decarboxylating)	4	4	1.0	1	1930				570	570	570.0	OFGNKHJA_01961	LNHGNBFL_00971	PELJHAEJ_00976	KGOLFBHA_01959
sipV	sipV	Signal peptidase I V	4	4	1.0	1	1929				570	570	570.0	OFGNKHJA_01878	LNHGNBFL_01057	PELJHAEJ_01058	KGOLFBHA_01875
infC	infC	Translation initiation factor IF-3	4	4	1.0	1	1928				570	570	570.0	OFGNKHJA_01347	LNHGNBFL_01585	PELJHAEJ_01585	KGOLFBHA_01346
fapR	fapR	Transcription factor FapR	4	4	1.0	1	1927				570	570	570.0	OFGNKHJA_01321	LNHGNBFL_01610	PELJHAEJ_01610	KGOLFBHA_01321
folE	folE	GTP cyclohydrolase 1	4	4	1.0	1	1926				570	570	570.0	OFGNKHJA_01197	LNHGNBFL_01734	PELJHAEJ_01734	KGOLFBHA_01197
group_453		hypothetical protein	4	4	1.0	1	1925				570	570	570.0	OFGNKHJA_00725	LNHGNBFL_02206	PELJHAEJ_02210	KGOLFBHA_00724
clpP_3	clpP_3	ATP-dependent Clp protease proteolytic subunit	4	4	1.0	1	1924				573	573	573.0	OFGNKHJA_02017	LNHGNBFL_00915	PELJHAEJ_00920	KGOLFBHA_02015
pdtaR	pdtaR	putative transcriptional regulatory protein pdtaR	4	4	1.0	1	1923				573	573	573.0	OFGNKHJA_01984	LNHGNBFL_00948	PELJHAEJ_00953	KGOLFBHA_01982
group_452		hypothetical protein	4	4	1.0	1	1922				573	573	573.0	OFGNKHJA_01973	LNHGNBFL_00959	PELJHAEJ_00964	KGOLFBHA_01971
group_451		hypothetical protein	4	4	1.0	1	1921				573	573	573.0	OFGNKHJA_01418	LNHGNBFL_01514	PELJHAEJ_01515	KGOLFBHA_01417
kdpC	kdpC	Potassium-transporting ATPase KdpC subunit	4	4	1.0	1	1920				573	573	573.0	OFGNKHJA_00477	LNHGNBFL_02453	PELJHAEJ_02457	KGOLFBHA_00478
trpG	trpG	Anthranilate synthase component 2	4	4	1.0	1	1919				573	573	573.0	OFGNKHJA_00400	LNHGNBFL_02529	PELJHAEJ_02533	KGOLFBHA_00401
group_450		hypothetical protein	4	4	1.0	1	1918				576	576	576.0	OFGNKHJA_02693	LNHGNBFL_00240	PELJHAEJ_00245	KGOLFBHA_02691
ydjA	ydjA	Putative NAD(P)H nitroreductase YdjA	4	4	1.0	1	1917				576	576	576.0	OFGNKHJA_02649	LNHGNBFL_00283	PELJHAEJ_00288	KGOLFBHA_02647
cobC	cobC	Adenosylcobalamin/alpha-ribazole phosphatase	4	4	1.0	1	1916				576	576	576.0	OFGNKHJA_02007	LNHGNBFL_00925	PELJHAEJ_00930	KGOLFBHA_02005
grpE	grpE	Protein GrpE	4	4	1.0	1	1915				576	576	576.0	OFGNKHJA_01675	LNHGNBFL_01260	PELJHAEJ_01261	KGOLFBHA_01672
group_449		hypothetical protein	4	4	1.0	1	1914				576	576	576.0	OFGNKHJA_01662	LNHGNBFL_01273	PELJHAEJ_01274	KGOLFBHA_01659
tdk	tdk	Thymidine kinase	4	4	1.0	1	1913				576	576	576.0	OFGNKHJA_00620	LNHGNBFL_02311	PELJHAEJ_02315	KGOLFBHA_00619
group_448		hypothetical protein	4	4	1.0	1	1912				576	576	576.0	OFGNKHJA_00098	LNHGNBFL_02832	PELJHAEJ_02836	KGOLFBHA_00098
rnmV	rnmV	Ribonuclease M5	4	4	1.0	1	1911				576	576	576.0	OFGNKHJA_00042	LNHGNBFL_02888	PELJHAEJ_02892	KGOLFBHA_00042
group_446		hypothetical protein	4	4	1.0	1	1909				579	579	579.0	OFGNKHJA_02625	LNHGNBFL_00307	PELJHAEJ_00312	KGOLFBHA_02623
pgsA	pgsA	CDP-diacylglycerol--glycerol-3-phosphate 3-phosphatidyltransferase	4	4	1.0	1	1908				579	579	579.0	OFGNKHJA_01753	LNHGNBFL_01182	PELJHAEJ_01183	KGOLFBHA_01750
group_445		hypothetical protein	4	4	1.0	1	1907				579	579	579.0	OFGNKHJA_01487	LNHGNBFL_01448	PELJHAEJ_01449	KGOLFBHA_01484
xpt	xpt	Xanthine phosphoribosyltransferase	4	4	1.0	1	1906				579	579	579.0	OFGNKHJA_01246	LNHGNBFL_01685	PELJHAEJ_01685	KGOLFBHA_01246
mobA	mobA	putative molybdenum cofactor guanylyltransferase	4	4	1.0	1	1905				582	582	582.0	OFGNKHJA_02102	LNHGNBFL_00830	PELJHAEJ_00835	KGOLFBHA_02100
tag	tag	DNA-3-methyladenine glycosylase 1	4	4	1.0	1	1904				582	582	582.0	OFGNKHJA_01512	LNHGNBFL_01423	PELJHAEJ_01424	KGOLFBHA_01509
leuD	leuD	3-isopropylmalate dehydratase small subunit	4	4	1.0	1	1903				582	582	582.0	OFGNKHJA_01147	LNHGNBFL_01784	PELJHAEJ_01784	KGOLFBHA_01147
hisB	hisB	Imidazoleglycerol-phosphate dehydratase	4	4	1.0	1	1902				585	585	585.0	OFGNKHJA_02570	LNHGNBFL_00362	PELJHAEJ_00367	KGOLFBHA_02568
yjbK	yjbK	Putative triphosphatase YjbK	4	4	1.0	1	1901				585	585	585.0	OFGNKHJA_02176	LNHGNBFL_00756	PELJHAEJ_00761	KGOLFBHA_02174
engB	engB	putative GTP-binding protein EngB	4	4	1.0	1	1900				585	585	585.0	OFGNKHJA_01591	LNHGNBFL_01344	PELJHAEJ_01345	KGOLFBHA_01588
group_444		HTH-type transcriptional repressor	4	4	1.0	1	1899				585	585	585.0	OFGNKHJA_01416	LNHGNBFL_01516	PELJHAEJ_01517	KGOLFBHA_01415
ypmB	ypmB	putative protein YpmB	4	4	1.0	1	1898				585	585	585.0	OFGNKHJA_01232	LNHGNBFL_01699	PELJHAEJ_01699	KGOLFBHA_01232
group_443		Putative peptidyl-prolyl cis-trans isomerase	4	4	1.0	1	1897				585	585	585.0	OFGNKHJA_00788	LNHGNBFL_02143	PELJHAEJ_02147	KGOLFBHA_00787
natA_1	natA_1	ABC transporter ATP-binding protein NatA	4	4	1.0	1	1896				585	585	585.0	OFGNKHJA_00257	LNHGNBFL_02672	PELJHAEJ_02676	KGOLFBHA_00258
group_442		hypothetical protein	4	4	1.0	1	1895				585	585	585.0	OFGNKHJA_00017	LNHGNBFL_02913	PELJHAEJ_02917	KGOLFBHA_00017
group_441		hypothetical protein	4	4	1.0	1	1894				588	588	588.0	OFGNKHJA_02695	LNHGNBFL_00238	PELJHAEJ_00243	KGOLFBHA_02693
group_440		hypothetical protein	4	4	1.0	1	1893				588	588	588.0	OFGNKHJA_00161	LNHGNBFL_02768	PELJHAEJ_02772	KGOLFBHA_00162
group_439		hypothetical protein	4	4	1.0	1	1892				591	591	591.0	OFGNKHJA_02707	LNHGNBFL_00226	PELJHAEJ_00231	KGOLFBHA_02705
group_438		hypothetical protein	4	4	1.0	1	1891				591	591	591.0	OFGNKHJA_02536	LNHGNBFL_00396	PELJHAEJ_00401	KGOLFBHA_02534
axe2	axe2	Acetylxylan esterase	4	4	1.0	1	1890				594	594	594.0	OFGNKHJA_02640	LNHGNBFL_00292	PELJHAEJ_00297	KGOLFBHA_02638
arsM	arsM	Arsenite methyltransferase	4	4	1.0	1	1889				594	594	594.0	OFGNKHJA_02499	LNHGNBFL_00433	PELJHAEJ_00438	KGOLFBHA_02497
group_437		hypothetical protein	4	4	1.0	1	1888				594	594	594.0	OFGNKHJA_01909	LNHGNBFL_01026	PELJHAEJ_01027	KGOLFBHA_01906
group_436		hypothetical protein	4	4	1.0	1	1887				594	594	594.0	OFGNKHJA_01102	LNHGNBFL_01829	PELJHAEJ_01829	KGOLFBHA_01102
mrpG	mrpG	Na(+)/H(+) antiporter subunit G	4	4	1.0	1	1886				594	594	594.0	OFGNKHJA_00780	LNHGNBFL_02151	PELJHAEJ_02155	KGOLFBHA_00779
group_435		hypothetical protein	4	4	1.0	1	1885				597	597	597.0	OFGNKHJA_02028	LNHGNBFL_00904	PELJHAEJ_00909	KGOLFBHA_02026
cbiE	cbiE	Cobalt-precorrin-7 C(5)-methyltransferase	4	4	1.0	1	1884				597	597	597.0	OFGNKHJA_01962	LNHGNBFL_00970	PELJHAEJ_00975	KGOLFBHA_01960
plsY	plsY	Glycerol-3-phosphate acyltransferase	4	4	1.0	1	1883				597	597	597.0	OFGNKHJA_01864	LNHGNBFL_01071	PELJHAEJ_01072	KGOLFBHA_01861
group_434		hypothetical protein	4	4	1.0	1	1882				597	597	597.0	OFGNKHJA_01210	LNHGNBFL_01721	PELJHAEJ_01721	KGOLFBHA_01210
scpB	scpB	Segregation and condensation protein B	4	4	1.0	1	1881				597	597	597.0	OFGNKHJA_01180	LNHGNBFL_01751	PELJHAEJ_01751	KGOLFBHA_01180
clpP_2	clpP_2	ATP-dependent Clp protease proteolytic subunit	4	4	1.0	1	1880				597	597	597.0	OFGNKHJA_00696	LNHGNBFL_02235	PELJHAEJ_02239	KGOLFBHA_00695
dhaL	dhaL	PTS-dependent dihydroxyacetone kinase ADP-binding subunit DhaL	4	4	1.0	1	1879				597	597	597.0	OFGNKHJA_00460	LNHGNBFL_02469	PELJHAEJ_02473	KGOLFBHA_00461
recR	recR	Recombination protein RecR	4	4	1.0	1	1878				597	597	597.0	OFGNKHJA_00453	LNHGNBFL_02476	PELJHAEJ_02480	KGOLFBHA_00454
rsbX	rsbX	Phosphoserine phosphatase RsbX	4	4	1.0	1	1877				600	600	600.0	OFGNKHJA_02250	LNHGNBFL_00682	PELJHAEJ_00687	KGOLFBHA_02248
[truncated: 1,879 more rows]

## Sheet: CZ-OTH-UN-8
Gene	Non-unique Gene name	Annotation	No. isolates	No. sequences	Avg sequences per isolate	Genome Fragment	Order within Fragment	Accessory Fragment	Accessory Order with Fragment	QC	Min group size nuc	Max group size nuc	Avg group size nuc	CZ-OTH-UN-8	CZ_BIO_T_282	CZ_BIO_BC_283	CZ_BIO_CD_284
[truncated: 3,002 more rows]

[truncated: 7 more sheets: FR-DA-B-CH-295, FR-ME-P-UN-410, FR-ME-U-UN-465, FR-VE-U-UN-470, IT-FOX-FE-63, NL-GOA-UN-2, NO-DEE-F-3]
